# Supplementary material for: MicroRNAs Are Involved in Maize Immunity Against Fusarium verticillioides Ear Rot
Source: Genomics Proteomics Bioinformatics. 2020 Jun 10;18(3):241–55. doi: 10.1016/j.gpb.2019.11.006 (PMC7801212; doi:10.1016/j.gpb.2019.11.006)
Supplement: Supplementary Table S1 [file mmc10.xlsx]

## Sheet: Sheet1
Table S1 Summary of the small RNA sequencing datasets generated in the current study (Dataset 1)
Note: The kernels 15 days after pollination were innoculated with or without F. verticillioides spp. N6, the susceptible line; BT-1, the resistant line; control, without innoculation; CK, control; 1 DPI and 3 DPI, innoculation for 1 day or 3 days, respectively.
Sample	Raw reads	Clean reads	Unique reads	Mapped reads	Reads mapped to rRNA/tRNA/snoRNA	Unannotated reads	Reads mapped reads to Fusarium verticillioides 7600 genome
N6 (CK)	18989954	15346056	4861251	9897620	7107088	8238968	168
N6 (1 DPI)	18890709	15376876	4224583	10190062	7858637	7518239	380
N6 (3 DPI)	18272878	13404456	5005631	9051348	5938865	7465591	522
BT-1 (CK)	19708791	14715360	4359281	10348936	7636811	7078549	296
BT-1 (1 DPI)	20549712	16224344	4898224	11335284	8330143	7894201	471
BT-1 (3 DPI)	19470634	14798473	3756715	10638435	8859421	5939052	478

## Sheet: Sheet2
Table S1 Expressed miRNAs in six small RNA libraries of maize kernels by miRDeep2 (Dataset 2)
miRNA	Score_total	Mature_sequence	Star_sequence	Genome ID	Strand	Start	End	Pre_seq	Hairpin_stru	Hairpin_energy	N6 (CK)	N6 (1 DPI)	N6 (3 DPI)	BT-1 (CK)	BT-1 (1 DPI)	BT-1 (3 DPI)	Predicted miRNA ID
zma-miR319c-5p	69446.3	GAGCTCTCTTCAGTCCACTC	agagcucucuucaguccacuc	--	-	147815404	147815653	ugguguuuguucaucugguuuggccuuuuggguuuauggcuucuguggaagagagcucucuucaguccacucuaaaauggcuguaggguuucauuagcugccgacucauccauucaccugccaagaaccaugggcaagcgguaggucuggucuugguagccgaguggguggcgcgggagcuaaaaucaaacucuacgcuguuuacgguuggacugaagggugcucccuucaauuugcccaaacacuccuc	.((((((((((((...(((...)))...)))).....(((....((.((((.((((.((((((((((((.((..(((((((.(((((((((..((((((.(((..((((((((((..(((((((((.(((.((.(........).))))))))))))))..))))))))))..))).))))))....))))))))))))))))..)).)))))))))))).)))).)))).))..)))))))))))....	-111.9	31.4717	28.9564	55.092	66.582	47.9677	2.10037
zma-miR160e	84.2	TGCCTGGCTCCCTGTATGCCA	gcgugcaaggggccaagcaug	--	+	236951254	236951503	aucaaauucagauuugugugcgugccuggcucccuguaugccacacauguagcgcccaacccagaugcuaagguugccugcuguggguggcgugcaaggggccaagcaugcauccaugcaugcaugcacuuuuguucgauucauucuucaugccacuuuuugauggcuaguaccauguguguguuuccauauguucauguuucgauaugauguaauuucauguuugguauauaugcaugcauauauauac	..(((((....))))).((((((((.(((((((.((((((((((.(((..((((..(((((..........)))))..))))))).)))))))))).))))))).))))))))..(((((((((((.(((......(((..(((.......(((((.....).))))......((((((........))))))...)))..)))((((((.......))))))..)))...)))))))))))........	-84.2	22.2154	66.1861	46.6163	35.7269	32.8922	46.2081
zma-miR156j-3p	--	TGCTCTCTGCTCTCACTGTCATC	--	--	--	--	--	--	--	--	1.85128	2.06832	4.23784	6.49581	1.37051	4.20074
zma-miR169m-3p	--	GGCATCCATTCTTGGCTAAG	--	--	--	--	--	--	--	--	0	0	1.41261	0	0	2.10037
zma-miR166l-3p	3777.9	TCGGACCAGGCTTCATTCCTC	gaauguuggcuggcucgaggc	--	-	210681801	210682050	cauccugcagcuuugcucucucuaccuaguuucuccucucuauaauauauacgcucaucagauccacuccaucaucgucuugcugcucagcuccuuggucuggggguuuguggggaauguuggcuggcucgaggcauccgcguccuggcucgcagucgcagcgcagaucguguuuugccugcuaccggccggacagaucgagaggcgucggaccaggcuucauuccucgcaaaccggugcauccccacgu	......(((....)))............................................(((.((((.((.((......)).))(((((((....)).)))))(((((((((((((((..(.((((.((((.((.((((.((((.(((.((..((.((((.(((((......))))))))).)))))))))))....)).)).)).)))).)))).)..))))))))))))))))))).))).......	-82.5	5914.84	5117.02	3452.43	4293.73	3944.32	4152.43
zma-miR171h-5p	261.2	TGGTATTGTTTCGGCTCATGT	ugagccgaaccaauaucacuc	--	+	152274613	152274862	cgggaggaaggagacgacauggcgugguauuguuucggcucauguccuucuucgaucgagucuugccguuggauuuggaugugaugugagccgaaccaauaucacucauguacucuucauucccaaggaagguccagagacguuacgggcucgguaaggguucugaucaugcugaaugguucuuaauuagucccgugccaugccaguagaacaagguuaggcugaucuuucugauauuuugguucugauc	((((((((((((((..((((((.(((((((((.((((((((((((((.(((..((((.((........)).)))).))).).))))))))))))).)))))))))))))))..))))).))))..(((((((((.((.(((.((((.(((..((((.(((..(((((...(((....))).....))))).))).))))..))).))).....).)))...)))))))))))..........)))))...	-88.7	118.482	76.5277	295.237	100.685	106.9	27.3048
zma-miR166d-5p	76102.5	GGAATGTTGTCTGGTTCAAGG	ggaauguugucugguucaagg	--	-	223279071	223279320	augaagcuacuugcuucugaguggaauguugucugguucaaggucuugcuuuccgauuugaggaugauccaugcuugcauguguaguuuuuuuuguuccucagaucuacaagaucucggaccaggcuucauuccccucaggaauagcuucaaaauaauaccgccggagaguuauuaggaggagcugcuaguacuacauaaacuuguguucuuggucuuugauucugaaauauuuucuuggaguuuucgug	.((((((((.....(((((((.((((((..(((((((((.((((((((......((((((((((........(((.((....))))).........))))))))))..)))))))).)))))))))..)))))).))))))).))))))))........(((..(((((((..((((((......(((((...((((......))))...)))))......))))))...))))))))))..........	-82.5	94.4152	59.9812	242.97	217.609	113.752	123.922
zma-miR169a-3p	--	GGCAAGTTGTTCTTGGCTACA	--	--	--	--	--	--	--	--	0	0	1.41261	0	0	0
zma-miR166b-3p	76102.5	TCGGACCAGGCTTCATTCCC	ggaauguugucugguucaagg	--	-	223279071	223279320	augaagcuacuugcuucugaguggaauguugucugguucaaggucuugcuuuccgauuugaggaugauccaugcuugcauguguaguuuuuuuuguuccucagaucuacaagaucucggaccaggcuucauuccccucaggaauagcuucaaaauaauaccgccggagaguuauuaggaggagcugcuaguacuacauaaacuuguguucuuggucuuugauucugaaauauuuucuuggaguuuucgug	.((((((((.....(((((((.((((((..(((((((((.((((((((......((((((((((........(((.((....))))).........))))))))))..)))))))).)))))))))..)))))).))))))).))))))))........(((..(((((((..((((((......(((((...((((......))))...)))))......))))))...))))))))))..........	-82.5	39902.5	36071.4	33416.8	38013.5	36011.4	39623.4
zma-miR399f-3p	--	TGCCAAAGGAAATTTGCCCCG	--	--	--	--	--	--	--	--	0	0	1.41261	1.62395	0	2.10037
zma-miR166c-5p	76475	GGAATGTTGTCTGGCTCGAGG	ggaauguugucuggcucgagg	--	+	150433746	150433995	gucuugcgaggggagaacaggagaaagaaaaggccggauccugauuccugagaacaggaggaauugaagaagaaggccggauccggagucgcaugcaacagaucacgaggaagaaaaggaggaagcuuucuuacuuugaggggaauguugucuggcucgaggugcagaaacacgcagaucucaucgaggucgucuugguuguuguugaucucggaccaggcuucauuccccucaaguagagcucccggcu	((((((((.(.((....................((((((((....(((((....)))))((..((.......))..))))))))))..)).).))))..)))).............((..((.(((((...(((((.((((((((((..((((((.(((((((.(((.((((..((((((((...))))))....))..)))).)))))))))).))))))..)))))))))))))))))))).))..))	-89.4	199.938	260.608	581.997	545.648	215.17	203.736
zma-miR395p-3p	74.4	GTGAAGTGTTTGGGGGAACTC	guucuccucaaaccacuucagu	--	-	6334640	6334889	aauagcagccaacucugagcucaucaucaucagcggcggauuaaacaagugaagugguccacgggaaaugcagcaaguaagaguccugauuuguugauuauugguugguugucaccuggaguucuccucaaaccacuucaguugcugcaccuagcuaguuuaauggcacugugcuugcgugcaagcggccggagcuguguguagcuagugaaguguuugggggaacucugggugucaaucagcaauuugu	....((((((((((((((...........))))(.(.((((((...........)))))).).)......((((((((.((....)).))))))))......))))))))))(((((((((((((((.(((((.((((((.(.(((((((.(((((.......((((....((((((....)))))))))).))))).))))))).).))))))))))))))))))))))))))................	-95.5	46.282	55.8445	79.1064	6.49581	4.11152	6.3011
zma-miR164f-5p	--	TGGAGAAGCAGGGCACGTGCT	--	--	--	--	--	--	--	--	20.3641	41.3663	46.6163	151.027	131.569	354.962
zma-miR160a-3p	84.2	GCGTGCAAGGGGCCAAGCATG	gcgugcaaggggccaagcaug	--	+	236951254	236951503	aucaaauucagauuugugugcgugccuggcucccuguaugccacacauguagcgcccaacccagaugcuaagguugccugcuguggguggcgugcaaggggccaagcaugcauccaugcaugcaugcacuuuuguucgauucauucuucaugccacuuuuugauggcuaguaccauguguguguuuccauauguucauguuucgauaugauguaauuucauguuugguauauaugcaugcauauauauac	..(((((....))))).((((((((.(((((((.((((((((((.(((..((((..(((((..........)))))..))))))).)))))))))).))))))).))))))))..(((((((((((.(((......(((..(((.......(((((.....).))))......((((((........))))))...)))..)))((((((.......))))))..)))...)))))))))))........	-84.2	0	0	0	3.2479	4.11152	0
zma-miR399d-3p	--	TGCCAAAGGAGAGCTGCCCTG	--	--	--	--	--	--	--	--	0	2.06832	1.41261	0	0	0
zma-miR395f-3p	74.4	GTGAAGTGTTTGGGGGAACTC	guucuccucaaaccacuucagu	--	-	6334640	6334889	aauagcagccaacucugagcucaucaucaucagcggcggauuaaacaagugaagugguccacgggaaaugcagcaaguaagaguccugauuuguugauuauugguugguugucaccuggaguucuccucaaaccacuucaguugcugcaccuagcuaguuuaauggcacugugcuugcgugcaagcggccggagcuguguguagcuagugaaguguuugggggaacucugggugucaaucagcaauuugu	....((((((((((((((...........))))(.(.((((((...........)))))).).)......((((((((.((....)).))))))))......))))))))))(((((((((((((((.(((((.((((((.(.(((((((.(((((.......((((....((((((....)))))))))).))))).))))))).).))))))))))))))))))))))))))................	-95.5	46.282	55.8445	79.1064	6.49581	4.11152	6.3011
zma-miR160d-5p	84.2	TGCCTGGCTCCCTGTATGCCA	gcgugcaaggggccaagcaug	--	+	236951254	236951503	aucaaauucagauuugugugcgugccuggcucccuguaugccacacauguagcgcccaacccagaugcuaagguugccugcuguggguggcgugcaaggggccaagcaugcauccaugcaugcaugcacuuuuguucgauucauucuucaugccacuuuuugauggcuaguaccauguguguguuuccauauguucauguuucgauaugauguaauuucauguuugguauauaugcaugcauauauauac	..(((((....))))).((((((((.(((((((.((((((((((.(((..((((..(((((..........)))))..))))))).)))))))))).))))))).))))))))..(((((((((((.(((......(((..(((.......(((((.....).))))......((((((........))))))...)))..)))((((((.......))))))..)))...)))))))))))........	-84.2	22.2154	66.1861	46.6163	35.7269	32.8922	46.2081
zma-miR396d	--	TTCCACAGGCTTTCTTGAACTG	--	--	--	--	--	--	--	--	4226.47	5702.35	3352.14	3165.08	2745.13	2755.68
zma-miR166i-5p	72725.3	GGAATGTCGTCTGGCGCGAGA	gaaugucgucuggcgcgagacc	--	+	241356915	241357164	uugacgccauugccugccacaaggcagcaucauuugcugcagagcuguacaagaaagagagagagaaaaccacggccgcgaucgucgucgguccucuuccuccggccuccguguucuuucuaagucguuguaacgaucgucuuguugaggggaaugucgucuggcgcgagaccguaccagacgacgugcucucucggucgucggacggucucggaccaggcuucauuccccccaacagcucaguccauca	..(((.......(((......)))(((((.....)))))..(((((((((((((.....((((((((.((...(((((.(((((....))))).........)))))...)).))))))))..(((((....)))))..))))))((.((((((((..((((((..(((((((((.((.((((((...........)))))))))))))))))..))))))..)))))))).))))))))).))).....	-105.7	1.85128	0	0	6.49581	1.37051	0
zma-miR827-5p	--	TTTGTTGGTGGTCATTTAACC	--	--	--	--	--	--	--	--	644.245	1129.3	687.943	1133.52	622.21	817.043
zma-miR529-5p	38.1	AGAAGAGAGAGAGTACAGCCT	gcuguacccucucucuucuuc	--	+	160612954	160613203	auauuucaucaaggcuaaagggagaagagagagaguacagccuuguugccauguacacacucagauaucaacagucucuuauauuugcuguuacuaccuguuauuaguguccagugaugaugaaggcuguacccucucucuucuucucuuagcuucuugaugcaaagaaaguugcauacuacacacaccuggggagcucuugugaugaagcaagcguuagaucuggaucacguacguacuacacagcagc	......((((((((((((.((((((((((((((.((((((((((((((.(((....((((((((.((..((((((...........))))))..)).))).....)))))...))).)))).)))))))))).)))))))))))))).)))))..)))))))........(((((.((((((.....((.((..(((.(((((......))))).)))...)).)).....))).))).......)))))	-82.2	11.1077	6.20495	39.5532	8.11976	23.2986	6.3011
zma-miR167h-5p	5.3	TGAAGCTGCCAGCATGATCTG	agaucgugcugcgcaguuucacc	--	+	192151748	192151997	uucgugcaccuuauuaagcagcugaagcugccagcaugaucugaucuuucguuuacuggcaacuuuggauaccuaagauccagaucgugcugcgcaguuucaccugcuaauuggagcacagaaaaacuagacgucuagacggcgcgcgcccuugauuucuauucuacccugugaauuucuucugccgucccacaucaccaccaccacggucgcuauguauacuuguacauugauguccggugagucauua	...((((.((..((((.((((.((((((((((((((((((((((((((..(((((..(....)..)))))....))))).)))))))))))).))))))))).)))))))).)).)))).((...(((.((((((..(((((((((((.....((.......)).....)))).........))))))).......(((........)))....((((((....)))))).)))))).)))...))....	-82.6	24942.3	28129.1	21598.9	15687.4	15700.5	19873.7
zma-miR395c-3p	--	GTGAAGTGTTTGGAGGAACTC	--	--	--	--	--	--	--	--	0	0	1.41261	0	1.37051	0
zma-miR171k-5p	261.2	TGGTATTGTTTCGGCTCATGT	ugagccgaaccaauaucacuc	--	+	152274613	152274862	cgggaggaaggagacgacauggcgugguauuguuucggcucauguccuucuucgaucgagucuugccguuggauuuggaugugaugugagccgaaccaauaucacucauguacucuucauucccaaggaagguccagagacguuacgggcucgguaaggguucugaucaugcugaaugguucuuaauuagucccgugccaugccaguagaacaagguuaggcugaucuuucugauauuuugguucugauc	((((((((((((((..((((((.(((((((((.((((((((((((((.(((..((((.((........)).)))).))).).))))))))))))).)))))))))))))))..))))).))))..(((((((((.((.(((.((((.(((..((((.(((..(((((...(((....))).....))))).))).))))..))).))).....).)))...)))))))))))..........)))))...	-88.7	118.482	76.5277	295.237	100.685	106.9	27.3048
zma-miR167d-5p	7760.7	TGAAGCTGCCAGCATGATCTA	aucaugcugugacaguuucacu	--	+	7696795	7697044	gugaagugcccaagauaaagggugaagcugccagcaugaucuaacgacggcauugcucugcugcugcagugaggcuugcgagugaugguuagaucaugcugugacaguuucacucuuucccuuugggcacaucgaucucuuccccuccucucucucuuucaauucucuccccuuuugcaaucagacucgucacucgcgcacaaauuccaccacucgccacccuccguaugggaggcaaucgucggggauu	.(((.(((((((((..(((((((((((((((((((((((((((((.....((((((((.((.(((.......)))..)))))))))))))))))))))))).).))))))))))))))..).)))))))).)))......(((((.......(((..(((((............))).))..)))..(((.....))).................(((.(((.......))).))).......)))))..	-88.9	5372.41	5673.39	5747.93	2676.27	2044.8	3169.46
zma-miR166e	76102.5	TCGGACCAGGCTTCATTCCC	ggaauguugucugguucaagg	--	-	223279071	223279320	augaagcuacuugcuucugaguggaauguugucugguucaaggucuugcuuuccgauuugaggaugauccaugcuugcauguguaguuuuuuuuguuccucagaucuacaagaucucggaccaggcuucauuccccucaggaauagcuucaaaauaauaccgccggagaguuauuaggaggagcugcuaguacuacauaaacuuguguucuuggucuuugauucugaaauauuuucuuggaguuuucgug	.((((((((.....(((((((.((((((..(((((((((.((((((((......((((((((((........(((.((....))))).........))))))))))..)))))))).)))))))))..)))))).))))))).))))))))........(((..(((((((..((((((......(((((...((((......))))...)))))......))))))...))))))))))..........	-82.5	39902.5	36071.4	33416.8	38013.5	36011.4	39623.4
zma-miR168a-3p	3780.5	CCCGCCTTGCACCAAGTGAA	cccgccuugcaccaagugaau	--	-	74370434	74370683	cgaagccgcgccgccucgggcucgcuuggugcagaucgggacccgccgcccggccgacgggacggaucccgccuugcaccaagugaaucggagccggcggagcgauacagcggccggccgaccgccgccugcuugccugcgcgcgcugcucucgacugcggaugccgcccucgguuuguuuguuuguuuuuuucuuucugauaaggaucgugcugauugcugugacuccgugucgccgcccgugggaauu	....((..(((((.(((.((.(((((((((((((..(((((.(((...((((.....)))).))).)))))..))))))))))))).)).))).)))))..)).....(((((.((((.....)))).)))))..((((((.(((.......((((.(((((.((.((..(((((.((..(.((((((...........)))))).).)).)))))..)).))...))))))))).))).))))))....	-109.7	24.0666	84.801	379.993	418.979	75.3779	98.7173
zma-miR159g-3p	--	TTTGGAGTGAAGGGAGTTCTG	--	--	--	--	--	--	--	--	9.2564	35.1614	19.7766	30.8551	31.5217	35.7063
zma-miR164h-3p	--	CATGTGCCCTTCTTCTCCATC	--	--	--	--	--	--	--	--	1.85128	0	1.41261	8.11976	2.74101	6.3011
zma-miR159j-3p	7.7	TTTGGATTGAAGGGAGCTCTG	gugcucccuucaaaccaauaa	--	+	10544937	10545186	ccccuagacuagacggucuggucuuaaggcggugcucccuucaaaccaauaaacggucgaucugaugggugguacagcugcucguucaugguucccacugucccaucucaucagagagagagaagaucgugagagagcgagagaugcuugagaugggcuugugguuugcaugaccgaggagcugccucguccccuucguugaccgcuguuuggauugaagggagcucugcaucuugcucccaugacuuuc	.....((((((((...))))))))....((((.(((((((((((.((((..(.((((((((..((.((((((..(((((.((((.(((((....((((...(((((((((........((......((((......))))......)))))))))))...))))....))))).)))).)))))..))).)))..)))))))))).)..)))).))))))))))).))))....................	-106.6	10033.9	13115.2	11005.7	15723.1	15035.8	19094.4
zma-miR171c-3p	--	TGACTGAGCCGTGCCAATATC	--	--	--	--	--	--	--	--	5.55384	2.06832	2.82523	4.87185	12.3346	8.40147
zma-miR396a-3p	--	GTTCAATAAAGCTGTGGGAAA	--	--	--	--	--	--	--	--	851.588	587.402	846.156	672.316	522.163	294.052
zma-miR2275d-5p	--	AGAGTTGGAGGAAAGAAAACT	--	--	--	--	--	--	--	--	0	0	0	0	0	2.10037
zma-miR399b-3p	--	TGCCAAAGGAGAGCTGTCCTG	--	--	--	--	--	--	--	--	0	2.06832	4.23784	0	0	0
zma-miR399c-3p	--	TGCCAAAGGAGAATTGCCCTG	--	--	--	--	--	--	--	--	33.323	57.9129	28.2523	25.9832	19.1871	25.2044
zma-miR159a-3p	7.7	TTTGGATTGAAGGGAGCTCTG	gugcucccuucaaaccaauaa	--	+	10544937	10545186	ccccuagacuagacggucuggucuuaaggcggugcucccuucaaaccaauaaacggucgaucugaugggugguacagcugcucguucaugguucccacugucccaucucaucagagagagagaagaucgugagagagcgagagaugcuugagaugggcuugugguuugcaugaccgaggagcugccucguccccuucguugaccgcuguuuggauugaagggagcucugcaucuugcucccaugacuuuc	.....((((((((...))))))))....((((.(((((((((((.((((..(.((((((((..((.((((((..(((((.((((.(((((....((((...(((((((((........((......((((......))))......)))))))))))...))))....))))).)))).)))))..))).)))..)))))))))).)..)))).))))))))))).))))....................	-106.6	10091.3	13193.8	11056.5	15760.4	15107.1	19165.9
zma-miR395j-5p	74.3	GTTCCCTTCAAGCACTTCACAT	guucccuucaagcacuucaca	--	+	144171551	144171800	agaccuugacuuaauaaagggccauugugaaguguuugggugaacucuuagcaucaugaagcauuuaguuauaauaauauaaguuauccaugugaauaccauaugggauacaccuuugaacaauguuugguguuaccaugaguucccuucaagcacuucacaugaggcaccauucaaaugacaacuccauuuaagauuauguguaaugugaaguguuugggggaacucuuggugguacucaacauccauu	...((((.........))))............((((((((((((((....((........))....))))...(((((....)))))(((((((.....)))))))....)))))..)))))(((((.((((((((((.(((((((((.((((((((((((((.(.(((..(((.(((((.......)))))..)))..))).).))))))))))))))))))))))).)))))))))).))))).....	-78.4	0	4.13663	2.82523	0	0	0
zma-miR167e-3p	47347.2	GATCATGCTGTGCAGTTTCATC	gaucaugcugugcaguuucauc	--	-	9835249	9835498	gguugguguguccucuaguagcugaagcugccagcaugaucugagguguccacagcauauauauggaagcagcuagcgaucagaucaugcugugcaguuucaucugcucguggacgcacacgagaugcugugccuagcugggacgugguugauuaguucaagggguauguauagcuuaauuucucgaucgguaacggauucuucauuccuuauugauucucucucuauauaguuucuuguuguucaguga	.....((((((((.(.(((((.(((((((((((((((((((((((.((((((...........)))..))).)......))))))))))))).))))))))).))))).).))))))))((((((.((((((...(((((..(((((.((((.....)))...).))))).))))).........(((((((((.(((........)))))))))))).........)))))).))))))..........	-89.5	155.507	70.3228	159.625	133.164	93.1945	67.2118
zma-miR390b-5p	145	AAGCTCAGGAGGGATAGCGCC	cgcuaucuauccugagcucc	--	+	2764083	2764332	gaaggguauggaacaguccuugaagcucaggagggauagcgccuaggaaaucacacauagauuggagccacgaagaggaagggagaaugagagagagagagacagagcagcuaugcugcucugucucucucucucacuuucucuuggauccaucucaagguucugucuauauaugaugaaucgauccgaagcgcuaucuauccugagcuccacggcuuguucuuaccaguuacguaccacguacgcgccg	....((((.(((((((.((.((.(((((((((.(((((((((...(((..(((((.((((((.((((((..((.(((((.(((((((.(.(((((((((((((((((((((...))))))))))))))))))))).).)))))))...))).))))..))))))))))))...)).))).....)))...))))))))).))))))))).)).)).))))))))))).....(((((...))))).....	-125.4	33.323	12.4099	40.9658	82.8215	58.9318	92.4162
zma-miR167b-3p	7760.7	GATCATGCTGTGACAGTTTCACT	aucaugcugugacaguuucacu	--	+	7696795	7697044	gugaagugcccaagauaaagggugaagcugccagcaugaucuaacgacggcauugcucugcugcugcagugaggcuugcgagugaugguuagaucaugcugugacaguuucacucuuucccuuugggcacaucgaucucuuccccuccucucucucuuucaauucucuccccuuuugcaaucagacucgucacucgcgcacaaauuccaccacucgccacccuccguaugggaggcaaucgucggggauu	.(((.(((((((((..(((((((((((((((((((((((((((((.....((((((((.((.(((.......)))..)))))))))))))))))))))))).).))))))))))))))..).)))))))).)))......(((((.......(((..(((((............))).))..)))..(((.....))).................(((.(((.......))).))).......)))))..	-88.9	3.70256	0	1.41261	22.7353	6.85253	37.8066
zma-miR319b-5p	73326.7	AGAGCGTCCTTCAGTCCACTC	agagcguccuucaguccacuc	--	+	2801706	2801955	uaauuugucgccgccgccgccgucaugguuaguugcgacgacgauggcuggauggaagagagcguccuucaguccacucaggggcggugcuagggucgaauuagcugccgacucauucacccacaugccaagcaaacggccauggaaaccagcuuugcagaugagugaaugaagcgggagguaaaagcuucgaucucgcaccgucuuugcuuggacugaagggugcucccuccucccucgcuccuuguuu	....((((((.(((.((.(((.....)))..)).))).)))))).(((.(((.(((.(.(((((((((((((((((..((((((((((((..(((((((((((.((.(((..((((((((.((..(((.((((.........(((...))))))).)))..)).))))))))..))).)).)))....)))))))).))))))))))))..)))))))))))))))))).))))))...)))........	-116.6	124.036	91.0059	114.422	190.002	156.238	31.5055
zma-miR2118b	6.5	TTCCCGATGCCTCCCATTCCTA	ggaaugggaacauggaggaaag	--	+	49919181	49919430	cuauauauaccucagagagaagguuuucuguucaacaauccaaguuucuuugcuguggagcauauggaaagcuguagcuauaggacuugagagugagcugggaaagggaagagagggccuaagagcagugggaaugggaacauggaggaaagcccauccuguugguuuccuccuccagaaaccgagguggaagcuugguucgguguuucccgaugccucccauuccuauuguucuuaagcacuucauccu	.........(((........)))(((((((((((.(..(((((((((....((((...(((.........))).))))....))))))).)))))))).))))))((((...((((((.((((((((((((((((((((.(((.(.((((((((...((....(((((((.((((........)))).))))))).))...))).)))))).)))..)))))))))))))))))))).)).)))).))))	-92.4	55.5384	45.503	42.3784	9.74371	8.22304	8.40147
zma-miR169b-5p	--	CAGCCAAGGATGACTTGCCGA	--	--	--	--	--	--	--	--	0	2.06832	1.41261	1.62395	1.37051	0
zma-miR164c-3p	--	CATGTGCCCTTCTTCTCCATC	--	--	--	--	--	--	--	--	1.85128	0	2.82523	8.11976	2.74101	6.3011
zma-miR2118g	--	TTCCTGATGCCTCCTATTCCTA	--	--	--	--	--	--	--	--	0	2.06832	0	0	0	0
zma-miR159c-5p	1291.9	GAGCTCCCTTCGATCCAATCC	agcucccuucgauccaauc	--	-	2748119	2748368	aaugaagccaugaagaagaagaagaagaugcaugauuaagaaaggcgaucgaagagcucccuucgauccaauccaggaggggaaguggucgguugcagcugccgguucauggauaccucucuggugcagcaauggccgcugcucaccucugcacuugcaugggugugcaugacccgggagaugagcccgccaucaucuuucccucgugcuuggauugaagggagcuccucucugucugucugucugucuc	..........................((.(((.(((..(((.(((((...((.((((((((((((((((((..((.(((((((((((((.((((.((.((.((((.(((((.((((((....(((((((...((((....)).))...))))))).....)))))).))))).)))).)).)))))).))))....))))))))).)).)))))))))))))))))).))..))))).))))))))).))	-112.3	1.85128	4.13663	24.0145	24.3593	12.3346	4.20074
zma-miR156f-3p	10070.8	GCTCACTTCTCTTTCTGTCAGC	ugcucacuucucuuucugucagc	--	+	115997054	115997303	gccagcagcucgacgguguggcugacagaagagagugagcacgcaucggccagacugcaucuauauacggcugcuccuggcgaauggauagaugccaaggcgcagcugcuguugcgugcucacuucucuuucugucagcucccucuccuccuagggacuuguuccgccguaugcauccaccaccgucccaguagucccacuuccguccaucgcagcgcgccaaugaugcgucgucgucgucguccaggcg	....((.(((.((((((((((((((((((((((((((((((((((.((((..................((((((.((((((............))).))).)))))))))).))))))))))).)))).))))))))).(((((........)))))........((.....))..))).)))))))..))).))........(((........)))((((.((((((((....)).))))))...))))	-98.7	11.1077	14.4782	16.9514	19.4874	8.22304	6.3011
zma-miR399j-5p	--	AGGCAGCTCTCCTCTGGCAGG	--	--	--	--	--	--	--	--	0	8.27327	4.23784	0	0	0
zma-miR171e-3p	1363.5	TGATTGAGCCGTGCCAATATC	uguuggcucggcucacucaga	--	-	126503122	126503371	gccaaaagauccaucaccaaucuuuucccucuucuauaccuccucaugccgcggcauggaucuccuuguucguuugucaucuaggaguaucuggcuaggucgccggccggaggaggaggaggagaaagaaauggaaguguaacuaugguguuggcucggcucacucagaaguugaagccgaauccaaaugguagcugccggcguuucugauugagccgugccaauaucucaguacucuuucaugcugauc	.......((((.........((((((.((((((.....(((((((..((((((((..(((((((((................))))).))))......)))).))))..))))))))))))).)))))).(((((((.(((.((..(((((((((.(((((((.((((((((((.(((.....((....))..)))..))))..)))))).))))))).)))))))))..))))).)))))))...))))	-98.5	429.497	407.458	608.837	505.049	638.656	938.865
zma-miR172d-3p	--	AGAATCTTGATGATGCTGCA	--	--	--	--	--	--	--	--	14.8102	2.06832	1.41261	0	1.37051	0
zma-miR167c-3p	7.8	GATCATGCTGTGGCAGCCTCACT	gaucaugcuguggcagccucacu	--	+	4304395	4304644	acugccugcccaagggaacgagugaagcugccagcaugaucuagcucggagugaucacgcgaggagaacaauagcucgagguggucaugccuugcuagaucaugcuguggcagccucacuucuucccguccuugggcauagcacgguggugguggccguguucgucugguaaagcagguaguauauauguaccaacaguugcugcauccuaccuucuaaaguuuauuucucuacaucucuugggaguaga	(((((((((....(((((.((((((.(((((((((((((((((((..((.((((((((.((((...........))))..)))))))).))..))))))))))))..))))))).)))))).)))))..((..((((..((((((((.......)))))))).))))))....)))))))))....(((((.(((...))).))))).((((.((((((((...............)).)))))))))).	-108.8	18.5128	26.8881	48.0289	121.796	42.4857	50.4088
zma-miR156e-3p	10133.4	GCTCACTGCTCTCTCTGTCATC	ugcucacugcucucucugucauc	--	+	32121366	32121615	gguccggcgggcgcgcgcgcggugacagaagagagugagcacacggccggugugacggcaccggcgcggaugugccgucgcggccgcgugcucacugcucucucugucauccgcuggcacacccucacggcagggcgcggcucucgcucaccgccggccggcgccgcccacuguggcuaggcuagcccuuauauccucccugcaugacccgucucuucuuaauucguucgcaguagaauuucgaucucau	(((((((.(((((.((((((((((((((((((((((((((((.(((((...((((((((((((...)))...)))))))))))))).))))))))).)))).))))))).)))).((....))....((((..((((.(((....)))...)))).))))))))))))).))).(((((...)))))..................)))).......((..(((((..........)))))..))......	-116.4	48.1333	10.3416	49.4415	50.3425	16.4461	33.6059
zma-miR171d-3p	1363.5	TGATTGAGCCGTGCCAATATC	uguuggcucggcucacucaga	--	-	126503122	126503371	gccaaaagauccaucaccaaucuuuucccucuucuauaccuccucaugccgcggcauggaucuccuuguucguuugucaucuaggaguaucuggcuaggucgccggccggaggaggaggaggagaaagaaauggaaguguaacuaugguguuggcucggcucacucagaaguugaagccgaauccaaaugguagcugccggcguuucugauugagccgugccaauaucucaguacucuuucaugcugauc	.......((((.........((((((.((((((.....(((((((..((((((((..(((((((((................))))).))))......)))).))))..))))))))))))).)))))).(((((((.(((.((..(((((((((.(((((((.((((((((((.(((.....((....))..)))..))))..)))))).))))))).)))))))))..))))).)))))))...))))	-98.5	429.497	409.527	606.012	501.801	637.286	934.664
zma-miR1432-3p	8.1	GGGTGTCATCTCGCCTGAAGCA	ggugucaucucgccugaagc	--	-	160484617	160484866	uuugugggugugcguccuacgcucaggagagaugacaccgacgccagacggaccgguccauccgcgccgugucuguccgucugaagugggugucaucucgccugaagcauagggcgggcucucgcuggcccagcucagcugugcacacgggaccucgacgacggccaaguuuacgacguaccucgacggcuccuucagcuugucuguuuuuuuuuuuugagcaggcgaggagauuagccguccauccaga	....((((((..(((((((.(((((((.(((((((((((.((..(((((((((((((.(....).)))).....)))))))))..)).))))))))))).)))).))).)))))))((.(((((.((((.((((...)))).)).)))))))))(((..(((......)))..)))........(((((((...((..(((((((((((.........)))))))))))..))..)))))))))))))..	-122.7	0	0	1.41261	0	0	0
zma-miR166j-3p	12761.2	TCGGACCAGGCTTCAATCCCT	ggauuguugucuggcucggug	--	+	178166986	178167235	ucaugguucuucuagaguucuaguagcuagcaaccagcuauaguucucuuacaaacauauaucagguagcuagggauagccagccagauaauuucaugcauacguacugccucaucaugcucggauuggguuagggggauuguugucuggcucggugucuccggucgagacggccuugccggcgccggagcugucgucgaccggagaucucggaccaggcuucaaucccuuuaaccaugcggcauuaggu	.(((((((.....((((..(((.(((((.......))))))))..))))....)))...((((.(((.((((....))))..))).))))....))))..........((((....((((.((.((..((((((((((((((..((((((.((((.((((((((((((((((((((.((....)).)).)))))).)))))))))))).)))).))))))..)))))))))))))))).)))))).))))	-106.9	8175.25	7036.41	5307.19	6672.82	6100.13	6605.66
zma-miR398a-3p	2414.3	TGTGTTCTCAGGTCGCCCCCG	ggggcggacugggaacacaug	--	+	38552507	38552756	ucauuuggcgucauagugugcucaucuggugccauauaagugccaaauuaucugcccucgccucgcuccuucgcuuucauuccucggccuccgcagcuagcgcaacgcaaaggcaguuccggcgggggcggacugggaacacaugggaaugagaugagaucauugcucggucgugcuggccugggccgucggcgcgcguugaucuugcauguguucucaggucgcccccggagggccuuccuugcugcug	..((((((((.....(((.((.(.....).))))).....))))))))...((((....(((.......................)))....)))).((((((((.(..(((((....((..((((((((..(((((((((((((.........((((((((.(((.((.(((.((.(((....)))))))))).))).)))))))))))))))))))))..))))))))..)))))))).)))).))))	-95.9	914.532	922.469	1264.29	602.486	578.354	630.11
zma-miR390a-5p	145	AAGCTCAGGAGGGATAGCGCC	cgcuaucuauccugagcucc	--	+	2764083	2764332	gaaggguauggaacaguccuugaagcucaggagggauagcgccuaggaaaucacacauagauuggagccacgaagaggaagggagaaugagagagagagagacagagcagcuaugcugcucugucucucucucucacuuucucuuggauccaucucaagguucugucuauauaugaugaaucgauccgaagcgcuaucuauccugagcuccacggcuuguucuuaccaguuacguaccacguacgcgccg	....((((.(((((((.((.((.(((((((((.(((((((((...(((..(((((.((((((.((((((..((.(((((.(((((((.(.(((((((((((((((((((((...))))))))))))))))))))).).)))))))...))).))))..))))))))))))...)).))).....)))...))))))))).))))))))).)).)).))))))))))).....(((((...))))).....	-125.4	33.323	12.4099	40.9658	82.8215	58.9318	92.4162
zma-miR167h-3p	39995.2	GATCATGTTGCAGCTTCAC	agaucauguugcagcuucacu	--	+	110562485	110562734	acacuucgcuggugugagagcuugaagcugccagcaugaucuggcugcucaaacgccgccggccucccaagugcucgaucgguggcgcuucaccagaucauguugcagcuucacucucucgcaaccagcgaagggcggcaaagcaccguggaggcuccggacaaugaauuccuucgccgguaugugcuuguuuaaucuuuauuaacugaaccaagcaucaugcaugccacagcaguaggauucguguaug	...(((((((((((((((((..(((((((((.((((((((((((.((...((.((((((((((((....)).)).....)))))))).)))))))))))))))))))))))))..))))))).)))))))))).((......))((((((((((.((........))...)))))).))))..(((((((((((............)))).)))))))((((((((((((....)).))...))))))))	-109.9	396.174	450.893	759.987	1736	1122.45	1480.76
zma-miR396g-5p	--	TCCCACAGCTTTATTGAACTG	--	--	--	--	--	--	--	--	3.70256	2.06832	4.23784	0	8.22304	2.10037
zma-miR156f-5p	10133.4	TGACAGAAGAGAGTGAGCAC	ugcucacugcucucucugucauc	--	+	32121366	32121615	gguccggcgggcgcgcgcgcggugacagaagagagugagcacacggccggugugacggcaccggcgcggaugugccgucgcggccgcgugcucacugcucucucugucauccgcuggcacacccucacggcagggcgcggcucucgcucaccgccggccggcgccgcccacuguggcuaggcuagcccuuauauccucccugcaugacccgucucuucuuaauucguucgcaguagaauuucgaucucau	(((((((.(((((.((((((((((((((((((((((((((((.(((((...((((((((((((...)))...)))))))))))))).))))))))).)))).))))))).)))).((....))....((((..((((.(((....)))...)))).))))))))))))).))).(((((...)))))..................)))).......((..(((((..........)))))..))......	-116.4	2656.59	1406.46	7314.52	5019.63	7477.49	7275.68
zma-miR169r-5p	--	CAGCCAAGGATGACTTGCCGG	--	--	--	--	--	--	--	--	0	0	2.82523	0	0	0
zma-miR156l-3p	10270.2	GCTCACTGCTCTATCTGTCACC	ugcucacugcucuaucugucacc	--	-	183907737	183907986	cggcgggcgggcggcgggcggugacagaagagagugagcacacggccgggcggaacggcaccggcggaugugccgucgcggccgcgugcucacugcucuaucugucacccacucccccuccccguuccucuccuccggcugccuugccggucgaucgaagccggccgcgcugugccugugcgcagccgucgugaucaccgcgccugugcccgcggcgcuggcacgcuagccgcuagcuacguccacccgc	..(((((.((((((((((.((((((((((((((((((((((.((((((.(....(((((((........)))))))).)))))).))))))))).)))).)))))))))...........))))).........(((((......)))))..(((((..(.((((.((((.........)))).)))).).)))))..((.(((.(((((...))))).))).)).((((.....))))))))).)))))	-137.8	96.2665	49.6396	159.625	139.66	100.047	92.4162
zma-miR171b-3p	7.6	TTGAGCCGTGCCAATATCAC	uauugacgcgguucaauucga	--	+	59887532	59887781	auccaugcaagucgucuuccugccgaccggccugccugccucuaguacauucgggaucgaucgagguggguggcuaacuaaagcuaauuaauggcgauauccucgugcgugcaugcacgcaauggccgcgagcuagacgggguauugacgcgguucaauucgagagcucgagcccuagcagaggccaggggggguggggcucugcucucugauugagccgugccaauaucacgucccacucgcccucgcg	..((((....((((.(.....).)))).((((.(((((((((........(((....)))..))))))))))))).......((((.....))))..........((((((....))))))))))..(((((...((((.(((((((.((((((((((((.((((((..((((((((.(.....((....))).)))))))).)))))).)))))))))))).))))))).))))...))))).......	-105.6	16.6615	18.6148	22.6018	4.87185	2.74101	12.6022
zma-miR395n-5p	75.5	GTTCTCTACAAGCACTTCACGA	aguucucuacaagcacuucacg	--	+	144171037	144171286	guuuagugaccgcgggaguucucugcaaaaacuucacaagcugacacuuuuuuagagcuuuugugaaguguuuaggagaauucucggugccacuaaucauuuggagcauguuggucaagugugugugccaugucuugaaagaauuagguuuggugucccuaggaguucucuacaagcacuucacgaggcuucguacugagagcuuuugugaaguguuugggggaacucuuggugucacaaaucauuuggc	..((((((.(..((((((((((((......((((((((((((.............))))..)))))))).....))))))))))))..).))))))((.(((.(((((...((((((......)).)))))).))).)))))....((((((.((.(.(((((((((((((.(((((((((((((((((((........)))).)))))))))))))))))))))))))))).).)))))))).......	-96.1	0	0	0	0	1.37051	0
zma-miR396c	--	TTCCACAGGCTTTCTTGAACTG	--	--	--	--	--	--	--	--	4226.47	5702.35	3352.14	3165.08	2745.13	2755.68
zma-miR396a-5p	--	TTCCACAGCTTTCTTGAACTG	--	--	--	--	--	--	--	--	918.235	1162.39	802.365	803.856	696.218	812.842
zma-miR164g-3p	--	CACGTGCTCCCCTTCTCCACC	--	--	--	--	--	--	--	--	0	2.06832	2.82523	12.9916	1.37051	0
zma-miR164b-3p	916.2	ATGTGCCCATCTTCTCCACC	ugaugugcccaucuucuccacc	--	+	141801312	141801561	gguagacgguggcugugcgugguggagaagcagggcacgugcauuaccauccaaugccgccggguggguggguggaauggauggaugguucuugaugugcccaucuucuccaccgagcacgaacugucuuggauccgcgcgcgcgugccguacauaccucgucaugcaggaguucaggugcugccuaauccucggcggcccucaccgcgccaccggcgucucgcgucgucgcugccgaucgaucgaucgu	...(((((((...(((((.(((((((((((..((((((((.....((((((((...(((((.(.....).)))))......)))))))).....))))))))..))))))))))).))))).))))))).(((((((.(((((.(((.........(((.((...))))).....(((.((((((........)))))))))))))))))...))).)))).(((....)))...(((((....))))).	-115.1	3.70256	4.13663	0	0	0	0
zma-miR159e-3p	--	ATTGGTTTGAAGGGAGCTCCA	--	--	--	--	--	--	--	--	7.40512	2.06832	5.65046	4.87185	5.48203	6.3011
zma-miR169c-5p	--	CAGCCAAGGATGACTTGCCGG	--	--	--	--	--	--	--	--	0	0	1.41261	0	0	0
zma-miR166k-3p	12761.2	TCGGACCAGGCTTCAATCCCT	ggauuguugucuggcucggug	--	+	178166986	178167235	ucaugguucuucuagaguucuaguagcuagcaaccagcuauaguucucuuacaaacauauaucagguagcuagggauagccagccagauaauuucaugcauacguacugccucaucaugcucggauuggguuagggggauuguugucuggcucggugucuccggucgagacggccuugccggcgccggagcugucgucgaccggagaucucggaccaggcuucaaucccuuuaaccaugcggcauuaggu	.(((((((.....((((..(((.(((((.......))))))))..))))....)))...((((.(((.((((....))))..))).))))....))))..........((((....((((.((.((..((((((((((((((..((((((.((((.((((((((((((((((((((.((....)).)).)))))).)))))))))))).)))).))))))..)))))))))))))))).)))))).))))	-106.9	8195.61	7032.28	5307.19	6671.19	6100.13	6599.36
zma-miR395h-5p	74.3	GTTCCCTTCAAGCACTTCACAT	guucccuucaagcacuucaca	--	+	144171551	144171800	agaccuugacuuaauaaagggccauugugaaguguuugggugaacucuuagcaucaugaagcauuuaguuauaauaauauaaguuauccaugugaauaccauaugggauacaccuuugaacaauguuugguguuaccaugaguucccuucaagcacuucacaugaggcaccauucaaaugacaacuccauuuaagauuauguguaaugugaaguguuugggggaacucuuggugguacucaacauccauu	...((((.........))))............((((((((((((((....((........))....))))...(((((....)))))(((((((.....)))))))....)))))..)))))(((((.((((((((((.(((((((((.((((((((((((((.(.(((..(((.(((((.......)))))..)))..))).).))))))))))))))))))))))).)))))))))).))))).....	-78.4	0	4.13663	2.82523	0	0	0
zma-miR399j-3p	5.3	TGCCAAAGGAGAGTTGCCCTG	gugcggcucuccucuggcaug	--	+	146942545	146942794	cgggcacauucggggggauauccagguuucgaauggagagguuugugguauauauagcauaggccauggaaacauagaaguauaugaggcaaggaaacagugggggaggaaaaggaagaagcucagggugagaaucacagugcggcucuccucuggcaugagggcgcgacugagaggcacgaacaguuucuggccuucuccugccaaugccaaaggagaguugcccugccauucguuagcccugcaaaca	..(((...(((.........((((.(((((.........((((((((.((....)).)))))))).......((((......)))).......)))))..))))..........)))...)))((((((..((((..(((.(((((((((((.((((((...((((.(...(((((((..(((....)))..))).))))))))).)))))).))))))))))).)))..))))....))))))......	-83.1	59.2409	45.503	39.5532	32.479	8.22304	21.0037
zma-miR397a-5p	2561.5	TCATTGAGCGCAGCGTTGATG	ucaccagcgcugcacucaauu	--	-	82459547	82459796	gaaagagaagcaaaggcaucauugagcgcagcguugaugagccagccgccgugccuccccugucggcugcggcggcucaccagcgcugcacucaauuacgccuuugcuuucucccgcuggccgcgugugugcagagcgggcgggcguucggcaucauucaucagguuugcuucauuuauuaugcacucaucgaaggcuucuccuucgacacugucuagguggcgcaggaucugaaucagaugggugucgu	...(((((.((((((((...((((((.(((((((((.((((((.(((((...(((.........))).))))))))))).))))))))).))))))...)))))))))))))((((((.(((((......)).).)).))))))....(((((((..((.((((((((((.(((((((....(((....(((((((.....)))))))...))).))))))).))).)))))))....))..))))))).	-120.7	27.7692	8.27327	28.2523	4.87185	10.9641	4.20074
zma-miR159i-3p	--	TTTGGAGTGAAGGGAGCTCTG	--	--	--	--	--	--	--	--	31.4717	24.8198	26.8397	48.7185	38.3742	42.0074
zma-miR156e-5p	10133.4	TGACAGAAGAGAGTGAGCAC	ugcucacugcucucucugucauc	--	+	32121366	32121615	gguccggcgggcgcgcgcgcggugacagaagagagugagcacacggccggugugacggcaccggcgcggaugugccgucgcggccgcgugcucacugcucucucugucauccgcuggcacacccucacggcagggcgcggcucucgcucaccgccggccggcgccgcccacuguggcuaggcuagcccuuauauccucccugcaugacccgucucuucuuaauucguucgcaguagaauuucgaucucau	(((((((.(((((.((((((((((((((((((((((((((((.(((((...((((((((((((...)))...)))))))))))))).))))))))).)))).))))))).)))).((....))....((((..((((.(((....)))...)))).))))))))))))).))).(((((...)))))..................)))).......((..(((((..........)))))..))......	-116.4	2663.99	1416.8	7314.52	5027.75	7480.23	7288.28
zma-miR166j-5p	12712.3	GGTTTGTTTGTCTGGTTCAAGG	gguuuguuugucugguucaagg	--	+	124574761	124575010	cuccauccaaugguuccauccaugaccaugacaccuaucuucuucauucuccacucccagcccuggugguuugugcuucuuggagagcagcguaacaaguugaagauuagguuaagggguuuguuugucugguucaaggucgccacacagcagggaaaacccauuucgccuugaagcaugcaccaugauggguguaccuguuggugaucucggaccaggcuucaaucccuuuaacuagcgucugcauaua	(((((....((((((........))))))...............(((...(((((.........)))))...))).....))))).(((((((................((((((((((.(((...(((((((((.(((((((((....(((((....(((((((..((..((...)).)).....)))))))...)))))))))))))).)))))))))..))).)))))))))).))).)))).....	-82.3	0	0	1.41261	0	1.37051	0
zma-miR395g-3p	74.4	GTGAAGTGTTTGGGGGAACTC	guucuccucaaaccacuucagu	--	-	6334640	6334889	aauagcagccaacucugagcucaucaucaucagcggcggauuaaacaagugaagugguccacgggaaaugcagcaaguaagaguccugauuuguugauuauugguugguugucaccuggaguucuccucaaaccacuucaguugcugcaccuagcuaguuuaauggcacugugcuugcgugcaagcggccggagcuguguguagcuagugaaguguuugggggaacucugggugucaaucagcaauuugu	....((((((((((((((...........))))(.(.((((((...........)))))).).)......((((((((.((....)).))))))))......))))))))))(((((((((((((((.(((((.((((((.(.(((((((.(((((.......((((....((((((....)))))))))).))))).))))))).).))))))))))))))))))))))))))................	-95.5	46.282	55.8445	79.1064	6.49581	4.11152	6.3011
zma-miR319a-5p	69446.3	GAGCTCTCTTCAGTCCACTC	agagcucucuucaguccacuc	--	-	147815404	147815653	ugguguuuguucaucugguuuggccuuuuggguuuauggcuucuguggaagagagcucucuucaguccacucuaaaauggcuguaggguuucauuagcugccgacucauccauucaccugccaagaaccaugggcaagcgguaggucuggucuugguagccgaguggguggcgcgggagcuaaaaucaaacucuacgcuguuuacgguuggacugaagggugcucccuucaauuugcccaaacacuccuc	.((((((((((((...(((...)))...)))).....(((....((.((((.((((.((((((((((((.((..(((((((.(((((((((..((((((.(((..((((((((((..(((((((((.(((.((.(........).))))))))))))))..))))))))))..))).))))))....))))))))))))))))..)).)))))))))))).)))).)))).))..)))))))))))....	-111.9	31.4717	28.9564	57.9172	66.582	49.3383	2.10037
zma-miR166g-3p	76102.5	TCGGACCAGGCTTCATTCCC	ggaauguugucugguucaagg	--	-	223279071	223279320	augaagcuacuugcuucugaguggaauguugucugguucaaggucuugcuuuccgauuugaggaugauccaugcuugcauguguaguuuuuuuuguuccucagaucuacaagaucucggaccaggcuucauuccccucaggaauagcuucaaaauaauaccgccggagaguuauuaggaggagcugcuaguacuacauaaacuuguguucuuggucuuugauucugaaauauuuucuuggaguuuucgug	.((((((((.....(((((((.((((((..(((((((((.((((((((......((((((((((........(((.((....))))).........))))))))))..)))))))).)))))))))..)))))).))))))).))))))))........(((..(((((((..((((((......(((((...((((......))))...)))))......))))))...))))))))))..........	-82.5	42749.7	37750.9	34998.9	39903.7	37697.2	40245.2
zma-miR395e-3p	74.4	GTGAAGTGTTTGGGGGAACTC	guucuccucaaaccacuucagu	--	-	6334640	6334889	aauagcagccaacucugagcucaucaucaucagcggcggauuaaacaagugaagugguccacgggaaaugcagcaaguaagaguccugauuuguugauuauugguugguugucaccuggaguucuccucaaaccacuucaguugcugcaccuagcuaguuuaauggcacugugcuugcgugcaagcggccggagcuguguguagcuagugaaguguuugggggaacucugggugucaaucagcaauuugu	....((((((((((((((...........))))(.(.((((((...........)))))).).)......((((((((.((....)).))))))))......))))))))))(((((((((((((((.(((((.((((((.(.(((((((.(((((.......((((....((((((....)))))))))).))))).))))))).).))))))))))))))))))))))))))................	-95.5	46.282	55.8445	79.1064	6.49581	4.11152	6.3011
zma-miR2275c-3p	--	TTCAGTTTCCTCTAATATCTCA	--	--	--	--	--	--	--	--	0	2.06832	0	0	0	2.10037
zma-miR156i-5p	10133.4	TGACAGAAGAGAGTGAGCAC	ugcucacugcucucucugucauc	--	+	32121366	32121615	gguccggcgggcgcgcgcgcggugacagaagagagugagcacacggccggugugacggcaccggcgcggaugugccgucgcggccgcgugcucacugcucucucugucauccgcuggcacacccucacggcagggcgcggcucucgcucaccgccggccggcgccgcccacuguggcuaggcuagcccuuauauccucccugcaugacccgucucuucuuaauucguucgcaguagaauuucgaucucau	(((((((.(((((.((((((((((((((((((((((((((((.(((((...((((((((((((...)))...)))))))))))))).))))))))).)))).))))))).)))).((....))....((((..((((.(((....)))...)))).))))))))))))).))).(((((...)))))..................)))).......((..(((((..........)))))..))......	-116.4	2663.99	1416.8	7314.52	5027.75	7480.23	7288.28
zma-miR396g-3p	--	GTTCAAGAAAGCTGTGGAAGA	--	--	--	--	--	--	--	--	5.55384	2.06832	1.41261	0	0	2.10037
zma-miR393a-5p	953	TCCAAAGGGATCGCATTGATCT	ucagugcaaucccuuuggaau	--	+	754228	754477	cguccaggaagcugguggaggacuccaaagggaucgcauugaucuauucucaccugccgccugcugcaugcgaugcgagucgacgacaagaucagugcaaucccuuuggaauuuuccacucgcgccuucacccccgccgcacgugccacacgccccuccaucuuccauggauuccaucucucaucagguaucucucucucuaucugcucuugcaagcuacuuccauggauuugauuuuuguuaaguucgc	.((((((((((..(((((((((.(((((((((((.((((((((((..((((((.((((((.((...)).)))..))).)).)).))..)))))))))).))))))))))).))))))))).(((.(.........).))).((((...)))).........))))).)))))............((((((..........))))))...................((((((((((....)))))))))).	-80.5	431.348	508.806	460.512	298.807	194.612	264.646
zma-miR159d-3p	1291.9	CTTGGATTGAAGGGAGCTCCT	agcucccuucgauccaauc	--	-	2748119	2748368	aaugaagccaugaagaagaagaagaagaugcaugauuaagaaaggcgaucgaagagcucccuucgauccaauccaggaggggaaguggucgguugcagcugccgguucauggauaccucucuggugcagcaauggccgcugcucaccucugcacuugcaugggugugcaugacccgggagaugagcccgccaucaucuuucccucgugcuuggauugaagggagcuccucucugucugucugucugucuc	..........................((.(((.(((..(((.(((((...((.((((((((((((((((((..((.(((((((((((((.((((.((.((.((((.(((((.((((((....(((((((...((((....)).))...))))))).....)))))).))))).)))).)).)))))).))))....))))))))).)).)))))))))))))))))).))..))))).))))))))).))	-112.3	492.44	481.918	604.599	764.881	804.488	424.274
zma-miR393b-5p	--	TCCAAAGGGATCGCATTGATCC	--	--	--	--	--	--	--	--	31.4717	37.2297	50.8541	48.7185	35.6332	58.8103
zma-miR160b-5p	84.2	TGCCTGGCTCCCTGTATGCCA	gcgugcaaggggccaagcaug	--	+	236951254	236951503	aucaaauucagauuugugugcgugccuggcucccuguaugccacacauguagcgcccaacccagaugcuaagguugccugcuguggguggcgugcaaggggccaagcaugcauccaugcaugcaugcacuuuuguucgauucauucuucaugccacuuuuugauggcuaguaccauguguguguuuccauauguucauguuucgauaugauguaauuucauguuugguauauaugcaugcauauauauac	..(((((....))))).((((((((.(((((((.((((((((((.(((..((((..(((((..........)))))..))))))).)))))))))).))))))).))))))))..(((((((((((.(((......(((..(((.......(((((.....).))))......((((((........))))))...)))..)))((((((.......))))))..)))...)))))))))))........	-84.2	22.2154	66.1861	48.0289	37.3509	32.8922	46.2081
zma-miR171a-5p	--	TATTGGCGAGGTTCAATCAGA	--	--	--	--	--	--	--	--	3.70256	0	0	0	0	0
zma-miR169b-3p	--	GGCAAGTTGTTCTTGGCTACA	--	--	--	--	--	--	--	--	0	0	1.41261	0	0	0
zma-miR167j-5p	5.3	TGAAGCTGCCAGCATGATCTG	agaucgugcugcgcaguuucacc	--	+	192151748	192151997	uucgugcaccuuauuaagcagcugaagcugccagcaugaucugaucuuucguuuacuggcaacuuuggauaccuaagauccagaucgugcugcgcaguuucaccugcuaauuggagcacagaaaaacuagacgucuagacggcgcgcgcccuugauuucuauucuacccugugaauuucuucugccgucccacaucaccaccaccacggucgcuauguauacuuguacauugauguccggugagucauua	...((((.((..((((.((((.((((((((((((((((((((((((((..(((((..(....)..)))))....))))).)))))))))))).))))))))).)))))))).)).)))).((...(((.((((((..(((((((((((.....((.......)).....)))).........))))))).......(((........)))....((((((....)))))).)))))).)))...))....	-82.6	18875.6	20887.9	17105.4	30463.7	30221	36897.2
zma-miR399e-3p	5.3	TGCCAAAGGAGAGTTGCCCTG	gugcggcucuccucuggcaug	--	+	146942545	146942794	cgggcacauucggggggauauccagguuucgaauggagagguuugugguauauauagcauaggccauggaaacauagaaguauaugaggcaaggaaacagugggggaggaaaaggaagaagcucagggugagaaucacagugcggcucuccucuggcaugagggcgcgacugagaggcacgaacaguuucuggccuucuccugccaaugccaaaggagaguugcccugccauucguuagcccugcaaaca	..(((...(((.........((((.(((((.........((((((((.((....)).)))))))).......((((......)))).......)))))..))))..........)))...)))((((((..((((..(((.(((((((((((.((((((...((((.(...(((((((..(((....)))..))).))))))))).)))))).))))))))))).)))..))))....))))))......	-83.1	59.2409	47.5713	40.9658	32.479	8.22304	23.1041
zma-miR399e-5p	71.2	GGGCTTCTCTTTCTTGGCAGG	gggcuucucuuucuuggcag	--	-	16353066	16353315	caucuuaucaaggauauguucacuauauaaauauugcagugccgcagccccacagugagcagaaaacagugaggucaagauaagagaggaaagaacucauuguuuacaugaucaggaaauggaaugccuaagcuguccaguuucagggcuucucuuucuuggcagggaagcaugagaugccauagcucucugcucucuucaacccucugccaaaggagaguugcccuguaacaggacucagcuuaugguu	..((((((((......((((((((.........((((......))))......))))))))..((((((((((.((................)).))))))))))...)))).))))........(((((((((((((.(((.((((((..((((((.(((((((((.((((.((((.((....))))))))))..........))))))))).))))))..)))))).))).))))..)))))).))).	-86	1.85128	0	1.41261	0	0	0
zma-miR395a-3p	74.4	GTGAAGTGTTTGGGGGAACTC	guucuccucaaaccacuucagu	--	-	6334640	6334889	aauagcagccaacucugagcucaucaucaucagcggcggauuaaacaagugaagugguccacgggaaaugcagcaaguaagaguccugauuuguugauuauugguugguugucaccuggaguucuccucaaaccacuucaguugcugcaccuagcuaguuuaauggcacugugcuugcgugcaagcggccggagcuguguguagcuagugaaguguuugggggaacucugggugucaaucagcaauuugu	....((((((((((((((...........))))(.(.((((((...........)))))).).)......((((((((.((....)).))))))))......))))))))))(((((((((((((((.(((((.((((((.(.(((((((.(((((.......((((....((((((....)))))))))).))))).))))))).).))))))))))))))))))))))))))................	-95.5	46.282	55.8445	79.1064	6.49581	4.11152	6.3011
zma-miR166c-3p	76102.5	TCGGACCAGGCTTCATTCCC	ggaauguugucugguucaagg	--	-	223279071	223279320	augaagcuacuugcuucugaguggaauguugucugguucaaggucuugcuuuccgauuugaggaugauccaugcuugcauguguaguuuuuuuuguuccucagaucuacaagaucucggaccaggcuucauuccccucaggaauagcuucaaaauaauaccgccggagaguuauuaggaggagcugcuaguacuacauaaacuuguguucuuggucuuugauucugaaauauuuucuuggaguuuucgug	.((((((((.....(((((((.((((((..(((((((((.((((((((......((((((((((........(((.((....))))).........))))))))))..)))))))).)))))))))..)))))).))))))).))))))))........(((..(((((((..((((((......(((((...((((......))))...)))))......))))))...))))))))))..........	-82.5	39902.5	36071.4	33416.8	38013.5	36011.4	39623.4
zma-miR319a-3p	69446.3	TTGGACTGAAGGGTGCTCCC	agagcucucuucaguccacuc	--	-	147815404	147815653	ugguguuuguucaucugguuuggccuuuuggguuuauggcuucuguggaagagagcucucuucaguccacucuaaaauggcuguaggguuucauuagcugccgacucauccauucaccugccaagaaccaugggcaagcgguaggucuggucuugguagccgaguggguggcgcgggagcuaaaaucaaacucuacgcuguuuacgguuggacugaagggugcucccuucaauuugcccaaacacuccuc	.((((((((((((...(((...)))...)))).....(((....((.((((.((((.((((((((((((.((..(((((((.(((((((((..((((((.(((..((((((((((..(((((((((.(((.((.(........).))))))))))))))..))))))))))..))).))))))....))))))))))))))))..)).)))))))))))).)))).)))).))..)))))))))))....	-111.9	35887	33674.3	36442.6	42826.8	48520.1	17384.7
zma-miR167b-5p	7760.7	TGAAGCTGCCAGCATGATCTA	aucaugcugugacaguuucacu	--	+	7696795	7697044	gugaagugcccaagauaaagggugaagcugccagcaugaucuaacgacggcauugcucugcugcugcagugaggcuugcgagugaugguuagaucaugcugugacaguuucacucuuucccuuugggcacaucgaucucuuccccuccucucucucuuucaauucucuccccuuuugcaaucagacucgucacucgcgcacaaauuccaccacucgccacccuccguaugggaggcaaucgucggggauu	.(((.(((((((((..(((((((((((((((((((((((((((((.....((((((((.((.(((.......)))..)))))))))))))))))))))))).).))))))))))))))..).)))))))).)))......(((((.......(((..(((((............))).))..)))..(((.....))).................(((.(((.......))).))).......)))))..	-88.9	5322.43	5623.75	5682.95	2702.26	2081.8	3179.96
zma-miR390b-3p	145	CGCTATCTATCCTGAGCTCCA	cgcuaucuauccugagcucc	--	+	2764083	2764332	gaaggguauggaacaguccuugaagcucaggagggauagcgccuaggaaaucacacauagauuggagccacgaagaggaagggagaaugagagagagagagacagagcagcuaugcugcucugucucucucucucacuuucucuuggauccaucucaagguucugucuauauaugaugaaucgauccgaagcgcuaucuauccugagcuccacggcuuguucuuaccaguuacguaccacguacgcgccg	....((((.(((((((.((.((.(((((((((.(((((((((...(((..(((((.((((((.((((((..((.(((((.(((((((.(.(((((((((((((((((((((...))))))))))))))))))))).).)))))))...))).))))..))))))))))))...)).))).....)))...))))))))).))))))))).)).)).))))))))))).....(((((...))))).....	-125.4	1.85128	0	24.0145	66.582	13.7051	6.3011
zma-miR166h-3p	76102.5	TCGGACCAGGCTTCATTCCC	ggaauguugucugguucaagg	--	-	223279071	223279320	augaagcuacuugcuucugaguggaauguugucugguucaaggucuugcuuuccgauuugaggaugauccaugcuugcauguguaguuuuuuuuguuccucagaucuacaagaucucggaccaggcuucauuccccucaggaauagcuucaaaauaauaccgccggagaguuauuaggaggagcugcuaguacuacauaaacuuguguucuuggucuuugauucugaaauauuuucuuggaguuuucgug	.((((((((.....(((((((.((((((..(((((((((.((((((((......((((((((((........(((.((....))))).........))))))))))..)))))))).)))))))))..)))))).))))))).))))))))........(((..(((((((..((((((......(((((...((((......))))...)))))......))))))...))))))))))..........	-82.5	42768.3	37763.3	35008.8	39924.8	37706.8	40249.4
zma-miR396h	--	TCCCACAGCTTTATTGAACTG	--	--	--	--	--	--	--	--	3.70256	2.06832	4.23784	0	8.22304	2.10037
zma-miR167i-3p	39995.2	GATCATGTTGCAGCTTCAC	agaucauguugcagcuucacu	--	+	110562485	110562734	acacuucgcuggugugagagcuugaagcugccagcaugaucuggcugcucaaacgccgccggccucccaagugcucgaucgguggcgcuucaccagaucauguugcagcuucacucucucgcaaccagcgaagggcggcaaagcaccguggaggcuccggacaaugaauuccuucgccgguaugugcuuguuuaaucuuuauuaacugaaccaagcaucaugcaugccacagcaguaggauucguguaug	...(((((((((((((((((..(((((((((.((((((((((((.((...((.((((((((((((....)).)).....)))))))).)))))))))))))))))))))))))..))))))).)))))))))).((......))((((((((((.((........))...)))))).))))..(((((((((((............)))).)))))))((((((((((((....)).))...))))))))	-109.9	396.174	450.893	759.987	1736	1122.45	1480.76
zma-miR395d-3p	74.4	GTGAAGTGTTTGGGGGAACTC	guucuccucaaaccacuucagu	--	-	6334640	6334889	aauagcagccaacucugagcucaucaucaucagcggcggauuaaacaagugaagugguccacgggaaaugcagcaaguaagaguccugauuuguugauuauugguugguugucaccuggaguucuccucaaaccacuucaguugcugcaccuagcuaguuuaauggcacugugcuugcgugcaagcggccggagcuguguguagcuagugaaguguuugggggaacucugggugucaaucagcaauuugu	....((((((((((((((...........))))(.(.((((((...........)))))).).)......((((((((.((....)).))))))))......))))))))))(((((((((((((((.(((((.((((((.(.(((((((.(((((.......((((....((((((....)))))))))).))))).))))))).).))))))))))))))))))))))))))................	-95.5	46.282	55.8445	79.1064	6.49581	4.11152	6.3011
zma-miR396b-5p	--	TTCCACAGCTTTCTTGAACTG	--	--	--	--	--	--	--	--	918.235	1160.33	802.365	805.48	696.218	812.842
zma-miR156b-5p	10133.4	TGACAGAAGAGAGTGAGCAC	ugcucacugcucucucugucauc	--	+	32121366	32121615	gguccggcgggcgcgcgcgcggugacagaagagagugagcacacggccggugugacggcaccggcgcggaugugccgucgcggccgcgugcucacugcucucucugucauccgcuggcacacccucacggcagggcgcggcucucgcucaccgccggccggcgccgcccacuguggcuaggcuagcccuuauauccucccugcaugacccgucucuucuuaauucguucgcaguagaauuucgaucucau	(((((((.(((((.((((((((((((((((((((((((((((.(((((...((((((((((((...)))...)))))))))))))).))))))))).)))).))))))).)))).((....))....((((..((((.(((....)))...)))).))))))))))))).))).(((((...)))))..................)))).......((..(((((..........)))))..))......	-116.4	3360.07	1851.14	8325.95	5758.53	9397.57	7874.28
zma-miR172b-5p	--	CAGCACCATCAAGATTCACA	--	--	--	--	--	--	--	--	0	2.06832	1.41261	6.49581	0	0
zma-miR156g-3p	10070.8	GCTCACTTCTCTTTCTGTCAGC	ugcucacuucucuuucugucagc	--	+	115997054	115997303	gccagcagcucgacgguguggcugacagaagagagugagcacgcaucggccagacugcaucuauauacggcugcuccuggcgaauggauagaugccaaggcgcagcugcuguugcgugcucacuucucuuucugucagcucccucuccuccuagggacuuguuccgccguaugcauccaccaccgucccaguagucccacuuccguccaucgcagcgcgccaaugaugcgucgucgucgucguccaggcg	....((.(((.((((((((((((((((((((((((((((((((((.((((..................((((((.((((((............))).))).)))))))))).))))))))))).)))).))))))))).(((((........)))))........((.....))..))).)))))))..))).))........(((........)))((((.((((((((....)).))))))...))))	-98.7	11.1077	12.4099	16.9514	19.4874	8.22304	6.3011
zma-miR397b-3p	2561.5	CCAGCGCTGCACTCAATTACG	ucaccagcgcugcacucaauu	--	-	82459547	82459796	gaaagagaagcaaaggcaucauugagcgcagcguugaugagccagccgccgugccuccccugucggcugcggcggcucaccagcgcugcacucaauuacgccuuugcuuucucccgcuggccgcgugugugcagagcgggcgggcguucggcaucauucaucagguuugcuucauuuauuaugcacucaucgaaggcuucuccuucgacacugucuagguggcgcaggaucugaaucagaugggugucgu	...(((((.((((((((...((((((.(((((((((.((((((.(((((...(((.........))).))))))))))).))))))))).))))))...)))))))))))))((((((.(((((......)).).)).))))))....(((((((..((.((((((((((.(((((((....(((....(((((((.....)))))))...))).))))))).))).)))))))....))..))))))).	-120.7	5.55384	2.06832	16.9514	30.8551	10.9641	2.10037
zma-miR169o-3p	--	GGCAGGTCTTCTTGGCTAGC	--	--	--	--	--	--	--	--	0	2.06832	4.23784	0	1.37051	0
zma-miR166n-5p	12761.2	GGATTGTTGTCTGGCTCGGTG	ggauuguugucuggcucggug	--	+	178166986	178167235	ucaugguucuucuagaguucuaguagcuagcaaccagcuauaguucucuuacaaacauauaucagguagcuagggauagccagccagauaauuucaugcauacguacugccucaucaugcucggauuggguuagggggauuguugucuggcucggugucuccggucgagacggccuugccggcgccggagcugucgucgaccggagaucucggaccaggcuucaaucccuuuaaccaugcggcauuaggu	.(((((((.....((((..(((.(((((.......))))))))..))))....)))...((((.(((.((((....))))..))).))))....))))..........((((....((((.((.((..((((((((((((((..((((((.((((.((((((((((((((((((((.((....)).)).)))))).)))))))))))).)))).))))))..)))))))))))))))).)))))).))))	-106.9	0	4.13663	1.41261	3.2479	2.74101	0
zma-miR171j-3p	1363.5	TGATTGAGCCGTGCCAATATC	uguuggcucggcucacucaga	--	-	126503122	126503371	gccaaaagauccaucaccaaucuuuucccucuucuauaccuccucaugccgcggcauggaucuccuuguucguuugucaucuaggaguaucuggcuaggucgccggccggaggaggaggaggagaaagaaauggaaguguaacuaugguguuggcucggcucacucagaaguugaagccgaauccaaaugguagcugccggcguuucugauugagccgugccaauaucucaguacucuuucaugcugauc	.......((((.........((((((.((((((.....(((((((..((((((((..(((((((((................))))).))))......)))).))))..))))))))))))).)))))).(((((((.(((.((..(((((((((.(((((((.((((((((((.(((.....((....))..)))..))))..)))))).))))))).)))))))))..))))).)))))))...))))	-98.5	444.307	434.346	624.376	501.801	633.174	940.965
zma-miR2118c	--	TTCCTAATGCCTCCCATTCCTA	--	--	--	--	--	--	--	--	0	2.06832	0	0	1.37051	0
zma-miR164g-5p	916.2	TGGAGAAGCAGGGCACGTGCA	ugaugugcccaucuucuccacc	--	+	141801312	141801561	gguagacgguggcugugcgugguggagaagcagggcacgugcauuaccauccaaugccgccggguggguggguggaauggauggaugguucuugaugugcccaucuucuccaccgagcacgaacugucuuggauccgcgcgcgcgugccguacauaccucgucaugcaggaguucaggugcugccuaauccucggcggcccucaccgcgccaccggcgucucgcgucgucgcugccgaucgaucgaucgu	...(((((((...(((((.(((((((((((..((((((((.....((((((((...(((((.(.....).)))))......)))))))).....))))))))..))))))))))).))))).))))))).(((((((.(((((.(((.........(((.((...))))).....(((.((((((........)))))))))))))))))...))).)))).(((....)))...(((((....))))).	-115.1	81.4563	142.714	170.926	608.982	729.11	1247.62
zma-miR171d-5p	1363.5	TGTTGGCTCGGCTCACTCAGA	uguuggcucggcucacucaga	--	-	126503122	126503371	gccaaaagauccaucaccaaucuuuucccucuucuauaccuccucaugccgcggcauggaucuccuuguucguuugucaucuaggaguaucuggcuaggucgccggccggaggaggaggaggagaaagaaauggaaguguaacuaugguguuggcucggcucacucagaaguugaagccgaauccaaaugguagcugccggcguuucugauugagccgugccaauaucucaguacucuuucaugcugauc	.......((((.........((((((.((((((.....(((((((..((((((((..(((((((((................))))).))))......)))).))))..))))))))))))).)))))).(((((((.(((.((..(((((((((.(((((((.((((((((((.(((.....((....))..)))..))))..)))))).))))))).)))))))))..))))).)))))))...))))	-98.5	44.4307	49.6396	128.548	308.551	142.533	165.929
zma-miR397b-5p	2561.5	TCATTGAGCGCAGCGTTGATG	ucaccagcgcugcacucaauu	--	-	82459547	82459796	gaaagagaagcaaaggcaucauugagcgcagcguugaugagccagccgccgugccuccccugucggcugcggcggcucaccagcgcugcacucaauuacgccuuugcuuucucccgcuggccgcgugugugcagagcgggcgggcguucggcaucauucaucagguuugcuucauuuauuaugcacucaucgaaggcuucuccuucgacacugucuagguggcgcaggaucugaaucagaugggugucgu	...(((((.((((((((...((((((.(((((((((.((((((.(((((...(((.........))).))))))))))).))))))))).))))))...)))))))))))))((((((.(((((......)).).)).))))))....(((((((..((.((((((((((.(((((((....(((....(((((((.....)))))))...))).))))))).))).)))))))....))..))))))).	-120.7	892.317	808.712	1589.19	427.099	1010.06	682.62
zma-miR169g	--	TAGCCAAGGATGACTTGCCTA	--	--	--	--	--	--	--	--	0	0	1.41261	1.62395	1.37051	0
zma-miR169n-5p	--	TAGCCAAGAATGGCTTGCCTA	--	--	--	--	--	--	--	--	0	2.06832	0	1.62395	0	0
zma-miR172d-5p	--	CAGCACCATCAAGATTCACA	--	--	--	--	--	--	--	--	0	2.06832	1.41261	6.49581	0	0
zma-miR171f-3p	1091.7	TTGAGCCGTGCCAATATCACA	uguuggcacgguucaaucaaa	--	+	273359729	273359978	uugccucgcccgcccgcccgcccgcccgcucgcuccauugccagccaaguuaauuacgugaugagcugggagcucgggugucuagucguccauggcgccgaucggugcagaaggcuugcgagauugagaggugguggcguugaacugguuggcugagagagugcgauguuggcacgguucaaucaaaucgccggccggguugacuuguugauugagccgugccaauaucacaaccuucucuagccuaggc	..((((.(((((((...(((((((((((...(((((.....((((...((((......))))..))))))))).))))))(((..((((((...(((((....)))))....))...)))).....)))))))).)))).......))).(((((((((.(((.((((((((((((((((((((((.(((((.....)).)))....)))))))))))))))))))))).).)).))))).)))).))))	-104.9	1.85128	6.20495	4.23784	1.62395	0	4.20074
zma-miR164h-5p	1.1	TGGAGAAGCAGGGCACGTGTG	cgcggugcguaugcucagc	--	+	118333834	118334083	ugugguugucguagugcucuuuuauauauuaucucagcuauauauagccgccgugcuuauagccuuauacuauauauaauauaaguuauauaacagguuguuggaggaguagcuaguaggagcgcaggagggagcuagagcgcgcggugcguaugcucagcucagcucacccgcuagcuccggcguagaggauggcgaggugcgcgagguggagaagcagggcacgugugaauucauucguuccaucgac	((((.((.(..(((((((((((((.(((..((((..((((((...(((......))))))))).........((((((((....))))))))..))))))))))))))))).)))..).)).))))((((.(((......((((((.(((...((((((.(((.((.(((((((((..(((........)))))))).)))).))))).))....))))..)))))))))......))).))))......	-79.7	35.1743	33.0931	42.3784	84.4455	89.083	197.435
zma-miR169c-3p	--	GGCAAGTCTGTCCTTGGCTACA	--	--	--	--	--	--	--	--	0	0	1.41261	6.49581	0	0
zma-miR168a-5p	3781.2	TCGCTTGGTGCAGATCGGGAC	cccgccuugcaucaagugaau	--	-	239639042	239639291	cuccgccgcgccgucucgggcucgcuuggugcagaucgggacccgccgcccggccgacgggacggaucccgccuugcaucaagugaaucggagccggcgcagcgauacagcgaccgacccccgccgccguccgccaccugcgcugcucuugaguaccccccaugccguggccugcuuguugcguguuuuuuuguuuuucugauacgggucgugcgcguguugcugugguucugucuugugugacgccgug	..((((.((((((.(((.((.(((((((((((((..(((((.(((...((((.....)))).))).)))))..))))))))))))).)).))).))))))((((((((.(((..((((((..(((((.((.(((.....))).((((....))))........)).)))))..((.....))(((((.............)))))))))))..)))))))))))))))...((((......)))).....	-103	842.332	1600.88	2809.69	3077.39	994.988	1348.44
zma-miR167a-3p	6.7	GATCATGCATGACAGCCTCATT	gaucaugcaugacagccucauu	--	+	119194698	119194947	cacaaaugcucuugcgaaugagugaagcugccagcaugaucuagcucugauuugguuggcaccauauuagcaggcguccacgcacagcuagacuagaguggccucgcgcgcucucgucuggucugugucucgcuuugugccugcaaaucguuguuagaucaugcaugacagccucauuccuucacaauucuggggcauguauugcugaugacgcugcgccuucuuguuuuuuugcugcaacuuugagaaa	........((((((((((.((((((.((((.((((((((((((((..(((((((...(((((.........(((((.....((((((((((((.((((((((...)).)))))).)))))).))))))..))))).)))))..)))))))..)))))))))))).)).)))).)))))).)))((((....((.((((((..(....)..))).))).))...)))).........))))....)))...	-94.4	0	0	1.41261	0	2.74101	0
zma-miR167j-3p	47467.7	GATCATGTGGCAGTTTCATT	agaucauguggcaguuucauu	--	+	12594002	12594251	guguuugugcagcacaagaagaugaagcugccagcaugaucugaaaccauacguguucuuugauucccaucugaagaaagaguuggcuuucauggagaaccgacggucagaucauguggcaguuucauuuucucguggcagcacaccgucgccaauucgccaugcaugcuuguuuggaaacccuagcuaaaucgauggagucagccaagcagccagcuuucuucuuugcagcggcgccguacgucccagg	.....(((((.((((.(((((((((((((((((.((((((((((..((.(.((.(((((((((...(((.((........)).)))...)))..))))))))).))))))))))))))))))))))))))))).)).)).))))).(((((((((........((..(((.((((((..((((.............)).))...)))))))))..))........)))..))))))..............	-90.6	64.7948	24.8198	103.121	378.381	215.17	247.843
zma-miR156k-3p	220.5	GCTCGCTTCTCTTTCTGTCAGC	gcucgcuucucuuucuguca	--	-	96290789	96291038	ugggcuuaggccccgaagagauugacagaagagagcgagcaccuggcgcggcgaccggcauggaacgcaugccguccccgccgcgugcucgcuucucuuucugucagccucucccucguccugagccgacgccgaucgagcgucguguguguguagcuagcuauaccuugcucugggcagcaucagucgcugccugccuaguggcugcuggcgcuaguggggcggcagacgcugagacgccaccaccgau	..((((((((...(((((((.(((((((((((((((((((((.(((((.((.(((.((((((.....)))))))))))))))).)))))))).)))).))))))))).))))...))).))))))))((((((....).)))))..((((..(((((((((........)).((((((((((........)).)))))))))))))))..))))..((((((((.(((...)))...)))).))))....	-129.7	1.85128	0	2.82523	0	0	2.10037
zma-miR159d-5p	1291.9	GAGCTCCCTTCGATCCAATCC	agcucccuucgauccaauc	--	-	2748119	2748368	aaugaagccaugaagaagaagaagaagaugcaugauuaagaaaggcgaucgaagagcucccuucgauccaauccaggaggggaaguggucgguugcagcugccgguucauggauaccucucuggugcagcaauggccgcugcucaccucugcacuugcaugggugugcaugacccgggagaugagcccgccaucaucuuucccucgugcuuggauugaagggagcuccucucugucugucugucugucuc	..........................((.(((.(((..(((.(((((...((.((((((((((((((((((..((.(((((((((((((.((((.((.((.((((.(((((.((((((....(((((((...((((....)).))...))))))).....)))))).))))).)))).)).)))))).))))....))))))))).)).)))))))))))))))))).))..))))).))))))))).))	-112.3	1.85128	4.13663	24.0145	24.3593	12.3346	4.20074
zma-miR2118d	--	TTCCTGATGCCTCCCATGCCTA	--	--	--	--	--	--	--	--	3.70256	18.6148	0	1.62395	1.37051	2.10037
zma-miR160g-3p	81.5	GCGTGCAAGGAGCCAAGCATG	gcgugcaaggagccaagcaug	--	+	91612974	91613223	ucuuggucgauuggcucgugcaugccuggcucccuguaugccacacauguagcccaacccgugaugugauuggaugcuguggguggcgugcaaggagccaagcauguaugcauauauaacaugccaugaucaucuccucucucuauauauaucuuuugauccauugaacuuuuuucugcucguuuuuuucgaaaaggauaugaucgauguuguguguuacaucuguacgacauguugcuuaucuugugaa	.....((((.......(((((((((.(((((((.((((((((((.((((((..((((.(........).)))).))).))).)))))))))).))))))).))))))))).(((((((((((....(((((((.((((...............((((((.....(((.(........).)))......)))))))))).))))))))))))))))))(((....)))))))...((((.......)))).	-78.5	0	0	2.82523	1.62395	0	0
zma-miR166n-3p	12761.2	TCGGACCAGGCTTCAATCCCT	ggauuguugucuggcucggug	--	+	178166986	178167235	ucaugguucuucuagaguucuaguagcuagcaaccagcuauaguucucuuacaaacauauaucagguagcuagggauagccagccagauaauuucaugcauacguacugccucaucaugcucggauuggguuagggggauuguugucuggcucggugucuccggucgagacggccuugccggcgccggagcugucgucgaccggagaucucggaccaggcuucaaucccuuuaaccaugcggcauuaggu	.(((((((.....((((..(((.(((((.......))))))))..))))....)))...((((.(((.((((....))))..))).))))....))))..........((((....((((.((.((..((((((((((((((..((((((.((((.((((((((((((((((((((.((....)).)).)))))).)))))))))))).)))).))))))..)))))))))))))))).)))))).))))	-106.9	8165.99	7030.21	5298.72	6666.32	6082.31	6595.16
zma-miR171l-5p	7.8	TATTGGCGTGCCTCAATCCGA	uuggcgugccucaauccgaag	--	+	245962246	245962495	uauauauauauauauauauauauauauauauauuuacugauuucauuagcuuuuuuacaccugcaugcagggaugcucgcucuugugauuugcuuuggcaugaaagggaagggaagaaggaugcuuuggugcuaggacaaugccgggagguauuggcgugccucaauccgaaggcguggcugacuggcgcggcagccauguucuuggauugagccgcgucaauaucuccccuugcuugucucgcaucuac	.((((((((((((((....))))))))))))))...(((((...)))))(((((((...(((.(((((((((....((((....))))....)))).)))))..))).....)))))))........(((((..((((((.((.((((((((((((((((.((((((((((.((((((((((.(((...))))))))))))).)))))))))).))))))))))))))))...)))))))).)))))...	-108.2	0	0	0	1.62395	6.85253	8.40147
zma-miR172e	--	GGAATCTTGATGATGCTGCAT	--	--	--	--	--	--	--	--	1.85128	2.06832	0	1.62395	0	0
zma-miR399i-3p	5.3	TGCCAAAGGAGAGTTGCCCTG	gugcggcucuccucuggcaug	--	+	146942545	146942794	cgggcacauucggggggauauccagguuucgaauggagagguuugugguauauauagcauaggccauggaaacauagaaguauaugaggcaaggaaacagugggggaggaaaaggaagaagcucagggugagaaucacagugcggcucuccucuggcaugagggcgcgacugagaggcacgaacaguuucuggccuucuccugccaaugccaaaggagaguugcccugccauucguuagcccugcaaaca	..(((...(((.........((((.(((((.........((((((((.((....)).)))))))).......((((......)))).......)))))..))))..........)))...)))((((((..((((..(((.(((((((((((.((((((...((((.(...(((((((..(((....)))..))).))))))))).)))))).))))))))))).)))..))))....))))))......	-83.1	59.2409	45.503	39.5532	32.479	8.22304	21.0037
zma-miR395a-5p	74.4	GTTCTCCTCAAACCACTTCAGTT	guucuccucaaaccacuucagu	--	-	6334640	6334889	aauagcagccaacucugagcucaucaucaucagcggcggauuaaacaagugaagugguccacgggaaaugcagcaaguaagaguccugauuuguugauuauugguugguugucaccuggaguucuccucaaaccacuucaguugcugcaccuagcuaguuuaauggcacugugcuugcgugcaagcggccggagcuguguguagcuagugaaguguuugggggaacucugggugucaaucagcaauuugu	....((((((((((((((...........))))(.(.((((((...........)))))).).)......((((((((.((....)).))))))))......))))))))))(((((((((((((((.(((((.((((((.(.(((((((.(((((.......((((....((((((....)))))))))).))))).))))))).).))))))))))))))))))))))))))................	-95.5	7.40512	4.13663	5.65046	0	0	0
zma-miR396f-5p	4.1	TTCCACAGCTTTCTTGAACTT	ucaagaaagccgugggaag	--	-	173329420	173329669	cuucagguccaugccaugccuuuccacagcuuucuugaacuucuucuucuucucucucuuagaagggccguauagcuucuuugaaccucucucucucucucucucaaaaguguacacgaacacuuucuucauucucugccucucgcucucugaucuccgaagaaggucaagaaagccgugggaagaaauggcauaacaagaacucuguaaugcugcagugagaugugaaguuaaauuggcccuaucuacu	(((((.(((.(((((((..((((((((.((((((((((......((((((((......(((((.((((.(....((.....((((.....................(((((((......))))))).))))......))....)))))))))).....)))))))))))))))))).))))))))..)))))))........(.(((((....))))).).))).)))))....................	-70.6	331.379	395.048	299.474	354.021	305.623	296.152
zma-miR393c-5p	953	TCCAAAGGGATCGCATTGATCT	ucagugcaaucccuuuggaau	--	+	754228	754477	cguccaggaagcugguggaggacuccaaagggaucgcauugaucuauucucaccugccgccugcugcaugcgaugcgagucgacgacaagaucagugcaaucccuuuggaauuuuccacucgcgccuucacccccgccgcacgugccacacgccccuccaucuuccauggauuccaucucucaucagguaucucucucucuaucugcucuugcaagcuacuuccauggauuugauuuuuguuaaguucgc	.((((((((((..(((((((((.(((((((((((.((((((((((..((((((.((((((.((...)).)))..))).)).)).))..)))))))))).))))))))))).))))))))).(((.(.........).))).((((...)))).........))))).)))))............((((((..........))))))...................((((((((((....)))))))))).	-80.5	431.348	508.806	460.512	298.807	193.241	264.646
zma-miR160c-5p	84.2	TGCCTGGCTCCCTGTATGCCA	gcgugcaaggggccaagcaug	--	+	236951254	236951503	aucaaauucagauuugugugcgugccuggcucccuguaugccacacauguagcgcccaacccagaugcuaagguugccugcuguggguggcgugcaaggggccaagcaugcauccaugcaugcaugcacuuuuguucgauucauucuucaugccacuuuuugauggcuaguaccauguguguguuuccauauguucauguuucgauaugauguaauuucauguuugguauauaugcaugcauauauauac	..(((((....))))).((((((((.(((((((.((((((((((.(((..((((..(((((..........)))))..))))))).)))))))))).))))))).))))))))..(((((((((((.(((......(((..(((.......(((((.....).))))......((((((........))))))...)))..)))((((((.......))))))..)))...)))))))))))........	-84.2	22.2154	68.2544	48.0289	37.3509	34.2627	46.2081
zma-miR166h-5p	76666.1	GGAATGACGTCCGGTCCGAAC	gaaugacguccgguccgaacg	--	-	274783689	274783938	cgcguccggcucucggcguccgcuucuuccucuuucuccuuuccccgucgcuggguauaucuaucaguugcgcucggugcuugugcuuacacggggcuccuuccucuuccauccggauccgucgaucgagucgguagcuucaugucugucgaggggaaugacguccgguccgaacgagccacggcugcugcugcgccgccgcgggcuucggaccaggcuucauuccccgugacucauggagacggcagug	..((((((((((((((((........................((((((.(.((((((((..(((((((...))).))))..)))))))))))))))...........(((....)))..))))))..)))))))...(((((((...((((.(((((((((.(((.(((((((...((((.((((.((......)).))))..))))))))))).))).))))))))).)))).))))))))))......	-104.3	125.887	105.484	156.8	162.395	94.565	29.4052
zma-miR172b-3p	--	AGAATCTTGATGATGCTGCA	--	--	--	--	--	--	--	--	14.8102	2.06832	1.41261	0	1.37051	0
zma-miR164e-5p	1776.4	TGGAGAAGCAGGACACGTGAG	cauguguccgcccucuccacc	--	+	46853153	46853402	agagcggcguguuugugcaggguggagaagcaggacacgugagcgaccauccaguuccacucccgcuggcucgcugcuggagcucccggcggcuuggugaguuuggguggucguucauguguccgcccucuccaccgagcaccggcacaucccaccccucuguuucuuucuccaucgagcgcagggacacagcaguuagccuccacuccauugcugguguucguggcugcgauuccaacugcaacagcca	...(.((.(((((.((((..((((((((.((.((((((((((((((((((((((...((((.(((((((...(((.....)))..)))))))...))))...))))))))))))))))))))))))..))))))))..)))).)))))...)).)....(((((.(.......(((((((.((.((((((((((((.((......))..)))))).)))))).))))).)))).......).)))))...	-122.4	751.619	641.178	1371.65	550.52	1041.59	1331.63
zma-miR171h-3p	261.2	GTGAGCCGAACCAATATCACT	ugagccgaaccaauaucacuc	--	+	152274613	152274862	cgggaggaaggagacgacauggcgugguauuguuucggcucauguccuucuucgaucgagucuugccguuggauuuggaugugaugugagccgaaccaauaucacucauguacucuucauucccaaggaagguccagagacguuacgggcucgguaaggguucugaucaugcugaaugguucuuaauuagucccgugccaugccaguagaacaagguuaggcugaucuuucugauauuuugguucugauc	((((((((((((((..((((((.(((((((((.((((((((((((((.(((..((((.((........)).)))).))).).))))))))))))).)))))))))))))))..))))).))))..(((((((((.((.(((.((((.(((..((((.(((..(((((...(((....))).....))))).))).))))..))).))).....).)))...)))))))))))..........)))))...	-88.7	7.40512	2.06832	2.82523	9.74371	6.85253	2.10037
zma-miR390a-3p	145	CGCTATCTATCCTGAGCTCCA	cgcuaucuauccugagcucc	--	+	2764083	2764332	gaaggguauggaacaguccuugaagcucaggagggauagcgccuaggaaaucacacauagauuggagccacgaagaggaagggagaaugagagagagagagacagagcagcuaugcugcucugucucucucucucacuuucucuuggauccaucucaagguucugucuauauaugaugaaucgauccgaagcgcuaucuauccugagcuccacggcuuguucuuaccaguuacguaccacguacgcgccg	....((((.(((((((.((.((.(((((((((.(((((((((...(((..(((((.((((((.((((((..((.(((((.(((((((.(.(((((((((((((((((((((...))))))))))))))))))))).).)))))))...))).))))..))))))))))))...)).))).....)))...))))))))).))))))))).)).)).))))))))))).....(((((...))))).....	-125.4	1.85128	0	24.0145	66.582	13.7051	6.3011
zma-miR528b-5p	10869.7	TGGAAGGGGCATGCAGAGGAG	uccugugccugccucuuccauu	--	-	153752188	153752437	uccuggcuguagcagcagcgguggaaggggcaugcagaggagcacgaacgaggugugguuggccccucguuagcucuccugugccugccucuuccauuccuucugcuacgcuaugucugcaaguaaaaaacucagaagcgcaaccgaggcagcgcuggugcgaugcgcgagccccucccccuccagcucuacugcguugcgguaaguuucugagaaccugcuuucgaugaccgagaccgauggcauuauc	...((((.(((((((.((.(((((((((((((.(((.(((((..(.(((((((.((.....)).))))))).)..))))).))).))))))))))))).)).))))))))))).................(((((((((...(((...(((((((.((((.((.((..(((.........)))..))))))))))))))))))..)))))))))....((((.(((...........))).)))).....	-106.2	1688.37	1023.82	3565.44	2515.5	12906.1	11949
zma-miR393b-3p	--	ATCAATGCGATCCTTTTGGAGG	--	--	--	--	--	--	--	--	0	0	1.41261	1.62395	0	0
zma-miR167a-5p	7760.7	TGAAGCTGCCAGCATGATCTA	aucaugcugugacaguuucacu	--	+	7696795	7697044	gugaagugcccaagauaaagggugaagcugccagcaugaucuaacgacggcauugcucugcugcugcagugaggcuugcgagugaugguuagaucaugcugugacaguuucacucuuucccuuugggcacaucgaucucuuccccuccucucucucuuucaauucucuccccuuuugcaaucagacucgucacucgcgcacaaauuccaccacucgccacccuccguaugggaggcaaucgucggggauu	.(((.(((((((((..(((((((((((((((((((((((((((((.....((((((((.((.(((.......)))..)))))))))))))))))))))))).).))))))))))))))..).)))))))).)))......(((((.......(((..(((((............))).))..)))..(((.....))).................(((.(((.......))).))).......)))))..	-88.9	5372.41	5673.39	5747.93	2676.27	2044.8	3169.46
zma-miR164d-3p	--	CACGTGGTCTCCTTCTCCAT	--	--	--	--	--	--	--	--	0	2.06832	0	3.2479	2.74101	0
zma-miR171e-5p	1363.5	TGTTGGCTCGGCTCACTCAGA	uguuggcucggcucacucaga	--	-	126503122	126503371	gccaaaagauccaucaccaaucuuuucccucuucuauaccuccucaugccgcggcauggaucuccuuguucguuugucaucuaggaguaucuggcuaggucgccggccggaggaggaggaggagaaagaaauggaaguguaacuaugguguuggcucggcucacucagaaguugaagccgaauccaaaugguagcugccggcguuucugauugagccgugccaauaucucaguacucuuucaugcugauc	.......((((.........((((((.((((((.....(((((((..((((((((..(((((((((................))))).))))......)))).))))..))))))))))))).)))))).(((((((.(((.((..(((((((((.(((((((.((((((((((.(((.....((....))..)))..))))..)))))).))))))).)))))))))..))))).)))))))...))))	-98.5	98.1178	132.372	220.368	396.244	216.54	285.65
zma-miR399c-5p	--	GGGTACGTCTCCTTTGGCACA	--	--	--	--	--	--	--	--	3.70256	6.20495	14.1261	6.49581	1.37051	0
zma-miR156j-5p	--	TGACAGAAGAGAGAGAGCACA	--	--	--	--	--	--	--	--	14.8102	33.0931	42.3784	37.3509	71.2664	92.4162
zma-miR164c-5p	916.2	TGGAGAAGCAGGGCACGTGCA	ugaugugcccaucuucuccacc	--	+	141801312	141801561	gguagacgguggcugugcgugguggagaagcagggcacgugcauuaccauccaaugccgccggguggguggguggaauggauggaugguucuugaugugcccaucuucuccaccgagcacgaacugucuuggauccgcgcgcgcgugccguacauaccucgucaugcaggaguucaggugcugccuaauccucggcggcccucaccgcgccaccggcgucucgcgucgucgcugccgaucgaucgaucgu	...(((((((...(((((.(((((((((((..((((((((.....((((((((...(((((.(.....).)))))......)))))))).....))))))))..))))))))))).))))).))))))).(((((((.(((((.(((.........(((.((...))))).....(((.((((((........)))))))))))))))))...))).)))).(((....)))...(((((....))))).	-115.1	81.4563	144.782	173.752	610.606	730.48	1251.82
zma-miR319d-5p	73326.7	AGAGCGTCCTTCAGTCCACTC	agagcguccuucaguccacuc	--	+	2801706	2801955	uaauuugucgccgccgccgccgucaugguuaguugcgacgacgauggcuggauggaagagagcguccuucaguccacucaggggcggugcuagggucgaauuagcugccgacucauucacccacaugccaagcaaacggccauggaaaccagcuuugcagaugagugaaugaagcgggagguaaaagcuucgaucucgcaccgucuuugcuuggacugaagggugcucccuccucccucgcuccuuguuu	....((((((.(((.((.(((.....)))..)).))).)))))).(((.(((.(((.(.(((((((((((((((((..((((((((((((..(((((((((((.((.(((..((((((((.((..(((.((((.........(((...))))))).)))..)).))))))))..))).)).)))....)))))))).))))))))))))..)))))))))))))))))).))))))...)))........	-116.6	124.036	91.0059	114.422	190.002	156.238	31.5055
zma-miR171i-3p	1363.5	TGATTGAGCCGTGCCAATATC	uguuggcucggcucacucaga	--	-	126503122	126503371	gccaaaagauccaucaccaaucuuuucccucuucuauaccuccucaugccgcggcauggaucuccuuguucguuugucaucuaggaguaucuggcuaggucgccggccggaggaggaggaggagaaagaaauggaaguguaacuaugguguuggcucggcucacucagaaguugaagccgaauccaaaugguagcugccggcguuucugauugagccgugccaauaucucaguacucuuucaugcugauc	.......((((.........((((((.((((((.....(((((((..((((((((..(((((((((................))))).))))......)))).))))..))))))))))))).)))))).(((((((.(((.((..(((((((((.(((((((.((((((((((.(((.....((....))..)))..))))..)))))).))))))).)))))))))..))))).)))))))...))))	-98.5	427.646	417.8	606.012	496.929	629.063	932.563
zma-miR399h-3p	--	TGCCAAAGGAGAATTGCCCTG	--	--	--	--	--	--	--	--	33.323	57.9129	28.2523	25.9832	19.1871	25.2044
zma-miR528a-3p	10869.7	CCTGTGCCTGCCTCTTCCATT	uccugugccugccucuuccauu	--	-	153752188	153752437	uccuggcuguagcagcagcgguggaaggggcaugcagaggagcacgaacgaggugugguuggccccucguuagcucuccugugccugccucuuccauuccuucugcuacgcuaugucugcaaguaaaaaacucagaagcgcaaccgaggcagcgcuggugcgaugcgcgagccccucccccuccagcucuacugcguugcgguaaguuucugagaaccugcuuucgaugaccgagaccgauggcauuauc	...((((.(((((((.((.(((((((((((((.(((.(((((..(.(((((((.((.....)).))))))).)..))))).))).))))))))))))).)).))))))))))).................(((((((((...(((...(((((((.((((.((.((..(((.........)))..))))))))))))))))))..)))))))))....((((.(((...........))).)))).....	-106.2	29.6205	35.1614	108.771	146.156	63.0433	52.5092
zma-miR2275b-3p	--	TTCAGTTTCCTCTAATATCTCA	--	--	--	--	--	--	--	--	0	2.06832	0	0	0	2.10037
zma-miR394a-5p	4.8	TTGGCATTCTGTCCACCTCC	aggugggcauacugccaaug	--	+	154193703	154193952	gguggcgcuuacugagaguuccuuggcauucuguccaccucccuucuugacgaucuugcagaaaguuugcuuuuuuuguuuguuuggaggugggcauacugccaauggagcugcguaggccucccuuuguaaagcccgcaugacauaaguaagagcuacguuagauuugaucaucaccugugccggaaacgccuucguuuugcugccuuuucuugcguguguucauuugaugggccuguuuguuugauug	((.((.((((((....((((((((((((...(((((((((((......(((((....(((((...))))).....))))).....)))))))))))...)))))).))))))..)))))))).))........((((((((((((((.((((((((.(((...(((......)))...)))))..((((((....)))))).........)))))).)))).)))..)).)))))...............	-79.1	114.779	155.124	131.373	105.557	97.306	119.721
zma-miR444b	--	TGCAGTTGTTGTCTCAAGCTT	--	--	--	--	--	--	--	--	235.112	248.198	271.222	206.242	195.982	205.836
zma-miR166i-3p	76102.5	TCGGACCAGGCTTCATTCCC	ggaauguugucugguucaagg	--	-	223279071	223279320	augaagcuacuugcuucugaguggaauguugucugguucaaggucuugcuuuccgauuugaggaugauccaugcuugcauguguaguuuuuuuuguuccucagaucuacaagaucucggaccaggcuucauuccccucaggaauagcuucaaaauaauaccgccggagaguuauuaggaggagcugcuaguacuacauaaacuuguguucuuggucuuugauucugaaauauuuucuuggaguuuucgug	.((((((((.....(((((((.((((((..(((((((((.((((((((......((((((((((........(((.((....))))).........))))))))))..)))))))).)))))))))..)))))).))))))).))))))))........(((..(((((((..((((((......(((((...((((......))))...)))))......))))))...))))))))))..........	-82.5	39902.5	36071.4	33416.8	38013.5	36011.4	39623.4
zma-miR319b-3p	69446.3	TTGGACTGAAGGGTGCTCCC	agagcucucuucaguccacuc	--	-	147815404	147815653	ugguguuuguucaucugguuuggccuuuuggguuuauggcuucuguggaagagagcucucuucaguccacucuaaaauggcuguaggguuucauuagcugccgacucauccauucaccugccaagaaccaugggcaagcgguaggucuggucuugguagccgaguggguggcgcgggagcuaaaaucaaacucuacgcuguuuacgguuggacugaagggugcucccuucaauuugcccaaacacuccuc	.((((((((((((...(((...)))...)))).....(((....((.((((.((((.((((((((((((.((..(((((((.(((((((((..((((((.(((..((((((((((..(((((((((.(((.((.(........).))))))))))))))..))))))))))..))).))))))....))))))))))))))))..)).)))))))))))).)))).)))).))..)))))))))))....	-111.9	36262.9	33972.1	37346.7	44959.1	49630.2	17588.5
zma-miR1432-5p	8.1	CTCAGGAGAGATGACACCGAC	ggugucaucucgccugaagc	--	-	160484617	160484866	uuugugggugugcguccuacgcucaggagagaugacaccgacgccagacggaccgguccauccgcgccgugucuguccgucugaagugggugucaucucgccugaagcauagggcgggcucucgcuggcccagcucagcugugcacacgggaccucgacgacggccaaguuuacgacguaccucgacggcuccuucagcuugucuguuuuuuuuuuuugagcaggcgaggagauuagccguccauccaga	....((((((..(((((((.(((((((.(((((((((((.((..(((((((((((((.(....).)))).....)))))))))..)).))))))))))).)))).))).)))))))((.(((((.((((.((((...)))).)).)))))))))(((..(((......)))..)))........(((((((...((..(((((((((((.........)))))))))))..))..)))))))))))))..	-122.7	18.5128	24.8198	122.897	8.11976	20.5576	50.4088
zma-miR171m-5p	7.8	TATTGGCGCGCCTCAATCCGA	uuggcgcgccucaauccgaag	--	-	20331988	20332237	uugcuagagcucacuuucgagugauccuucagagaugcuuucuugugauuugcuuuugcuuuuggcauggaagggaaggaaaugacgaaggggacgacgacggcaugcuucggcuagcucguuggugcuaggacaagggcggagguauuggcgcgccucaauccgaaggcguggcugauagauuggcgcggcagccauguucuuggauugagccgcgucaauaucucccguugccugucccguaccuagc	..(((((...((.((((((.((..((((((.......(((((((((.(...((....))...).))).)))))))))))).))..)))))).))...(((((((..((....))..)).)))))((((..(((((..((((((((((((((((((.((((((((((.((((((((((...(.....)....)))))))))).)))))))))).)))))))))))))))....)))))))).)))))))))	-108.8	1.85128	0	0	0	0	2.10037
zma-miR164d-5p	916.2	TGGAGAAGCAGGGCACGTGCA	ugaugugcccaucuucuccacc	--	+	141801312	141801561	gguagacgguggcugugcgugguggagaagcagggcacgugcauuaccauccaaugccgccggguggguggguggaauggauggaugguucuugaugugcccaucuucuccaccgagcacgaacugucuuggauccgcgcgcgcgugccguacauaccucgucaugcaggaguucaggugcugccuaauccucggcggcccucaccgcgccaccggcgucucgcgucgucgcugccgaucgaucgaucgu	...(((((((...(((((.(((((((((((..((((((((.....((((((((...(((((.(.....).)))))......)))))))).....))))))))..))))))))))).))))).))))))).(((((((.(((((.(((.........(((.((...))))).....(((.((((((........)))))))))))))))))...))).)))).(((....)))...(((((....))))).	-115.1	79.605	146.85	175.164	608.982	733.221	1249.72
zma-miR167g-3p	--	GGTCATGCTGTAGTTTCATC	--	--	--	--	--	--	--	--	29041	29386.6	95139.6	24630.5	6119.31	5826.42
zma-miR164b-5p	916.2	TGGAGAAGCAGGGCACGTGCA	ugaugugcccaucuucuccacc	--	+	141801312	141801561	gguagacgguggcugugcgugguggagaagcagggcacgugcauuaccauccaaugccgccggguggguggguggaauggauggaugguucuugaugugcccaucuucuccaccgagcacgaacugucuuggauccgcgcgcgcgugccguacauaccucgucaugcaggaguucaggugcugccuaauccucggcggcccucaccgcgccaccggcgucucgcgucgucgcugccgaucgaucgaucgu	...(((((((...(((((.(((((((((((..((((((((.....((((((((...(((((.(.....).)))))......)))))))).....))))))))..))))))))))).))))).))))))).(((((((.(((((.(((.........(((.((...))))).....(((.((((((........)))))))))))))))))...))).)))).(((....)))...(((((....))))).	-115.1	83.3076	144.782	172.339	610.606	730.48	1251.82
zma-miR156i-3p	--	GCTCACTGCTCTATCTGTCATC	--	--	--	--	--	--	--	--	85.1588	51.7079	115.834	139.66	80.8599	111.32
zma-miR169p-5p	--	TAGCCAAGGATGACTTGCCGG	--	--	--	--	--	--	--	--	0	0	5.65046	12.9916	6.85253	0
zma-miR528b-3p	10869.7	CCTGTGCCTGCCTCTTCCATT	uccugugccugccucuuccauu	--	-	153752188	153752437	uccuggcuguagcagcagcgguggaaggggcaugcagaggagcacgaacgaggugugguuggccccucguuagcucuccugugccugccucuuccauuccuucugcuacgcuaugucugcaaguaaaaaacucagaagcgcaaccgaggcagcgcuggugcgaugcgcgagccccucccccuccagcucuacugcguugcgguaaguuucugagaaccugcuuucgaugaccgagaccgauggcauuauc	...((((.(((((((.((.(((((((((((((.(((.(((((..(.(((((((.((.....)).))))))).)..))))).))).))))))))))))).)).))))))))))).................(((((((((...(((...(((((((.((((.((.((..(((.........)))..))))))))))))))))))..)))))))))....((((.(((...........))).)))).....	-106.2	29.6205	35.1614	108.771	146.156	63.0433	52.5092
zma-miR395b-3p	74.4	GTGAAGTGTTTGGGGGAACTC	guucuccucaaaccacuucagu	--	-	6334640	6334889	aauagcagccaacucugagcucaucaucaucagcggcggauuaaacaagugaagugguccacgggaaaugcagcaaguaagaguccugauuuguugauuauugguugguugucaccuggaguucuccucaaaccacuucaguugcugcaccuagcuaguuuaauggcacugugcuugcgugcaagcggccggagcuguguguagcuagugaaguguuugggggaacucugggugucaaucagcaauuugu	....((((((((((((((...........))))(.(.((((((...........)))))).).)......((((((((.((....)).))))))))......))))))))))(((((((((((((((.(((((.((((((.(.(((((((.(((((.......((((....((((((....)))))))))).))))).))))))).).))))))))))))))))))))))))))................	-95.5	46.282	55.8445	81.9317	8.11976	6.85253	8.40147
zma-miR2275b-5p	--	AGGATTAGAGGCAACTGAACC	--	--	--	--	--	--	--	--	0	4.13663	2.82523	1.62395	0	2.10037
zma-miR156h-5p	10133.4	TGACAGAAGAGAGTGAGCAC	ugcucacugcucucucugucauc	--	+	32121366	32121615	gguccggcgggcgcgcgcgcggugacagaagagagugagcacacggccggugugacggcaccggcgcggaugugccgucgcggccgcgugcucacugcucucucugucauccgcuggcacacccucacggcagggcgcggcucucgcucaccgccggccggcgccgcccacuguggcuaggcuagcccuuauauccucccugcaugacccgucucuucuuaauucguucgcaguagaauuucgaucucau	(((((((.(((((.((((((((((((((((((((((((((((.(((((...((((((((((((...)))...)))))))))))))).))))))))).)))).))))))).)))).((....))....((((..((((.(((....)))...)))).))))))))))))).))).(((((...)))))..................)))).......((..(((((..........)))))..))......	-116.4	2663.99	1416.8	7314.52	5027.75	7480.23	7288.28
zma-miR166g-5p	76041.3	GGAATGTTGTCTGGTTGGAGA	ggaauguugucugguuggaga	--	+	13558690	13558939	aacucccucuccaugaacucucucuuuaucucucucucucucucucuccacuacaaacaaucaagcuuguucuuugaucaucgaucgcucauguacggcaguugaggggaauguugucugguuggagaccuaacaccgcgaauuaaucauccaugccauggaagcagcauaugcccgccugcaucuauccaugcaugaugguggaagguuucggaccaggcuucauuccccccaacucaacacucagcug	...........(((((.......................................(((((......)))))...(((((...))))).)))))..(((((((((.((((((((..((((((((.(((((((..((((........(((((.((((..(((((.(((((........).)))).))))).)))).)))))))))..))))))).))))))))..)))))))).))))).........))))	-78.4	48.1333	43.4346	63.5677	22.7353	21.9281	16.8029
zma-miR167e-5p	5.3	TGAAGCTGCCAGCATGATCTG	agaucgugcugcgcaguuucacc	--	+	192151748	192151997	uucgugcaccuuauuaagcagcugaagcugccagcaugaucugaucuuucguuuacuggcaacuuuggauaccuaagauccagaucgugcugcgcaguuucaccugcuaauuggagcacagaaaaacuagacgucuagacggcgcgcgcccuugauuucuauucuacccugugaauuucuucugccgucccacaucaccaccaccacggucgcuauguauacuuguacauugauguccggugagucauua	...((((.((..((((.((((.((((((((((((((((((((((((((..(((((..(....)..)))))....))))).)))))))))))).))))))))).)))))))).)).)))).((...(((.((((((..(((((((((((.....((.......)).....)))).........))))))).......(((........)))....((((((....)))))).)))))).)))...))....	-82.6	18910.8	20865.2	17103.9	30467	30204.6	36924.5
zma-miR395e-5p	74.3	GTTCCCTTCAAGCACTTCACAT	guucccuucaagcacuucaca	--	+	144171551	144171800	agaccuugacuuaauaaagggccauugugaaguguuugggugaacucuuagcaucaugaagcauuuaguuauaauaauauaaguuauccaugugaauaccauaugggauacaccuuugaacaauguuugguguuaccaugaguucccuucaagcacuucacaugaggcaccauucaaaugacaacuccauuuaagauuauguguaaugugaaguguuugggggaacucuuggugguacucaacauccauu	...((((.........))))............((((((((((((((....((........))....))))...(((((....)))))(((((((.....)))))))....)))))..)))))(((((.((((((((((.(((((((((.((((((((((((((.(.(((..(((.(((((.......)))))..)))..))).).))))))))))))))))))))))).)))))))))).))))).....	-78.4	0	4.13663	2.82523	0	0	0
zma-miR156h-3p	10124.3	GCTCACTGCTCTTTCTGTCATC	gcucacugcucuuucugucauc	--	-	128549860	128550109	ggcgggcucgcgcgcgcgcggugacagaagagagugagcacacggccgggcgugacggcacgugccgucgcggccgcgugcucacugcucuuucugucauccgcugguccgggccucucaagccacgcgcggcuuucgcucaccgccggccggcgcuagcugcccgcugcgccagcgccacgcccuaugcaugucuaagcccccaucccucucgugcuccgccucccaugaccuggcuggagcuggaccg	((.(((((.(((.(((((.((((((((((((((((((((((.(((((....((((((((....))))))))))))).))))))))).))).))))))))..(((((((.(((((......(((...((((((((...((.....)).)))).))))..))))))))....))))))))).))).....)).)))...))))))).......((..((((((((...........))).)))))..))...	-126.5	12.959	14.4782	56.5046	58.4622	19.1871	25.2044
zma-miR169h	--	TAGCCAAGGATGACTTGCCTA	--	--	--	--	--	--	--	--	0	0	1.41261	1.62395	1.37051	0
zma-miR319d-3p	69446.3	TTGGACTGAAGGGTGCTCCC	agagcucucuucaguccacuc	--	-	147815404	147815653	ugguguuuguucaucugguuuggccuuuuggguuuauggcuucuguggaagagagcucucuucaguccacucuaaaauggcuguaggguuucauuagcugccgacucauccauucaccugccaagaaccaugggcaagcgguaggucuggucuugguagccgaguggguggcgcgggagcuaaaaucaaacucuacgcuguuuacgguuggacugaagggugcucccuucaauuugcccaaacacuccuc	.((((((((((((...(((...)))...)))).....(((....((.((((.((((.((((((((((((.((..(((((((.(((((((((..((((((.(((..((((((((((..(((((((((.(((.((.(........).))))))))))))))..))))))))))..))).))))))....))))))))))))))))..)).)))))))))))).)))).)))).))..)))))))))))....	-111.9	36246.2	33974.2	37341.1	44949.3	49621.9	17582.2
zma-miR166a-3p	76102.5	TCGGACCAGGCTTCATTCCCC	ggaauguugucugguucaagg	--	-	223279071	223279320	augaagcuacuugcuucugaguggaauguugucugguucaaggucuugcuuuccgauuugaggaugauccaugcuugcauguguaguuuuuuuuguuccucagaucuacaagaucucggaccaggcuucauuccccucaggaauagcuucaaaauaauaccgccggagaguuauuaggaggagcugcuaguacuacauaaacuuguguucuuggucuuugauucugaaauauuuucuuggaguuuucgug	.((((((((.....(((((((.((((((..(((((((((.((((((((......((((((((((........(((.((....))))).........))))))))))..)))))))).)))))))))..)))))).))))))).))))))))........(((..(((((((..((((((......(((((...((((......))))...)))))......))))))...))))))))))..........	-82.5	48051.8	42752.1	36438.4	41407.5	39563.8	43645.7
zma-miR395b-5p	74.7	GTTCCCTACAAGCACTTCACAA	aguucccuacaagcacuucaca	--	-	6333985	6334234	gaguucucugcaagcacuucacgaggcauuguuucaagagguuuugucaaguguuugagaacucuugguguuugaaaucguuugcaugugcuagauguuggucaugugccaugugauaugaguugaaggccaggcaacguuuuguguuacuaggaguucccuacaagcacuucacaauaccuuggcucaauaaauuaaaggccaguugugaaguguuugggggaacucuugguaucaugaagcauuuagu	.(((((((...((((((((.(((((((.((.......)).))))))).)))))))))))))))((((((.(((((..(((((((((((.((.(.(((.....))).)))))))))).)))).))))).))))))....((((((((.(((((((((((((((.(((((((((((((((....(((((............))))))))))))))))))))))))))))))))))).)))))))).......	-106	0	0	0	0	2.74101	0
zma-miR171f-5p	--	CGATGTTGGCATGGCTCAATC	--	--	--	--	--	--	--	--	11.1077	6.20495	18.364	11.3677	4.11152	2.10037
zma-miR395i-5p	78.3	GTTCCCTACAAGCACTTCACGA	guucccuacaagcacuucacg	--	-	6333167	6333416	ccuaggaguucucugcaagcacuucaugagacauuguuucaagagguuuugccaaguguuugggaacucuugguguuugaaaucauuugcaugugcuagauguuggucaugugccaugugauaugaguugaaggccagacaacguuuuguguuacuaggaguucccuacaagcacuucacgauaccuuggcuuaauaaaggccaguugugaaguguuugggggaacucuugguaucaugaagcauuuugu	....(((((((((.(((((.(((((.((((((...)))))).)))))))))).........)))))))))((((.(((((..(((((((((((.((.(.(((.....))).)))))))))).)))).))))).)))).((((.((((((((.(((((((((((((((.(((((((((((((((....((((((.....)))))))))))))))))))))))))))))))))))).))))))))...))))	-107.6	0	4.13663	9.8883	0	0	0
zma-miR169o-5p	--	TAGCCAAGAATGACTTGCCTA	--	--	--	--	--	--	--	--	0	0	5.65046	1.62395	1.37051	0
zma-miR166f	76102.5	TCGGACCAGGCTTCATTCCC	ggaauguugucugguucaagg	--	-	223279071	223279320	augaagcuacuugcuucugaguggaauguugucugguucaaggucuugcuuuccgauuugaggaugauccaugcuugcauguguaguuuuuuuuguuccucagaucuacaagaucucggaccaggcuucauuccccucaggaauagcuucaaaauaauaccgccggagaguuauuaggaggagcugcuaguacuacauaaacuuguguucuuggucuuugauucugaaauauuuucuuggaguuuucgug	.((((((((.....(((((((.((((((..(((((((((.((((((((......((((((((((........(((.((....))))).........))))))))))..)))))))).)))))))))..)))))).))))))).))))))))........(((..(((((((..((((((......(((((...((((......))))...)))))......))))))...))))))))))..........	-82.5	42768.3	37763.3	35008.8	39924.8	37706.8	40249.4
zma-miR159b-3p	7.7	TTTGGATTGAAGGGAGCTCTG	gugcucccuucaaaccaauaa	--	+	10544937	10545186	ccccuagacuagacggucuggucuuaaggcggugcucccuucaaaccaauaaacggucgaucugaugggugguacagcugcucguucaugguucccacugucccaucucaucagagagagagaagaucgugagagagcgagagaugcuugagaugggcuugugguuugcaugaccgaggagcugccucguccccuucguugaccgcuguuuggauugaagggagcucugcaucuugcucccaugacuuuc	.....((((((((...))))))))....((((.(((((((((((.((((..(.((((((((..((.((((((..(((((.((((.(((((....((((...(((((((((........((......((((......))))......)))))))))))...))))....))))).)))).)))))..))).)))..)))))))))).)..)))).))))))))))).))))....................	-106.6	10089.5	13179.3	11053.7	15762.1	15094.8	19159.6
zma-miR160g-5p	84.2	TGCCTGGCTCCCTGTATGCCA	gcgugcaaggggccaagcaug	--	+	236951254	236951503	aucaaauucagauuugugugcgugccuggcucccuguaugccacacauguagcgcccaacccagaugcuaagguugccugcuguggguggcgugcaaggggccaagcaugcauccaugcaugcaugcacuuuuguucgauucauucuucaugccacuuuuugauggcuaguaccauguguguguuuccauauguucauguuucgauaugauguaauuucauguuugguauauaugcaugcauauauauac	..(((((....))))).((((((((.(((((((.((((((((((.(((..((((..(((((..........)))))..))))))).)))))))))).))))))).))))))))..(((((((((((.(((......(((..(((.......(((((.....).))))......((((((........))))))...)))..)))((((((.......))))))..)))...)))))))))))........	-84.2	22.2154	64.1178	46.6163	35.7269	31.5217	46.2081
zma-miR398b-3p	2414.3	TGTGTTCTCAGGTCGCCCCCG	ggggcggacugggaacacaug	--	+	38552507	38552756	ucauuuggcgucauagugugcucaucuggugccauauaagugccaaauuaucugcccucgccucgcuccuucgcuuucauuccucggccuccgcagcuagcgcaacgcaaaggcaguuccggcgggggcggacugggaacacaugggaaugagaugagaucauugcucggucgugcuggccugggccgucggcgcgcguugaucuugcauguguucucaggucgcccccggagggccuuccuugcugcug	..((((((((.....(((.((.(.....).))))).....))))))))...((((....(((.......................)))....)))).((((((((.(..(((((....((..((((((((..(((((((((((((.........((((((((.(((.((.(((.((.(((....)))))))))).))).)))))))))))))))))))))..))))))))..)))))))).)))).))))	-95.9	920.086	930.742	1262.88	610.606	576.983	632.211
zma-miR393a-3p	953	ATCAGTGCAATCCCTTTGGAAT	ucagugcaaucccuuuggaau	--	+	754228	754477	cguccaggaagcugguggaggacuccaaagggaucgcauugaucuauucucaccugccgccugcugcaugcgaugcgagucgacgacaagaucagugcaaucccuuuggaauuuuccacucgcgccuucacccccgccgcacgugccacacgccccuccaucuuccauggauuccaucucucaucagguaucucucucucuaucugcucuugcaagcuacuuccauggauuugauuuuuguuaaguucgc	.((((((((((..(((((((((.(((((((((((.((((((((((..((((((.((((((.((...)).)))..))).)).)).))..)))))))))).))))))))))).))))))))).(((.(.........).))).((((...)))).........))))).)))))............((((((..........))))))...................((((((((((....)))))))))).	-80.5	133.292	175.807	132.786	157.523	91.824	201.635
zma-miR408a	--	CTGCACTGCCTCTTCCCTGGC	--	--	--	--	--	--	--	--	1866.09	1447.82	3442.54	1153.01	1929.67	1394.64
zma-miR162-3p	--	TCGATAAACCTCTGCATCCA	--	--	--	--	--	--	--	--	35.1743	43.4346	49.4415	194.874	216.54	138.624
zma-miR164a-5p	916.2	TGGAGAAGCAGGGCACGTGCA	ugaugugcccaucuucuccacc	--	+	141801312	141801561	gguagacgguggcugugcgugguggagaagcagggcacgugcauuaccauccaaugccgccggguggguggguggaauggauggaugguucuugaugugcccaucuucuccaccgagcacgaacugucuuggauccgcgcgcgcgugccguacauaccucgucaugcaggaguucaggugcugccuaauccucggcggcccucaccgcgccaccggcgucucgcgucgucgcugccgaucgaucgaucgu	...(((((((...(((((.(((((((((((..((((((((.....((((((((...(((((.(.....).)))))......)))))))).....))))))))..))))))))))).))))).))))))).(((((((.(((((.(((.........(((.((...))))).....(((.((((((........)))))))))))))))))...))).)))).(((....)))...(((((....))))).	-115.1	79.605	146.85	175.164	608.982	733.221	1249.72
zma-miR171m-3p	7.8	GGATTGAGCCGCGTCAATATC	uuggcgcgccucaauccgaag	--	-	20331988	20332237	uugcuagagcucacuuucgagugauccuucagagaugcuuucuugugauuugcuuuugcuuuuggcauggaagggaaggaaaugacgaaggggacgacgacggcaugcuucggcuagcucguuggugcuaggacaagggcggagguauuggcgcgccucaauccgaaggcguggcugauagauuggcgcggcagccauguucuuggauugagccgcgucaauaucucccguugccugucccguaccuagc	..(((((...((.((((((.((..((((((.......(((((((((.(...((....))...).))).)))))))))))).))..)))))).))...(((((((..((....))..)).)))))((((..(((((..((((((((((((((((((.((((((((((.((((((((((...(.....)....)))))))))).)))))))))).)))))))))))))))....)))))))).)))))))))	-108.8	1.85128	2.06832	2.82523	0	1.37051	4.20074
zma-miR159f-5p	--	GAGCTCCTCTCATTCCAATGA	--	--	--	--	--	--	--	--	0	2.06832	4.23784	4.87185	2.74101	4.20074
zma-miR160b-3p	81.5	GCGTGCAAGGAGCCAAGCATG	gcgugcaaggagccaagcaug	--	+	91612974	91613223	ucuuggucgauuggcucgugcaugccuggcucccuguaugccacacauguagcccaacccgugaugugauuggaugcuguggguggcgugcaaggagccaagcauguaugcauauauaacaugccaugaucaucuccucucucuauauauaucuuuugauccauugaacuuuuuucugcucguuuuuuucgaaaaggauaugaucgauguuguguguuacaucuguacgacauguugcuuaucuugugaa	.....((((.......(((((((((.(((((((.((((((((((.((((((..((((.(........).)))).))).))).)))))))))).))))))).))))))))).(((((((((((....(((((((.((((...............((((((.....(((.(........).)))......)))))))))).))))))))))))))))))(((....)))))))...((((.......)))).	-78.5	0	0	2.82523	1.62395	0	0
zma-miR396e-5p	4.1	TTCCACAGCTTTCTTGAACTT	ucaagaaagccgugggaag	--	-	173329420	173329669	cuucagguccaugccaugccuuuccacagcuuucuugaacuucuucuucuucucucucuuagaagggccguauagcuucuuugaaccucucucucucucucucucaaaaguguacacgaacacuuucuucauucucugccucucgcucucugaucuccgaagaaggucaagaaagccgugggaagaaauggcauaacaagaacucuguaaugcugcagugagaugugaaguuaaauuggcccuaucuacu	(((((.(((.(((((((..((((((((.((((((((((......((((((((......(((((.((((.(....((.....((((.....................(((((((......))))))).))))......))....)))))))))).....)))))))))))))))))).))))))))..)))))))........(.(((((....))))).).))).)))))....................	-70.6	331.379	395.048	299.474	354.021	305.623	296.152
zma-miR399f-5p	--	GGGCAACTTCTCCTTTGGCAGA	--	--	--	--	--	--	--	--	0	0	0	4.87185	1.37051	2.10037
zma-miR159f-3p	7.7	TTTGGATTGAAGGGAGCTCTG	gugcucccuucaaaccaauaa	--	+	10544937	10545186	ccccuagacuagacggucuggucuuaaggcggugcucccuucaaaccaauaaacggucgaucugaugggugguacagcugcucguucaugguucccacugucccaucucaucagagagagagaagaucgugagagagcgagagaugcuugagaugggcuugugguuugcaugaccgaggagcugccucguccccuucguugaccgcuguuuggauugaagggagcucugcaucuugcucccaugacuuuc	.....((((((((...))))))))....((((.(((((((((((.((((..(.((((((((..((.((((((..(((((.((((.(((((....((((...(((((((((........((......((((......))))......)))))))))))...))))....))))).)))).)))))..))).)))..)))))))))).)..)))).))))))))))).))))....................	-106.6	10037.6	13125.5	11007.1	15724.7	15046.8	19098.6
zma-miR156d-3p	10070.8	GCTCACTTCTCTTTCTGTCAGC	ugcucacuucucuuucugucagc	--	+	115997054	115997303	gccagcagcucgacgguguggcugacagaagagagugagcacgcaucggccagacugcaucuauauacggcugcuccuggcgaauggauagaugccaaggcgcagcugcuguugcgugcucacuucucuuucugucagcucccucuccuccuagggacuuguuccgccguaugcauccaccaccgucccaguagucccacuuccguccaucgcagcgcgccaaugaugcgucgucgucgucguccaggcg	....((.(((.((((((((((((((((((((((((((((((((((.((((..................((((((.((((((............))).))).)))))))))).))))))))))).)))).))))))))).(((((........)))))........((.....))..))).)))))))..))).))........(((........)))((((.((((((((....)).))))))...))))	-98.7	11.1077	14.4782	18.364	19.4874	8.22304	6.3011
zma-miR166b-5p	76102.5	GGAATGTTGTCTGGTTCAAGG	ggaauguugucugguucaagg	--	-	223279071	223279320	augaagcuacuugcuucugaguggaauguugucugguucaaggucuugcuuuccgauuugaggaugauccaugcuugcauguguaguuuuuuuuguuccucagaucuacaagaucucggaccaggcuucauuccccucaggaauagcuucaaaauaauaccgccggagaguuauuaggaggagcugcuaguacuacauaaacuuguguucuuggucuuugauucugaaauauuuucuuggaguuuucgug	.((((((((.....(((((((.((((((..(((((((((.((((((((......((((((((((........(((.((....))))).........))))))))))..)))))))).)))))))))..)))))).))))))).))))))))........(((..(((((((..((((((......(((((...((((......))))...)))))......))))))...))))))))))..........	-82.5	94.4152	59.9812	242.97	219.233	113.752	123.922
zma-miR169m-5p	--	TAGCCAAGAATGGCTTGCCTA	--	--	--	--	--	--	--	--	0	2.06832	0	1.62395	0	0
zma-miR398b-5p	2414.3	GGGGCGGACTGGGAACACATG	ggggcggacugggaacacaug	--	+	38552507	38552756	ucauuuggcgucauagugugcucaucuggugccauauaagugccaaauuaucugcccucgccucgcuccuucgcuuucauuccucggccuccgcagcuagcgcaacgcaaaggcaguuccggcgggggcggacugggaacacaugggaaugagaugagaucauugcucggucgugcuggccugggccgucggcgcgcguugaucuugcauguguucucaggucgcccccggagggccuuccuugcugcug	..((((((((.....(((.((.(.....).))))).....))))))))...((((....(((.......................)))....)))).((((((((.(..(((((....((..((((((((..(((((((((((((.........((((((((.(((.((.(((.((.(((....)))))))))).))).)))))))))))))))))))))..))))))))..)))))))).)))).))))	-95.9	205.492	206.832	1182.36	518.04	311.105	149.126
zma-miR166d-3p	76102.5	TCGGACCAGGCTTCATTCCC	ggaauguugucugguucaagg	--	-	223279071	223279320	augaagcuacuugcuucugaguggaauguugucugguucaaggucuugcuuuccgauuugaggaugauccaugcuugcauguguaguuuuuuuuguuccucagaucuacaagaucucggaccaggcuucauuccccucaggaauagcuucaaaauaauaccgccggagaguuauuaggaggagcugcuaguacuacauaaacuuguguucuuggucuuugauucugaaauauuuucuuggaguuuucgug	.((((((((.....(((((((.((((((..(((((((((.((((((((......((((((((((........(((.((....))))).........))))))))))..)))))))).)))))))))..)))))).))))))).))))))))........(((..(((((((..((((((......(((((...((((......))))...)))))......))))))...))))))))))..........	-82.5	39902.5	36071.4	33416.8	38013.5	36011.4	39623.4
zma-miR171n-3p	--	TGATTGAGCCGCGCCAATATC	--	--	--	--	--	--	--	--	1.85128	0	2.82523	1.62395	4.11152	2.10037
zma-miR162-5p	--	GGGCGCAGTGGTTTATCGATC	--	--	--	--	--	--	--	--	0	0	0	0	1.37051	0
zma-miR395n-3p	74.4	GTGAAGTGTTTGGGGGAACTC	guucuccucaaaccacuucagu	--	-	6334640	6334889	aauagcagccaacucugagcucaucaucaucagcggcggauuaaacaagugaagugguccacgggaaaugcagcaaguaagaguccugauuuguugauuauugguugguugucaccuggaguucuccucaaaccacuucaguugcugcaccuagcuaguuuaauggcacugugcuugcgugcaagcggccggagcuguguguagcuagugaaguguuugggggaacucugggugucaaucagcaauuugu	....((((((((((((((...........))))(.(.((((((...........)))))).).)......((((((((.((....)).))))))))......))))))))))(((((((((((((((.(((((.((((((.(.(((((((.(((((.......((((....((((((....)))))))))).))))).))))))).).))))))))))))))))))))))))))................	-95.5	46.282	55.8445	79.1064	6.49581	4.11152	6.3011
zma-miR164a-3p	--	CACGTGTTCTCCTTCTCCATC	--	--	--	--	--	--	--	--	0	0	1.41261	0	0	0
zma-miR396b-3p	--	GTTCAATAAAGCTGTGGGAAA	--	--	--	--	--	--	--	--	851.588	587.402	846.156	672.316	522.163	294.052
zma-miR167c-5p	7760.7	TGAAGCTGCCAGCATGATCTA	aucaugcugugacaguuucacu	--	+	7696795	7697044	gugaagugcccaagauaaagggugaagcugccagcaugaucuaacgacggcauugcucugcugcugcagugaggcuugcgagugaugguuagaucaugcugugacaguuucacucuuucccuuugggcacaucgaucucuuccccuccucucucucuuucaauucucuccccuuuugcaaucagacucgucacucgcgcacaaauuccaccacucgccacccuccguaugggaggcaaucgucggggauu	.(((.(((((((((..(((((((((((((((((((((((((((((.....((((((((.((.(((.......)))..)))))))))))))))))))))))).).))))))))))))))..).)))))))).)))......(((((.......(((..(((((............))).))..)))..(((.....))).................(((.(((.......))).))).......)))))..	-88.9	5372.41	5673.39	5747.93	2676.27	2044.8	3169.46
zma-miR167d-3p	6.5	GGTCATGCTGCTGCAGCCTCACT	ggucaugcugcugcagccucacu	--	-	287799449	287799698	gaacugcccaagggaacgagugaagcugccagcaugaucuagcucugagugaucacccgaaaaagaacaauaguucuagguggucaugccuugcuaggucaugcugcugcagccucacuucuucccgucguugggcauaacaugguggcuguguuagcuugguaaagcagguaguaccaacaacuuccauauacuuuugaaaguucaauucugaucuuagaccacuugauuuuuuuuguugauucugauu	....((((((((((((.((((((.(((((((((((((((((((.....(((((((((......(((((....))))).))))))))).....))))))))))))))..))))).)))))).)))))....)))))))...((.((((((((.(((((.((((((..........)))))).(((((.((........)).))))).....)))))..))).)))))))......................	-92.7	0	0	1.41261	0	0	0
zma-miR166a-5p	--	GGAATGTTGTCTGGCTCGGGG	--	--	--	--	--	--	--	--	162.913	175.807	295.237	425.475	246.691	199.535
zma-miR156c	10133.4	TGACAGAAGAGAGTGAGCAC	ugcucacugcucucucugucauc	--	+	32121366	32121615	gguccggcgggcgcgcgcgcggugacagaagagagugagcacacggccggugugacggcaccggcgcggaugugccgucgcggccgcgugcucacugcucucucugucauccgcuggcacacccucacggcagggcgcggcucucgcucaccgccggccggcgccgcccacuguggcuaggcuagcccuuauauccucccugcaugacccgucucuucuuaauucguucgcaguagaauuucgaucucau	(((((((.(((((.((((((((((((((((((((((((((((.(((((...((((((((((((...)))...)))))))))))))).))))))))).)))).))))))).)))).((....))....((((..((((.(((....)))...)))).))))))))))))).))).(((((...)))))..................)))).......((..(((((..........)))))..))......	-116.4	2678.8	1427.14	7355.49	5061.86	7498.04	7302.98
zma-miR166m-5p	3777.9	GGAATGTTGGCTGGCTCGAGG	gaauguuggcuggcucgaggc	--	-	210681801	210682050	cauccugcagcuuugcucucucuaccuaguuucuccucucuauaauauauacgcucaucagauccacuccaucaucgucuugcugcucagcuccuuggucuggggguuuguggggaauguuggcuggcucgaggcauccgcguccuggcucgcagucgcagcgcagaucguguuuugccugcuaccggccggacagaucgagaggcgucggaccaggcuucauuccucgcaaaccggugcauccccacgu	......(((....)))............................................(((.((((.((.((......)).))(((((((....)).)))))(((((((((((((((..(.((((.((((.((.((((.((((.(((.((..((.((((.(((((......))))))))).)))))))))))....)).)).)).)))).)))).)..))))))))))))))))))).))).......	-82.5	7.40512	12.4099	28.2523	43.8467	9.59355	21.0037
zma-miR172a	--	AGAATCTTGATGATGCTGCA	--	--	--	--	--	--	--	--	14.8102	2.06832	1.41261	0	1.37051	0
zma-miR159h-3p	--	TTTGGAGTGAAGGGAGCTCTG	--	--	--	--	--	--	--	--	31.4717	24.8198	26.8397	48.7185	38.3742	42.0074
zma-miR169a-5p	--	CAGCCAAGGATGACTTGCCGA	--	--	--	--	--	--	--	--	0	2.06832	2.82523	1.62395	1.37051	0
zma-miR171a-3p	--	TGATTGAGCCGCGCCAATAT	--	--	--	--	--	--	--	--	1.85128	0	2.82523	1.62395	4.11152	2.10037
zma-miR159k-3p	7.7	TTTGGATTGAAGGGAGCTCTG	gugcucccuucaaaccaauaa	--	+	10544937	10545186	ccccuagacuagacggucuggucuuaaggcggugcucccuucaaaccaauaaacggucgaucugaugggugguacagcugcucguucaugguucccacugucccaucucaucagagagagagaagaucgugagagagcgagagaugcuugagaugggcuugugguuugcaugaccgaggagcugccucguccccuucguugaccgcuguuuggauugaagggagcucugcaucuugcucccaugacuuuc	.....((((((((...))))))))....((((.(((((((((((.((((..(.((((((((..((.((((((..(((((.((((.(((((....((((...(((((((((........((......((((......))))......)))))))))))...))))....))))).)))).)))))..))).)))..)))))))))).)..)))).))))))))))).))))....................	-106.6	10033.9	13115.2	11005.7	15723.1	15035.8	19094.4
zma-miR827-3p	--	TTAGATGACCATCAGCAAACA	--	--	--	--	--	--	--	--	6727.55	9677.65	14746.3	13238.5	7657.02	14374.9
zma-miR399a-3p	--	TGCCAAAGGAGAATTGCCCTG	--	--	--	--	--	--	--	--	33.323	57.9129	28.2523	25.9832	19.1871	25.2044
zma-miR395i-3p	74.4	GTGAAGTGTTTGGGGGAACTC	guucuccucaaaccacuucagu	--	-	6334640	6334889	aauagcagccaacucugagcucaucaucaucagcggcggauuaaacaagugaagugguccacgggaaaugcagcaaguaagaguccugauuuguugauuauugguugguugucaccuggaguucuccucaaaccacuucaguugcugcaccuagcuaguuuaauggcacugugcuugcgugcaagcggccggagcuguguguagcuagugaaguguuugggggaacucugggugucaaucagcaauuugu	....((((((((((((((...........))))(.(.((((((...........)))))).).)......((((((((.((....)).))))))))......))))))))))(((((((((((((((.(((((.((((((.(.(((((((.(((((.......((((....((((((....)))))))))).))))).))))))).).))))))))))))))))))))))))))................	-95.5	46.282	55.8445	79.1064	6.49581	4.11152	6.3011
zma-miR2275c-5p	--	AGGATTAGAGGGACTTGAACC	--	--	--	--	--	--	--	--	0	0	1.41261	0	0	0
zma-miR171b-5p	1119.1	GATATTGGCGCGGTTCAATC	auuggcgcgguucaaucagaaagc	--	+	142397833	142398082	caaaauggugagugcugccgcgccgccugcugcuucucuucacauuguacguacguacguacgcuguuccuuccuucccucagcagcuagcucucuagcgaguucgagcaacgauccacugucuaucuauaaaccuacgaccuagccacgggauauuggcgcgguucaaucagaaagcuugcgcuccaggcccgaggggcuccacucuuugauugagccgugccaauaucacgucccggccagcuuuauu	......((((.((((....)))))))).((((.........(((.(((((((....))))))).)))...........((((((.(((((....)))))..))).)))............(((...............)))...((((((.(((((((((((((((((((((((.((...(.(((((........))))).)..)).))))))))))))))))))))))).)))...)))))))......	-87.6	0	2.06832	0	0	0	0
zma-miR398a-5p	--	GGGGCGAACTGAGAACACATG	--	--	--	--	--	--	--	--	25.9179	24.8198	214.717	38.9748	21.9281	8.40147
zma-miR319c-3p	69446.3	TTGGACTGAAGGGTGCTCCC	agagcucucuucaguccacuc	--	-	147815404	147815653	ugguguuuguucaucugguuuggccuuuuggguuuauggcuucuguggaagagagcucucuucaguccacucuaaaauggcuguaggguuucauuagcugccgacucauccauucaccugccaagaaccaugggcaagcgguaggucuggucuugguagccgaguggguggcgcgggagcuaaaaucaaacucuacgcuguuuacgguuggacugaagggugcucccuucaauuugcccaaacacuccuc	.((((((((((((...(((...)))...)))).....(((....((.((((.((((.((((((((((((.((..(((((((.(((((((((..((((((.(((..((((((((((..(((((((((.(((.((.(........).))))))))))))))..))))))))))..))).))))))....))))))))))))))))..)).)))))))))))).)))).)))).))..)))))))))))....	-111.9	35450.1	33335.1	35924.2	41839.5	47788.2	17189.4
zma-miR160f-5p	4.4	TGCCTGGCTCCCTGTATGCCG	cgugcgaggugccaggcaug	--	-	237695296	237695545	agaggugaaagauagggaauaugccuggcucccuguaugccgcucgcauggcuaccaccgccuguggucguugcggcuggcgugcgaggugccaggcauguuuuaauaauuaucucccuccccccucucucucauauuugaucgaucgucccgucaggcauuucucauuauucacauuuguuagucaccaaugacauguuuuaauuaucuacagccaugagauuuaaacccauauauauaauccauagag	(((((.((.((((((((((((((((((((.((.((((((((((.(((((((((((........))))))).)))))).)))))))).)).)))))))))))))).....))))))...))...))))).((((((...(((.((.......)))))(((..............(((..(((((........))))))))..............)))))))))............................	-75.2	11.1077	33.0931	28.2523	14.6156	13.7051	14.7026
zma-miR156d-5p	10133.4	TGACAGAAGAGAGTGAGCAC	ugcucacugcucucucugucauc	--	+	32121366	32121615	gguccggcgggcgcgcgcgcggugacagaagagagugagcacacggccggugugacggcaccggcgcggaugugccgucgcggccgcgugcucacugcucucucugucauccgcuggcacacccucacggcagggcgcggcucucgcucaccgccggccggcgccgcccacuguggcuaggcuagcccuuauauccucccugcaugacccgucucuucuuaauucguucgcaguagaauuucgaucucau	(((((((.(((((.((((((((((((((((((((((((((((.(((((...((((((((((((...)))...)))))))))))))).))))))))).)))).))))))).)))).((....))....((((..((((.(((....)))...)))).))))))))))))).))).(((((...)))))..................)))).......((..(((((..........)))))..))......	-116.4	3361.92	1855.28	8334.43	5758.53	9409.9	7872.18
zma-miR396f-3p	635.8	GGTCAAGAAAGCTGTGGGAAG	ggucaagaaagcugugggaag	--	+	214389056	214389305	ucuucaaguccaugccaugccuuuccacagcuuucuugaacuucuucuucuucuucucucuuggaacggcagcuuucuucgaaucugucucucucucucucaucuccgaagacgaaggucaagaaagcugugggaagaaaugacauaacagggacucuggaauuauauucuguagcuagucagaugugauguuaauuggcggcucucuuccucacacuaucguucuguccgcaagcagcagcacacgggc	..((((((((((((.(((..(((((((((((((((((((.((((.(((((............(((..(((((..(((...))).)))))..))).............))))).)))).)))))))))))))))))))..))).))).....))))).))))........((((.(((.((((((..(((((......((.((....)).))......))))).))))...)).))).)))).........	-74.9	0	0	0	1.62395	2.74101	0
zma-miR169l-5p	--	TAGCCAGGGATGATTTGCCTG	--	--	--	--	--	--	--	--	1.85128	0	0	0	0	2.10037
zma-miR169q-5p	--	TAGCCAAGAATGGCTTGCCTA	--	--	--	--	--	--	--	--	0	2.06832	0	1.62395	0	0
zma-miR528a-5p	10869.7	TGGAAGGGGCATGCAGAGGAG	uccugugccugccucuuccauu	--	-	153752188	153752437	uccuggcuguagcagcagcgguggaaggggcaugcagaggagcacgaacgaggugugguuggccccucguuagcucuccugugccugccucuuccauuccuucugcuacgcuaugucugcaaguaaaaaacucagaagcgcaaccgaggcagcgcuggugcgaugcgcgagccccucccccuccagcucuacugcguugcgguaaguuucugagaaccugcuuucgaugaccgagaccgauggcauuauc	...((((.(((((((.((.(((((((((((((.(((.(((((..(.(((((((.((.....)).))))))).)..))))).))).))))))))))))).)).))))))))))).................(((((((((...(((...(((((((.((((.((.((..(((.........)))..))))))))))))))))))..)))))))))....((((.(((...........))).)))).....	-106.2	1477.32	812.848	3131.77	2296.27	12382.5	11547.8
zma-miR160a-5p	84.2	TGCCTGGCTCCCTGTATGCCA	gcgugcaaggggccaagcaug	--	+	236951254	236951503	aucaaauucagauuugugugcgugccuggcucccuguaugccacacauguagcgcccaacccagaugcuaagguugccugcuguggguggcgugcaaggggccaagcaugcauccaugcaugcaugcacuuuuguucgauucauucuucaugccacuuuuugauggcuaguaccauguguguguuuccauauguucauguuucgauaugauguaauuucauguuugguauauaugcaugcauauauauac	..(((((....))))).((((((((.(((((((.((((((((((.(((..((((..(((((..........)))))..))))))).)))))))))).))))))).))))))))..(((((((((((.(((......(((..(((.......(((((.....).))))......((((((........))))))...)))..)))((((((.......))))))..)))...)))))))))))........	-84.2	22.2154	64.1178	48.0289	37.3509	31.5217	46.2081
zma-miR156l-5p	10133.4	TGACAGAAGAGAGTGAGCAC	ugcucacugcucucucugucauc	--	+	32121366	32121615	gguccggcgggcgcgcgcgcggugacagaagagagugagcacacggccggugugacggcaccggcgcggaugugccgucgcggccgcgugcucacugcucucucugucauccgcuggcacacccucacggcagggcgcggcucucgcucaccgccggccggcgccgcccacuguggcuaggcuagcccuuauauccucccugcaugacccgucucuucuuaauucguucgcaguagaauuucgaucucau	(((((((.(((((.((((((((((((((((((((((((((((.(((((...((((((((((((...)))...)))))))))))))).))))))))).)))).))))))).)))).((....))....((((..((((.(((....)))...)))).))))))))))))).))).(((((...)))))..................)))).......((..(((((..........)))))..))......	-116.4	2663.99	1416.8	7314.52	5027.75	7480.23	7288.28
zma-miR171g-3p	--	GAGGTGAGCCGAGCCAATATC	--	--	--	--	--	--	--	--	3.70256	4.13663	0	3.2479	0	0
zma-miR167f-5p	5.3	TGAAGCTGCCAGCATGATCTG	agaucgugcugcgcaguuucacc	--	+	192151748	192151997	uucgugcaccuuauuaagcagcugaagcugccagcaugaucugaucuuucguuuacuggcaacuuuggauaccuaagauccagaucgugcugcgcaguuucaccugcuaauuggagcacagaaaaacuagacgucuagacggcgcgcgcccuugauuucuauucuacccugugaauuucuucugccgucccacaucaccaccaccacggucgcuauguauacuuguacauugauguccggugagucauua	...((((.((..((((.((((.((((((((((((((((((((((((((..(((((..(....)..)))))....))))).)))))))))))).))))))))).)))))))).)).)))).((...(((.((((((..(((((((((((.....((.......)).....)))).........))))))).......(((........)))....((((((....)))))).)))))).)))...))....	-82.6	19229.2	21069.9	17238.1	30527	30263.5	36956
zma-miR169f-5p	--	TAGCCAAGGATGACTTGCCTA	--	--	--	--	--	--	--	--	0	0	1.41261	1.62395	1.37051	0
zma-miR395j-3p	74.4	GTGAAGTGTTTGGGGGAACTC	guucuccucaaaccacuucagu	--	-	6334640	6334889	aauagcagccaacucugagcucaucaucaucagcggcggauuaaacaagugaagugguccacgggaaaugcagcaaguaagaguccugauuuguugauuauugguugguugucaccuggaguucuccucaaaccacuucaguugcugcaccuagcuaguuuaauggcacugugcuugcgugcaagcggccggagcuguguguagcuagugaaguguuugggggaacucugggugucaaucagcaauuugu	....((((((((((((((...........))))(.(.((((((...........)))))).).)......((((((((.((....)).))))))))......))))))))))(((((((((((((((.(((((.((((((.(.(((((((.(((((.......((((....((((((....)))))))))).))))).))))))).).))))))))))))))))))))))))))................	-95.5	46.282	55.8445	79.1064	6.49581	4.11152	6.3011
zma-miR159a-5p	--	GAGCTCCTATCATTCCAATGA	--	--	--	--	--	--	--	--	18.5128	12.4099	46.6163	64.9581	41.1152	14.7026
zma-miR168b-3p	3781.2	CCCGCCTTGCATCAAGTGAA	cccgccuugcaucaagugaau	--	-	239639042	239639291	cuccgccgcgccgucucgggcucgcuuggugcagaucgggacccgccgcccggccgacgggacggaucccgccuugcaucaagugaaucggagccggcgcagcgauacagcgaccgacccccgccgccguccgccaccugcgcugcucuugaguaccccccaugccguggccugcuuguugcguguuuuuuuguuuuucugauacgggucgugcgcguguugcugugguucugucuugugugacgccgug	..((((.((((((.(((.((.(((((((((((((..(((((.(((...((((.....)))).))).)))))..))))))))))))).)).))).))))))((((((((.(((..((((((..(((((.((.(((.....))).((((....))))........)).)))))..((.....))(((((.............)))))))))))..)))))))))))))))...((((......)))).....	-103	25.9179	64.1178	450.624	352.397	86.3419	71.4125
zma-miR444a	--	TGCAGTTGTTGTCTCAAGCTT	--	--	--	--	--	--	--	--	231.41	244.061	255.683	193.25	185.018	201.635
zma-miR156a-5p	10133.4	TGACAGAAGAGAGTGAGCAC	ugcucacugcucucucugucauc	--	+	32121366	32121615	gguccggcgggcgcgcgcgcggugacagaagagagugagcacacggccggugugacggcaccggcgcggaugugccgucgcggccgcgugcucacugcucucucugucauccgcuggcacacccucacggcagggcgcggcucucgcucaccgccggccggcgccgcccacuguggcuaggcuagcccuuauauccucccugcaugacccgucucuucuuaauucguucgcaguagaauuucgaucucau	(((((((.(((((.((((((((((((((((((((((((((((.(((((...((((((((((((...)))...)))))))))))))).))))))))).)))).))))))).)))).((....))....((((..((((.(((....)))...)))).))))))))))))).))).(((((...)))))..................)))).......((..(((((..........)))))..))......	-116.4	2678.8	1427.14	7355.49	5061.86	7498.04	7300.88
zma-miR395h-3p	74.4	GTGAAGTGTTTGGGGGAACTC	guucuccucaaaccacuucagu	--	-	6334640	6334889	aauagcagccaacucugagcucaucaucaucagcggcggauuaaacaagugaagugguccacgggaaaugcagcaaguaagaguccugauuuguugauuauugguugguugucaccuggaguucuccucaaaccacuucaguugcugcaccuagcuaguuuaauggcacugugcuugcgugcaagcggccggagcuguguguagcuagugaaguguuugggggaacucugggugucaaucagcaauuugu	....((((((((((((((...........))))(.(.((((((...........)))))).).)......((((((((.((....)).))))))))......))))))))))(((((((((((((((.(((((.((((((.(.(((((((.(((((.......((((....((((((....)))))))))).))))).))))))).).))))))))))))))))))))))))))................	-95.5	46.282	55.8445	79.1064	6.49581	4.11152	6.3011
zma-miR171i-5p	1091.7	TGTTGGCACGGTTCAATCAAA	uguuggcacgguucaaucaaa	--	+	273359729	273359978	uugccucgcccgcccgcccgcccgcccgcucgcuccauugccagccaaguuaauuacgugaugagcugggagcucgggugucuagucguccauggcgccgaucggugcagaaggcuugcgagauugagaggugguggcguugaacugguuggcugagagagugcgauguuggcacgguucaaucaaaucgccggccggguugacuuguugauugagccgugccaauaucacaaccuucucuagccuaggc	..((((.(((((((...(((((((((((...(((((.....((((...((((......))))..))))))))).))))))(((..((((((...(((((....)))))....))...)))).....)))))))).)))).......))).(((((((((.(((.((((((((((((((((((((((.(((((.....)).)))....)))))))))))))))))))))).).)).))))).)))).))))	-104.9	0	0	1.41261	0	0	0
zma-miR395p-5p	74.3	GTTCCCTTCAAGCACTTCACAT	guucccuucaagcacuucaca	--	+	144171551	144171800	agaccuugacuuaauaaagggccauugugaaguguuugggugaacucuuagcaucaugaagcauuuaguuauaauaauauaaguuauccaugugaauaccauaugggauacaccuuugaacaauguuugguguuaccaugaguucccuucaagcacuucacaugaggcaccauucaaaugacaacuccauuuaagauuauguguaaugugaaguguuugggggaacucuuggugguacucaacauccauu	...((((.........))))............((((((((((((((....((........))....))))...(((((....)))))(((((((.....)))))))....)))))..)))))(((((.((((((((((.(((((((((.((((((((((((((.(.(((..(((.(((((.......)))))..)))..))).).))))))))))))))))))))))).)))))))))).))))).....	-78.4	0	4.13663	2.82523	0	0	0
zma-miR156a-3p	10122.5	GCTCACTTCTCTCTCTGTCAGT	gcucacuucucucucuguca	--	-	83913850	83914099	gguuuucguuccguggcuaacugacagaagagagugagcacacagcgggcagacugcaucgaucgaucugcauccgagacggcgcacguacgaaugaugaugcagcugcugcugcgugcucacuucucucucugucaguccucuagcugcuacggccucucucccggccugccaccacuauaacuucaccuugccaugguggccggccacuacucuacucuacucucucucucuuuuugcugcaugcguu	(((...(((...(((((((((((((((((((((((((((((.((((((.(((.(((((((.((((.(((((..(((...))).))).....)).)))))))))))))))))))).)))))))).))))).)))))))))....))))))).))))))........((((.(((((((...................))))))).)))).............................(((.....)))..	-101.2	3.70256	6.20495	25.4271	6.49581	5.48203	0
zma-miR156b-3p	11845.1	GCTCACCCTCTATCTGTCAGT	gcucacccucuaucugucagu	--	-	7775365	7775614	uagaugaguuuuuugaagguuugacagaagagagugagcacacacggugguuucuuaccaugagugucaugcuaggagcugugcgugcucacccucuaucugucagucacucaucaagcccaucugucuuauuagcuuguuuccgcugcuaauaaauauucuagacucaaguuuauuugacacagagaucgaucgcuaucuuguucgaugcauauauauauauauauauagaaguauuauuuacaugugc	((((((.((((..(((..(.((((((((((((.((((((((.((((((....(((((.(((((...))))).))))))))))).)))))))).)))).)))))))).)..)))..)))).))))))..((((((((...........))))))))...((((.(..((((......))))..)))))(((((.((......)).)))))((((((.((.(((.((((......))))))).)).))))))	-77.9	1.85128	2.06832	22.6018	1.62395	4.11152	0
zma-miR166k-5p	12777.5	GGATTGTTGTCTGGCTCGGGG	gauuguugucuggcucggggu	--	-	210681530	210681779	ugacucuaguagguagcuaguggcacauagggagggagaaggaggccagauuauuucaugucguaggugcuucaugcaugcaugcucggguuaggucagggggauuguugucuggcucggggucuccggucgagaucgauucauaacauauacguacgugcuucuagccuugccggcggagcuagucguugucgucgaccggagauuucggaccaggcuucaaucccuuugaccaugcggcauuaggggc	((((((.((((.(((((..(.(((((.((.((...((((..((.......)).))))...)).)).))))).)..)).))).)))).))))))((((((((((((((..((((((.(((((((((((((((((...((((...........(((.((..(((((..(((.....))))))))..))))).))))))))))))))))))))).))))))..))))))))))))))................	-105.5	31.4717	28.9564	22.6018	38.9748	15.0756	16.8029
zma-miR167i-5p	5.3	TGAAGCTGCCAGCATGATCTG	agaucgugcugcgcaguuucacc	--	+	192151748	192151997	uucgugcaccuuauuaagcagcugaagcugccagcaugaucugaucuuucguuuacuggcaacuuuggauaccuaagauccagaucgugcugcgcaguuucaccugcuaauuggagcacagaaaaacuagacgucuagacggcgcgcgcccuugauuucuauucuacccugugaauuucuucugccgucccacaucaccaccaccacggucgcuauguauacuuguacauugauguccggugagucauua	...((((.((..((((.((((.((((((((((((((((((((((((((..(((((..(....)..)))))....))))).)))))))))))).))))))))).)))))))).)).)))).((...(((.((((((..(((((((((((.....((.......)).....)))).........))))))).......(((........)))....((((((....)))))).)))))).)))...))....	-82.6	24944.1	28129.1	21598.9	15685.7	15700.5	19875.8
zma-miR171l-3p	7.8	GGATTGAGCCGCGTCAATATC	uuggcgcgccucaauccgaag	--	-	20331988	20332237	uugcuagagcucacuuucgagugauccuucagagaugcuuucuugugauuugcuuuugcuuuuggcauggaagggaaggaaaugacgaaggggacgacgacggcaugcuucggcuagcucguuggugcuaggacaagggcggagguauuggcgcgccucaauccgaaggcguggcugauagauuggcgcggcagccauguucuuggauugagccgcgucaauaucucccguugccugucccguaccuagc	..(((((...((.((((((.((..((((((.......(((((((((.(...((....))...).))).)))))))))))).))..)))))).))...(((((((..((....))..)).)))))((((..(((((..((((((((((((((((((.((((((((((.((((((((((...(.....)....)))))))))).)))))))))).)))))))))))))))....)))))))).)))))))))	-108.8	1.85128	2.06832	2.82523	0	1.37051	4.20074
zma-miR393c-3p	950.7	GTCAGTGCAATCCCTTTGGAAT	ucagugcaaucccuuuggaau	--	-	148152520	148152769	uagcaggaagcuaguggaggacuccaaagggaucgcauugaucuaaccugccgaucgacgccgacguacguacgugcccgaggacaagcagaucagucagugcaaucccuuuggaauucuccacuuagcgccuccagguuucgcuucgauccauccauguuuccuucguuuaaauuaguucguuuguuuuuuuuuuauuauuuauuugauucgccgccgccggucuaucuacucuguuugcaacgccuuu	....(((((((.(((((((((.(((((((((((.(((((((.((...((((...((..((...((((....))))...))..))...))))...))))))))).))))))))))).))))))))).((((((....))...)))).............))))))).(((((((((.(((............................(((..((((....))))..))).)))..))))).)))).....	-72.6	133.292	175.807	134.198	157.523	94.565	203.736
zma-miR408b-3p	--	CTGCACTGCCTCTTCCCTGGC	--	--	--	--	--	--	--	--	1860.54	1439.55	3439.72	1151.38	1921.45	1388.34
zma-miR167g-5p	5.3	TGAAGCTGCCAGCATGATCTG	agaucgugcugcgcaguuucacc	--	+	192151748	192151997	uucgugcaccuuauuaagcagcugaagcugccagcaugaucugaucuuucguuuacuggcaacuuuggauaccuaagauccagaucgugcugcgcaguuucaccugcuaauuggagcacagaaaaacuagacgucuagacggcgcgcgcccuugauuucuauucuacccugugaauuucuucugccgucccacaucaccaccaccacggucgcuauguauacuuguacauugauguccggugagucauua	...((((.((..((((.((((.((((((((((((((((((((((((((..(((((..(....)..)))))....))))).)))))))))))).))))))))).)))))))).)).)))).((...(((.((((((..(((((((((((.....((.......)).....)))).........))))))).......(((........)))....((((((....)))))).)))))).)))...))....	-82.6	22604.1	25214.8	19994.2	13511.3	13252.8	16779.8
zma-miR172c-3p	--	AGAATCTTGATGATGCTGCA	--	--	--	--	--	--	--	--	14.8102	2.06832	1.41261	0	1.37051	0
zma-miR166m-3p	3777.9	TCGGACCAGGCTTCATTCCTC	gaauguuggcuggcucgaggc	--	-	210681801	210682050	cauccugcagcuuugcucucucuaccuaguuucuccucucuauaauauauacgcucaucagauccacuccaucaucgucuugcugcucagcuccuuggucuggggguuuguggggaauguuggcuggcucgaggcauccgcguccuggcucgcagucgcagcgcagaucguguuuugccugcuaccggccggacagaucgagaggcgucggaccaggcuucauuccucgcaaaccggugcauccccacgu	......(((....)))............................................(((.((((.((.((......)).))(((((((....)).)))))(((((((((((((((..(.((((.((((.((.((((.((((.(((.((..((.((((.(((((......))))))))).)))))))))))....)).)).)).)))).)))).)..))))))))))))))))))).))).......	-82.5	2795.43	2128.3	1741.75	2484.65	2150.33	2165.48
zma-miR408b-5p	--	CAGGGACGAGGCAGAGCATGG	--	--	--	--	--	--	--	--	11.1077	6.20495	45.2037	53.5904	45.2267	14.7026
zma-miR394b-5p	4.8	TTGGCATTCTGTCCACCTCC	aggugggcauacugccaaug	--	+	154193703	154193952	gguggcgcuuacugagaguuccuuggcauucuguccaccucccuucuugacgaucuugcagaaaguuugcuuuuuuuguuuguuuggaggugggcauacugccaauggagcugcguaggccucccuuuguaaagcccgcaugacauaaguaagagcuacguuagauuugaucaucaccugugccggaaacgccuucguuuugcugccuuuucuugcguguguucauuugaugggccuguuuguuugauug	((.((.((((((....((((((((((((...(((((((((((......(((((....(((((...))))).....))))).....)))))))))))...)))))).))))))..)))))))).))........((((((((((((((.((((((((.(((...(((......)))...)))))..((((((....)))))).........)))))).)))).)))..)).)))))...............	-79.1	114.779	153.055	127.135	105.557	95.9355	119.721
zma-miR529-3p	38.1	GCTGTACCCTCTCTCTTCTTC	gcuguacccucucucuucuuc	--	+	160612954	160613203	auauuucaucaaggcuaaagggagaagagagagaguacagccuuguugccauguacacacucagauaucaacagucucuuauauuugcuguuacuaccuguuauuaguguccagugaugaugaaggcuguacccucucucuucuucucuuagcuucuugaugcaaagaaaguugcauacuacacacaccuggggagcucuugugaugaagcaagcguuagaucuggaucacguacguacuacacagcagc	......((((((((((((.((((((((((((((.((((((((((((((.(((....((((((((.((..((((((...........))))))..)).))).....)))))...))).)))).)))))))))).)))))))))))))).)))))..)))))))........(((((.((((((.....((.((..(((.(((((......))))).)))...)).)).....))).))).......)))))	-82.2	0	0	2.82523	0	0	0
zma-miR156g-5p	10133.4	TGACAGAAGAGAGTGAGCAC	ugcucacugcucucucugucauc	--	+	32121366	32121615	gguccggcgggcgcgcgcgcggugacagaagagagugagcacacggccggugugacggcaccggcgcggaugugccgucgcggccgcgugcucacugcucucucugucauccgcuggcacacccucacggcagggcgcggcucucgcucaccgccggccggcgccgcccacuguggcuaggcuagcccuuauauccucccugcaugacccgucucuucuuaauucguucgcaguagaauuucgaucucau	(((((((.(((((.((((((((((((((((((((((((((((.(((((...((((((((((((...)))...)))))))))))))).))))))))).)))).))))))).)))).((....))....((((..((((.(((....)))...)))).))))))))))))).))).(((((...)))))..................)))).......((..(((((..........)))))..))......	-116.4	2656.59	1406.46	7314.52	5019.63	7477.49	7275.68
zma-miR156k-5p	220.5	TGACAGAAGAGAGCGAGCAC	gcucgcuucucuuucuguca	--	-	96290789	96291038	ugggcuuaggccccgaagagauugacagaagagagcgagcaccuggcgcggcgaccggcauggaacgcaugccguccccgccgcgugcucgcuucucuuucugucagccucucccucguccugagccgacgccgaucgagcgucguguguguguagcuagcuauaccuugcucugggcagcaucagucgcugccugccuaguggcugcuggcgcuaguggggcggcagacgcugagacgccaccaccgau	..((((((((...(((((((.(((((((((((((((((((((.(((((.((.(((.((((((.....)))))))))))))))).)))))))).)))).))))))))).))))...))).))))))))((((((....).)))))..((((..(((((((((........)).((((((((((........)).)))))))))))))))..))))..((((((((.(((...)))...)))).))))....	-129.7	33.323	31.0247	101.708	79.5736	79.4894	63.011
zma-miR168b-5p	3781.2	TCGCTTGGTGCAGATCGGGAC	cccgccuugcaucaagugaau	--	-	239639042	239639291	cuccgccgcgccgucucgggcucgcuuggugcagaucgggacccgccgcccggccgacgggacggaucccgccuugcaucaagugaaucggagccggcgcagcgauacagcgaccgacccccgccgccguccgccaccugcgcugcucuugaguaccccccaugccguggccugcuuguugcguguuuuuuuguuuuucugauacgggucgugcgcguguugcugugguucugucuugugugacgccgug	..((((.((((((.(((.((.(((((((((((((..(((((.(((...((((.....)))).))).)))))..))))))))))))).)).))).))))))((((((((.(((..((((((..(((((.((.(((.....))).((((....))))........)).)))))..((.....))(((((.............)))))))))))..)))))))))))))))...((((......)))).....	-103	842.332	1600.88	2809.69	3077.39	994.988	1348.44
zma-miR171k-3p	261.2	GTGAGCCGAACCAATATCACT	ugagccgaaccaauaucacuc	--	+	152274613	152274862	cgggaggaaggagacgacauggcgugguauuguuucggcucauguccuucuucgaucgagucuugccguuggauuuggaugugaugugagccgaaccaauaucacucauguacucuucauucccaaggaagguccagagacguuacgggcucgguaaggguucugaucaugcugaaugguucuuaauuagucccgugccaugccaguagaacaagguuaggcugaucuuucugauauuuugguucugauc	((((((((((((((..((((((.(((((((((.((((((((((((((.(((..((((.((........)).)))).))).).))))))))))))).)))))))))))))))..))))).))))..(((((((((.((.(((.((((.(((..((((.(((..(((((...(((....))).....))))).))).))))..))).))).....).)))...)))))))))))..........)))))...	-88.7	7.40512	2.06832	2.82523	9.74371	6.85253	2.10037
zma-miR164e-3p	1776.4	CATGTGTCCGCCCTCTCCACC	cauguguccgcccucuccacc	--	+	46853153	46853402	agagcggcguguuugugcaggguggagaagcaggacacgugagcgaccauccaguuccacucccgcuggcucgcugcuggagcucccggcggcuuggugaguuuggguggucguucauguguccgcccucuccaccgagcaccggcacaucccaccccucuguuucuuucuccaucgagcgcagggacacagcaguuagccuccacuccauugcugguguucguggcugcgauuccaacugcaacagcca	...(.((.(((((.((((..((((((((.((.((((((((((((((((((((((...((((.(((((((...(((.....)))..)))))))...))))...))))))))))))))))))))))))..))))))))..)))).)))))...)).)....(((((.(.......(((((((.((.((((((((((((.((......))..)))))).)))))).))))).)))).......).)))))...	-122.4	0	0	2.82523	0	0	0
zma-miR159c-3p	1291.9	CTTGGATTGAAGGGAGCTCCT	agcucccuucgauccaauc	--	-	2748119	2748368	aaugaagccaugaagaagaagaagaagaugcaugauuaagaaaggcgaucgaagagcucccuucgauccaauccaggaggggaaguggucgguugcagcugccgguucauggauaccucucuggugcagcaauggccgcugcucaccucugcacuugcaugggugugcaugacccgggagaugagcccgccaucaucuuucccucgugcuuggauugaagggagcuccucucugucugucugucugucuc	..........................((.(((.(((..(((.(((((...((.((((((((((((((((((..((.(((((((((((((.((((.((.((.((((.(((((.((((((....(((((((...((((....)).))...))))))).....)))))).))))).)))).)).)))))).))))....))))))))).)).)))))))))))))))))).))..))))).))))))))).))	-112.3	492.44	481.918	604.599	764.881	804.488	424.274
3_27614	2.8	aucugagacucugcgagacaacuc	gucauguuuuucaaguuaggucg	3	+	201763883	201764132	ucuccgucuccccgaauugcagaucugagacucugcgagacaacucugucguagaucuauucaaacgccgggucagaucaagaucggaucauggagcguuuagcacgaccuguaucugacccgugccuaugucaggucggguuagguuggucgugccucccuguuugacgugucgggucgguuuuucaguugggucggguuuugcggcuuugggucauguuuuucaaguuaggucgcauuuuggguaaaa	..........((((((.(((.(((((..((((.((.((((((((((.(((((((((((((((((..(((((.((.((.((.(.(((((.((.((((......((((((((...((((((((((.((((.....)))))))))))))).)))))))))))).)))))))).)))))).))))).......)))))).))).))))))))...))))..)))))).)))))))))))))).)))))).....	-91.5	51.8358	33.0931	21.1892	0	0	0	Pre-miR038
1_47056	0.1	auucugauuucggguccgagacgu	agaucucggugagugguugguggu	1	-	62520772	62521021	ggcggugguugggaggaggauuucuugaagugaggcggugaggcuggugaggcucgcgagggacggugggagcgccaggagcuccgccucgucgaagggcuccguguccucuccucccgagaucucggugagugguugguggugggucagagagguagagaggaaggcacggacgugagcucacgcacggcccugcuucgcugaauucugauuucggguccgagacgugggccacgcgucgcguacgcgu	.(((((((..((((((((((.(((((((..((((((((.(...((((((...(((((........)))))..))))))...).)))))))))).))))).)))...)))))))..((((.(.((((((...(.((((((.......((((.(((((((.......(((.((..((((....))))..)))))))))))).))))...)))))).)....))))))).)))))))).)))(((....))).	-102.9	105.523	70.3228	79.1064	118.548	117.864	107.119	Pre-miR007
9_5940	8.2	aaaauuuuuuaaggucugaacgug	cguucagaccuuaaaaaauuuuaa	9	-	2474015	2474264	ccacuagcaguuacuacgguuggaccgaugaauccgagaaagcuugaguccucgcagggugcguguccaccgaauuuuuuauauuuuagccauuuuuuagaaaaaaaaucacguucagaccuuaaaaaauuuuaaugccauuuuuggacccuuugcucggcgccauagccuauggcgccgagcaaagaguccaaaaaugacauuaaaauuuuuuaaggucugaacgugauuuuuuuuccaaaaaauggcu	................((((.((((..(((.((((..((..((....))..))...)))).)))))))))))...............(((((((((((.((((((((((((((((((((((((((((((((((((((.(((((((((((.(((((((((((((((((...))))))))))))))))).))))))))))).)))))))))))))))))))))))))))))))))))))).)))))))))))	-133.6	238.815	182.012	173.752	313.423	350.85	262.546	Pre-miR104
3_26302	0	auacguucguagguauagauuugu	aaauuuaagcuauuaaaaaaugu	3	+	70862865	70863114	uucaauccauacccauacccauauacguucguagguauagauuuguacucaugucagauacccaucggauaacaguuauggauacgguauauccauacccaugaaaaauuuaccaauggauaccuuauuauauucauacucauaucuguggauaacaaauuauaccauaucuguauccgauggauaauuaucuguaccucaugaauaacaaauuuaagcuauuaaaaaauguguccacuaaaauuuugaa	(((((..............(((((...((.((((.(.(((((((((..(((((.((((((.((((((((((.(((.((((((((..((.((((((((...((((...........(((((((........)))))))..))))...))))))))))....))).))))).))))))))))))).....)))))).....)))))...)))))))))).)))).))...)))))............)))))	-56.7	35.1743	14.4782	21.1892	27.6072	47.9677	39.907	Pre-miR035
7_17851	0.1	gaagaucugucagcgaguacgu	gcugccguuagagaugcua	7	+	135314250	135314499	gccaucggaugcccaaagaaucagcauguucaauuggcugcucaucaacuuccugggauggcccuggcuuggugggauaccuucaacgcugccguuagagaugcuaccuggacagaguuugaaacugcuuuccgagagcaccaugugccccaagggaucguucagcucaaggaagauggauuucgggaacuaacucaggguggaagaucugucagcgaguacgugcacaaauucacagaauuagcccgcu	.....(((..(((....((((......))))....)))..((((((((...((.(((....))).)).)))))))).........(((.((((((((.((((.((((((.((...((((((((((((.(((((..((((...(((..(((...)))..)))...))))..))))).))).))))..)))))...)).))))))...)))).).)))).))))))((...(((((...))))).)))))..	-68.9	292.502	281.291	574.934	441.715	226.134	231.041	Pre-miR089
6_8579	0	uuaacggauagagaaucuucu	aagccucauacuguuaauu	6	+	87954356	87954605	ccaggggucacccaaagguacugaugacguuacugacgacucagcaacauuuuauuugcuuguuuucuugaguccucauuaugagucacuucaaaauuuuaucuuuguggggguuuguugcuaucacuguacaagaaccaucagaacucauaacugcuuguggggaguuugaaccaagccucauacuguuaauugcucuaugcauuuuuaacggauagagaaucuucucagaaacuucccauauuugaug	...(((....)))...((((...((((.(((.((((.(((((((.((((...........))))...)))))))((((...))))...((.((((........)))).)).(((((..(((.......)))...))))).)))))))))))...))))((((((((((((.....(((.(((((.(((((((.(((.....)))...))))))))).)))...))).....)))))))))))).......	-60.9	2693.61	2901.85	1918.33	2177.72	1447.26	2117.17	Pre-miR078
4_41324	0.3	cggggcguggaccguugucgc	gucuuaugccgcgccccgcc	4	-	159482944	159483193	uuugggcuguagccuaaucggcuguaaucugcggagggcugauccggcgugugaccgauugccauccauuccgugaagacagauaggaaugcauguguaaagggggagaggcgagugugucgagcucuagggcggggaaccgggggggucuuaugccgcgccccgcccguaugggucacggcucuuuuugguccucccaucggggcggggcguggaccguugucgccuguggacgccacaaaagcccggg	.(((((((.(((((.....)))))...(((((..((((((((((..((.(.(..((..(((((((.((((((.............)))))).))).))))..))..).).))..)...))).))))))...)))))...(((.(((.(.(.....(((((((((((((..(((((....((((......))))..)))))..)))))))))))))......).).))).)))..........))))))).	-107.4	288.8	368.16	363.042	480.69	352.22	735.129	Pre-miR055
8_15447	116.2	ucugcguuuuuccuguguuuu	aacacaugaaaaacacaggauu	8	-	108537445	108537694	aauaaaguuuuuuuuccugaaucugcguuuuuccuguguuuuuuaacuaauuccuguaagggcuucuaugaaacacaagaauuuuauagaaaugguauaguaauuuaacaggaauuaguucaaaaacacaugaaaaacacaggauucagaaaauuuuccuuguuccaaaggagccguaaaauuucuauaucauuccugugaaauuccugcguuccaaaggagcccucaaacuuuguaaucuucggcugga	.(((((((((.(((((.((((((((.(((((((.(((((((((.((((((((((((((((.((((((((((((........)))))))))........)))..))).))))))))))))).))))))))).))))))).)).)))))))))))........(((((...(((((.(((.((((((..............))))))..))))))))...)))))....)))))))))..............	-73.4	83.3076	93.0742	22.6018	45.4706	46.5972	44.1077	Pre-miR096
6_8154	1665.7	cccgccggcgagcgcuuuccu	gcgagggcgccgccgucgguga	6	+	33433199	33433448	uuguugcgcugucgucgaacuccccgccggcgagcgcuuuccugcgagggcgccgccgucggugagauccucggcggugcuucugcacuugcaaggagguacggcgucggccugaggguugcgaacugugaacuaccgacggcaagaccacggugcguucuccuuucuugcucccuuguucuaauccccaucucaagauggcuguugauuuccgauuuggggauucggggcucgaaucuggggauuuagg	..(..(((((((((..((.(((.(((.(((((.((((((((....))))))))))))).))).))).))..)))))))))..).......((((((.((((.(((....))).(((((..(((.((((((..((.((...))..))..)))))).)))..)))))...)))).))))))(((((((((((......(((((((.(.(((((((.....))))))).).))))...))))))))).)))))	-100.6	410.984	1052.77	1082.06	1761.99	482.418	468.382	Pre-miR077
6_9592	42.9	uuaguaguuuuaguucuuuau	aaagaacuaaaacuacuaaac	6	+	155803459	155803708	gcuugcacuuuucgauuaggguuuaguaguuuuaguucuuuauuuugcuucuaaagcaaagaacuaaaacuacuaaacgcuaacaaagaaguuccagcaguagcaagauucaugacaugcagacuccccugcaauucguccucucuccuccucccuggcuccacuuuauggcgcuggcggcuaugggaugguguaguugcgcgaggugaugguugggcaccaccgcaccgggguguugugguucaucuuc	(((.(.((((((...((((.((((((((((((((((((((.....(((((...))))))))))))))))))))))))).))))...)))))).).))).(((((.(((...((((..(((((......)))))..))))..)))(.(((((((((((((.(((.....))).))))).))....)))).)).)..)))))..(((((((......((((((.(((...))))))))).....))))))).	-88.5	5.55384	10.3416	8.47569	25.9832	37.0037	12.6022	Pre-miR083
4_40566	0.4	aucaauccgguagaaacgaacaag	guucguuuccgucggauugcaccc	4	-	76358853	76359102	gauuguauugacgagggaauaaaccacuucauaucaagcacaguaacacuucauuccagcacaacagugacaacaagaaaaaaaaagauaggcaaucgacuguuaggccuuguucguuuccgucggauugcacccggaaucguuccaccuaaucaaaauuuauauaaauuagagaagcaauccgguuaggaaucguuccgacccaucaauccgguagaaacgaacaaggccuuagacuacaccuuugugg	.(((((.((((.((((..........))))...))))..)))))...............(((((..(((.................(((((........)))))((((((((((((((((..((((((((....((((((.((((((((.........((((.......))))..........)))..))))).))))))......))))))))..)))))))))))))))).......)))..))))).	-69.7	442.456	320.589	283.936	246.841	282.324	249.944	Pre-miR053
4_40012	4.4	uagugugugacaacuuucucgaaa	uugugaaaguaaucacgcacuaug	4	-	16955471	16955720	ugccauccaguuguuuuaaaauuguauaaaacacaaaguuagaaacucauuaagcuugucgaaaugucauuauaucuauguagaggcugugauaaaaaauaaaaaauguuuugugaaaguaaucacgcacuauguguagaaacauugacggucuacauugaaguucuaugauuucaucugaaggacacuuagguuucuacacguagugugugacaacuuucucgaaacagucucaaauuuuuaucauaug	.(((.((....(((((((........)))))))..(((((.((......)).)))))..........(((.......)))..)))))(((((((((((........(((((((.((((((..(((((((((((((((((((((.((((..((((.((.(((((((....)))))))..))..))))..)))))))))))))))))))))))))..)))))).)))))))........)))))))))))..	-74.6	668.312	1023.82	240.145	435.219	302.882	375.966	Pre-miR052
5_25100	3	cagggaacgagauccucugacgug	caccgggaacccgucaucccucgc	5	-	199053195	199053444	auguagacgccagccagccccgcagcgaagacggcagccacgccagcgagcagcgccgcuucccacaccgggaacccgucaucccucgccaucucguccucuuccuccuccccucuuccaacugcgaacucuagcgugguuuggccgcuaggcgaggucgcgagcuugcggggggaacgagcuagaacuacaggccagaccgccagggaacgagauccucugacguggggguggucacugccgcguggcc	........(((..(..((......))...)..))).(((((((....(.((((.((((((.(((((..(((((.(.(((..(((((.((..(((.(((.(((..(((.(((((((...(((((((((.(((..((.((((......)))).))))).)))).)).))).)))))))..)))..)))......))).)))..)).)))))))).).))))..)..)))))))))).).)))))))))))).	-95	214.748	163.397	166.689	35.7269	21.9281	16.8029	Pre-miR069
3_30469	3.5	aaucgauauggauuggagaggauu	uuuuuucugaucuauucgaauca	3	-	220738643	220738892	agggcuuguucgguuucaucaaaaucgauauggauuggagaggauuagguggguuucaauccaaaagucagauuuuuuucauaauuuuuucugaucuauucgaaucaauaaggcauaagaauagccaaacaaggccuaaguaaaaucuuguagucccauguacuagggauuguggauaugaauauuacuauaucaugcuguugccacugccaacaggauaaacauaucagaaaauacauacauauucauu	(((.((((((.((((.........((((.((((((((((((((((((..(((((....)))))..................))))))))))))))))))))))...................)))).)))))).))).......((((..(((((((........))))))).))))((((((((............(((((((....).))))))((((....)))).............)))))))).	-57.8	35.1743	37.2297	25.4271	42.2227	78.1189	86.1151	Pre-miR044
4_41803	296.8	ucuuguuagaguaucagugucccu	ugacacuaaugcucuaacaaugga	4	-	191135937	191136186	aaucuagacagucaagaaaaagugacacuaaugcucuaacaauggaacuaaagacuaauaaacuaauuacuaauuacuugacuuagccaaaguguuggcuagaagguauuagaaguuagcuuaucaaacuuaaguuaguucucuuguuagaguaucagugucccuuuuucuucaccauauagauuuaguuccuucaaaucaauucuuggaaucuaaaaaauugcaacucuagauagaaugaaaagaacuu	.(((((((..((.(((((((((.((((((.((((((((((((.((((((((((....((((.((((((.(((((..(((...((((((((....)))))))))))..))))).)))))).))))....))....)))))))).)))))))))))).)))))).))))))))).))........(((((((((...............)))).)))))..........)))))))................	-76.1	140.697	103.416	38.1406	42.2227	45.2267	46.2081	Pre-miR058
9_7143	1.6	acggagugguaguggaggguucg	aauuuugcgcgaaaaacgccgcga	9	-	118425412	118425661	agacacaaggcaugucauagacggagugguaguggaggguucgcgcgagggugagguugacgguucgauuacuaacaaccgcguagcgcgcgaauuuugcgcgaaaaacgccgcgacuugcgacggagacaggcggguggggugggccuaauaaaaauaaauuuuuuuauuauuuuuaaaauuugauuuauguuuccuggaaacgauuugcacuggcgguuuuauuacgucgaccgccagugaaaaaucg	.........(((.(((...(.(((.((....(((.((((((((((((....((.(((((..(((......)))..))))).))...)))))))))))).))).....)).))))))).)))...((((((((((...........)))(((((((((......)))))))))..................)))))))......((((((.(((((((((((..........)))))))))))..))))))	-82.5	2051.22	4316.58	2229.11	3403.8	2716.34	3360.59	Pre-miR107
4_37431	3.9	aaauuuugaucuguguuugugggc	ccauauaaauaaaagaaaaauaaauuacu	4	+	43556948	43557197	ggaccguuuguucgaugucauauauuguggugucaagguaacauugcucgaugcuauagcccaugacgccaaggucuagaccucgcugaggaaaaaaauucuuuacauaccagauguaaagaaucuauuuuacagccuaucacauauaccagcuguugguccauauaaauaaaagaaaaauaaauuacuaaaagauuauuuuauaaauuuugaucuguguuugugggccuccgaguggugaaugugaggg	(((((.......((((((...))))))((((((((.((.......((.....))......)).)))))))).))))).......((((..((((...(((((((((((.....)))))))))))...)))).))))...((((((.(((((..((..((((((((..((((..(((.....(((((..(((((.....)))))..)))))...))).))))))))))))..))..))))).))))))...	-68	601.666	498.464	241.557	461.202	408.411	399.07	Pre-miR045
3_27526	197.1	uuguuugagagccaagggaau	uuccccuugcuuccaaacaug	3	+	194890802	194891051	uuuuauagaacacauuaagggcuuguuugagagccaagggaauggagggaauuggagggguuaaaauccccuuguuauucaaaauugaauaggaaggcgauuuuagccccucuaauccacuucauuccccuugcuuccaaacauguccuaaaggucugauacccaaggcauuaguaauuagaugcucaugucuguauagucugcauuauugucucauggaugguuguuucuguguuuuuguuuguaauuu	......((((((((...(((((.((((((.((((...(((((((((((((.(((((((((((((((((.((((.(((((((....))))))).)))).)))))))))))))))))))).))))))))))...)))).)))))).)))))...((.(((.(((...((((((.((((......)))).)))))))))))).))(((..(((((((...))))))))))...))))))))............	-99.9	0	0	1.41261	27.6072	54.8203	69.3122	Pre-miR037
10_3393	0	ggugcacauaguucuucuugaaauu	uuucaagauuuuaugugugcauaua	10	-	120798800	120799049	guuuugcuagaauauuaguucuggugcacauaguucuucuugaaauuguauaaugauuuucaagauuuuaugugugcauauauugauguuccacgcugcuugagucaucuccaaugucacguggaccuggacuccaaugagaugguguacauuuauuaauuacuaaauggauuuuaugcuuuuagagucagaacuaaucgucagcucugaaaauggugccauuucuuacucaucguaagucuucucacgu	.....(((.((..(((((((((.(((((((((.....((((((((.(........).)))))))).....))))))))).............((((((((((((((...((((........))))....)))))....))).)))))).((((((........))))))(((((((......))))))))))))))))..)))))..........(((......(((((.....)))))......)))..	-61.1	227.707	283.359	91.82	409.236	350.85	613.308	Pre-miR119
2_33704	1.4	aggacugggcauucggguuagccc	aaauucggguuuggguaug	2	+	234341267	234341516	uggaaacuauggaccuccuccuaggacugggcauucggguuagcccaaauuuucgggucggguauuucgggcuuucaagaauucggguuuucaaaagcaguacccgaauauggacccgaacuuagcuaaacccgaaaauucggguacccagaaaauucggguuuggguauggguaguccauucuacccgauuucauuauagaucauuuuuauagauaguaauugcgcacauauuuuggcaaaaaaaauug	(((.....((((((..((((((((..(((((..(((((((..((((.(((((((((((.((.((.((((((..((((...((((((((.............)))))))).))))))))))..)).))..))))))))))).)))))))).)))..)))))..)))))...)))..)))))).....)))......(((((((.....))))))).......((((.((.......)))))).........	-80.3	7.40512	12.4099	5.65046	37.3509	17.8166	12.6022	Pre-miR024
3_25521	0	aagcugcuguagacugccaaacgu	guuuguuucagcuauauuuguagcuuuu	3	+	4651312	4651561	uuaacuucaauuaaacuuaaaaucauuugacucuuuggaaaauuaaacuauccuuuugugugggcugugugaaucugugugaauggacauucacacagaauaggaguuaccugagggcaaagcgaaaguacucuaucuaggacaugucaugugaucauaaagguuccguuuguuucagcuauauuuguagcuuuuggccacuagaagcugcuguagacugccaaacguuuaauuuuucagcccgcuucua	........................((((..(.....)..))))................((((((((......(((((((((((....)))))))))))......(((((.(((.(.......((.((....)).)).......).))).)))))...(((((((.((((((...((((((((...(((((((((((...)))))))))))))))).))).))))))...))))))))))))))).....	-62.1	35.1743	62.0495	28.2523	81.1976	54.8203	48.3085	Pre-miR031
3_25850	95.1	agggaccucauccugaacgaaggg	cccaagucccggaugaaggccca	3	+	28223476	28223725	cgagagcgaccgcagcagguauagggaccucauccugaacgaaggggcgauuccuggucuucucgagcuuacgguccacggcacgcccaagucccggaugaaggcccacguccuucuugaccugcugcggaacucgccguacucgagaccaaagcugccggcagacacgcuggaaaacaucgugaccaacauugccucccagauagauggcgaagaccgcggcggcaaagccaagaagaugcuugcugag	((((.(((((((((((((((...(((.((((((((.(.((....(((((...(((((.((............)).))).))..)))))..)).).))))).))))))............)))))))))))...))))....))))........(((((((.....((((.((.....)).)))).......(((((((.......)).)))))......)))))))..(((.(((......))))))...	-87.6	31.4717	33.0931	22.6018	47.0946	60.3023	63.011	Pre-miR033
6_8731	8.2	uguggucuggauugauuuugc	ucaauccagaucacacccucc	6	+	97506165	97506414	agaaggggucuuccaccaagaagccaauguacgggcggaguaaaacaauccaucaguggcguaucuuaugagcaaggagcccugcugcucccaugagcaaaaucaauccagaucacacccuccacauccaacggugcuguguuagggggguuuuuguaaaauguacagaguugcaaagaacauuuuauaaaacccccugacgcagcaccguuggauguggaagguguggucuggauugauuuugcucaug	....((((((((.....)))).(((........)))(((.........)))..((((((.((.((((......)))).)).))))))))))((((((((((((((((((((((((((((.(((((((((((((((((((((((((((((..(((((((((((((.(...........).)))))))))))))))))))))))))))))))))))))))))).))))))))))))))))))))))))))))	-142.5	251.774	320.589	237.319	120.172	93.1945	98.7173	Pre-miR080
5_23539	609.3	aauuuagagugucggcuaagagug	guuuuuggccgacacuguuugccu	5	-	46235300	46235549	ucuauacgaauaagaguguccaauuuagagugucggcuaagagugucggucaacugacacucuuauacuaagagugucgguuuauuucaguaagagugugaguuuuuggccgacacuguuugccuuuuuucuuguaguguauggaaugagaauaagccaagaccuuauauguaauauauacgcaucgucaaaucauccacuaaucguagaagcaaccuugguauugcuuuaauauaauuguuuauggcug	((((((((.(((((((..........(.(((((((((((((((...((.((((((((((((((((...))))))))))))))...........)).))....))))))))))))))).).........)))))))..)))))))).........(((((((((.(((((((((((((....((.((......................)).)).......)))))))....))))))..)))).))))).	-68.8	444.307	392.98	218.955	479.066	446.785	457.88	Pre-miR067
10_3152	3.6	guggauuuugauuggaugcau	guauuuaaucaaaauccaacc	10	-	101311924	101312173	cuaggauaaaugugauagccaucguuuagaacauaguagacuauauuuuguacacaguuauauuaguacaaguguacagccauacaaucaagucaucuauuguauuuaaucaaaauccaaccuguuguuuuauauuuaacccuuuucauauagaacuuaguagccauuuuauauucaaccucuucuaacuaaaacgacggucaucgguggauuuugauuggaugcaucagauuguuugauuguauauuac	((((..((((((((.....)).))))))...).)))...........((((((((...(((....)))...))))))))..(((((((((((.(((((..((((((((((((((((((((((.(((((((((...............((((((((((....))...))))))))...............))))))))))))......)))))))))))))))))))..))).))))))))))))).....	-61.1	55.5384	39.298	24.0145	4.87185	10.9641	2.10037	Pre-miR117
3_25760	3.7	auucguaccgggccaaaacggguu	ggcccguuuggauaucuauaguuc	3	+	21569685	21569934	gggccgugccuggcccggcccuauucguaccgggccaaaacggguucgugccggguggcccguuuggauaucuauaguuccgggagaacuuguacuaguaguacuacuacuacgugugaccagucacgacuuacgagucacuguggcgccauguccaucguuuccuuugcucugcaucugggguugcaggcuugcagcgcgacgcggcagcguguaguaguacuccuccuaggcgcgguuggccgugcgu	((((((((((((((((((..((((..(((((((((((...(((.......)))..))))))....)).)))..))))..)))))...(((......)))(((((((((((.((((.((.((.(((.((.((..(((((..(((((((.(((.((.((..((.......))..)).)).))).)))))))))))).)))).)))..)))))))))))))))))))....)))))))))))...))......	-100.1	129.59	107.552	72.0434	120.172	117.864	102.918	Pre-miR032
3_30137	314.9	aacacuguuuugcacuauagacug	agagcgaaguuuaaauauggguau	3	-	200774405	200774654	cuccagcaguuuauccauuaacacuguuuugcacuauagacugcgcaguucgcagagcgaaguuuaaauauggguauggguaaguugcuguagauagucuuagaugaccuaucaacguuggcaugagccuugguccuggggacaccagcugacauacaguaauugauguacuuguguacagucggauuuaguaacuaguaaugugcuugccgucacaucugcauccaggcaugcauuauuguuuacccau	((.(((((((((((((((..((.((((((((.(((.....(((((.....))))).....))).)))).))))))))))))))))))))).))...(((((....((((..........(((....)))..))))...))))).((.(((((((((.((((.......))))))))).)))).)).....((((.(((((((((...((((................)))).))))))))).))))....	-68.3	98.1178	93.0742	59.3298	60.0862	58.9318	56.7099	Pre-miR041
5_20657	2	ggggauguagcucagauggu	caucgacgugcgccgagccau	5	+	26105442	26105691	gcgggcggucgugcguggaacacgaugcgaugcgauccguccuggcugguguugugcuuguugugcccacgcguugguugcaaggagucgccgaugcggaucugacgugaggcuucgauccaacagugccgcggcccgcaguguucccaucccaucgacgugcgccgagccauagugucuagagcuugaaacaaagacgcucaacaagauggggauguagcucagaugguagagcgcucgcuuagcaugc	((((((.((.((((((((..(((((((((((((.(.((.....)).).)))))))....)))))).))))((((((((.((.....)).))))))))(((((.((.((...)).)))))))....)))).)).))))))(((((((.....(((((((..((((((...((((..(((...((((((........)).)))).)))..)))))).))))..)).)))))..)))))))............	-86.6	4394.94	4182.14	4709.66	3800.05	4070.41	6626.66	Pre-miR062
1_48710	2.9	auuaguccguagaaaccaaacacc	uuucuagagacuaauuuuuaa	1	-	223609778	223610027	uuagcuagucgaucuaaauacguuugaaaucacauuugguggagauuacgggguauuugguuucuagagacuaauuuuuaauuucuccauuuuauucuauuuuaguaucuaaauugucauaugcggaaacuaaaacucuaucuauuuuaguuucuauauuuggcaauuuagagacuaaaauggaauaaaauagugggacuacaaauuaguccguagaaaccaaacacccccuacguguaggacugaauau	........(((.(((..((((((......((((.....)))).......(((((.(((((((((((..(((((((((.((.((((.(.((((((((((((((((((.((((((((((((.(((.(((((((((((.........))))))))))).))).)))))))))))).)))))))))))))))))).).)))).)).)))))))))..))))))))))).)))))..)))))).))).)))....	-92.3	124.036	144.782	72.0434	129.916	194.612	193.234	Pre-miR009
8_14326	4.1	uuuggaacuuugacacuccca	ugccaaaguuccaaauuucuc	8	+	172893403	172893652	ccccuuggagauucaggagaaauuuggaacuuugacacucccauccgccgcauacgucguccaaacaaauacgcuagugaccaucaagugagcuuaagaaaggacaauguuucucuggagaaaaugugagaacggaggugccacugguagcaguuacguuuugaggaaugccauacuggcguaugcggcggacgggagugccaaaguuccaaauuucucgagauucagcgagggucuggcuuuugguuca	.((((((..((.((..((((((((((((((((((.(((((((.(((((((((((((((((((...((((.(((..(.((.(.((((.(((.((((..(.....(((...(((((....))))).))).....)..))))..))))))).))).)..))))))).))).........)))))))))))))))).))))))).))))))))))))))))))..)).))..))))))................	-107.2	348.041	521.216	295.237	505.049	316.587	432.676	Pre-miR093
3_25869	0.5	aucucgauccguagugcuggcacg	agucagcgcuacugauauuggguauag	3	+	29538938	29539187	ccacaagccguugugccuaccuggcacgccccucuaaugcccccacgucaaccuuugcuuugccuccaccaugcuagucagcgcuacugauauuggguauagaugguuaauugacacuaacacgaugggccgguauagguaugacauaaaaaagcacugccuagacacaaucugguuuaauuagcauagugucagugucucgucaucucgauccguagugcuggcacgagcaccugugagugguaaugga	...........((((((.....)))))).............................(.(((((.((((..((((.(((((((((((.((..(((((.((.(((((...((((((((((......((((((((..((((((((.(........))).))))))........)))))))).......))))))))))...)))))))))))))).)))))))))))...))))...))).).))))).)..	-73.9	268.436	215.105	146.912	248.465	223.393	321.356	Pre-miR034
6_8601	4.1	ugccuggcucccuguaugcc	acugcagccuggugagguggu	6	+	89285778	89286027	ugaugguuucuugugcggggcggugccaauggugagcaagcacgagaugucgucccgagcugccggguggccgacgaugaggccgccggcgauccucggccgcgcgccguggucgagcugguggcgaagcccgugcgcgugcggcgauagacucgacugcagccuggugaggugguggagaucugguaaagauaugccgaauugcgcaugccuggcucccuguaugccugcaggaggagugccgccgucc	.(((((((((((.((((((((..(((((....)).))).)).((((.((((((((((((.((((((.(((((........)))))))))))...))))).(((((((((.(((...(((...)))...))))).))))))).)))))))..))))..(((((...(((.((((.(((.((.((.((((......)))))).)).)))..)))).)))..)))))..)))))).))))).....)))))).	-111.9	9.2564	26.8881	25.4271	17.8635	16.4461	14.7026	Pre-miR079
1_46314	1.1	aucaauccgguagaaacgaacaag	guucguuucugucggauugcaccc	1	-	6346197	6346446	ggccucaaguuauccuucucuuuaucgauaguacuaauauuuagcaauagguuuugucagccuccguggaagauuauuccuccgguuagcaucaagauguguuuaggccuuguucguuucugucggauugcacccggaauuguuccaccuaaucaaaguuuauauaaauuagagaagcaauccgguuaggaaucguuccgacccaucaauccgguagaaacgaacaaggccuuaauaauaucgacuccgg	........................((((((...((((...)))).((((.((((((...((..(((.((((.....))))..)))...))..)))))).)))).((((((((((((((((((((((((((....((((((.((((((((.........((((.......))))..........)))..))))).))))))......))))))))))))))))))))))))))......))))))......	-77.5	442.456	320.589	283.936	246.841	282.324	249.944	Pre-miR006
1_43788	3.7	cccgccggcgagcgcuuuccu	gugagggcgccgccgucgguga	1	+	116730704	116730953	uuguugcgcugccgucgaacuccccgccggcgagcgcuuuccugugagggcgccgccgucggugagauccucggcggugcuucugcacuugcaaggagguacggcgucggccugaggguugcgaacugugaacuaccgacggcaagaccacggugcguucuccuuucuugcucccuuguucuaauccccaucucaagaugacuguugauuuccgauuuggggauucggggcucgaauuuguggaauuagg	.....(((((((((..((.(((.(((.(((((.((((((((....))))))))))))).))).))).))..)))))))))(((((((...(((((((((.((((((.(((((....)))))))..))))(((((((((..((.....)).))))).))))..)))))))))......(((((((((((((..((.((((........))))..))..)))))))).))))).......))))))).....	-99.8	420.24	1135.51	1118.79	1796.09	496.124	480.984	Pre-miR002
6_11518	67.1	aaugagugugccuauuuaguuauu	uaacuaaauaggcacacacauuuu	6	-	141174451	141174700	aaaagaaaucacccgcaccuuuuguuuucaaaauugcaguuaaauaacuaaauaggcacacacauuuuauauguucugugcuauaaauaaauccuauaaauuuaccagaguguucuguagacauguucaauuuauugaacacucuuguaaauuuaugggauuuaaauuuaugggauuuauuaacaacacauuacaacauauaaaaaugagugugccuauuuaguuauuuaacugagaaggugauuuuuag	...((((((((((......(((((....)))))...(((((((((((((((((((((((((.(((((((((((((.(((((((((((((((((((((((((((((.(((((((((.(((((.........))))).))))))))).))))))))))))))))))..))))))).............))))....))))))).)))))).)))))))))))))))))))))))))....))))))))))..	-99.8	49.9845	62.0495	31.0775	16.2395	17.8166	4.20074	Pre-miR073
Pt_87	0.3	ggcggauguagccaaguggauc	caauucccgucguucgcccau	Pt	-	139710	139959	aaaauccuuuagcuggauaaggggcggauguagccaaguggaucaaggcaguggauugugaauccaccaugcgcggguucaauucccgucguucgcccaucgcauuauugcaaauuccaaaaaugcaauuuuccauauuccuaguuacguauuuacuuacggcgacgaagaauaaaacuaucacuauauuuuuuccuuuuccuaguucuucuuccaagcgcaggauaaccccaagggguuguggguuuuu	(((((((..(((((((.....(((((((((........((((((...((((((((((...)))))))..)))...))))))........)))))))))...(((((.(((.......))).)))))..............)))))))((((......))))(((..((((((...(((((......................))))).))))))....)))...(((((((....)))))))))))))).	-68.3	1070.04	1863.55	1233.21	2424.56	1979.01	3219.86	Pre-miR123
2_32926	3.5	uuuggggugaauaugagaaccgga	uauuuaacuauaguauuuu	2	+	192968905	192969154	ugcgaacuauaaccaaguaauauuuggggugaauaugagaaccggaaaaaugaaguaccaaauuauucuuguugguccgcuuauauuuaacuauaguauuuuuuugguacaucuaggcugugagcuaaaucuguuggggagcucuauagugugagcuaaauuucacuaaaagguaucaaauguaguaugcuuggucacauuguguacauacagauaacuuuccagugauguuagaguaaagcaauuuaga	(((..(((...((((((.((((((..((..(((((((((...((((..(((((((((......)))).)))))..)))))))))))))..))..))))))..))))))...((.(.((((((((((...((....))..))))).))))).))).((((...(((((..((((((((...((((((((((.((....))..)))))).))))))).)))))..)))))..)))))))...))).......	-58.5	16.6615	10.3416	18.364	32.479	91.824	67.2118	Pre-miR021
4_39426	190.5	uuuguuaauguuuggaguagc	uacuccaaacauuaacaaaau	4	+	223237630	223237879	ccauugugagcccuuuguuaauuuuguuaauguuuggaguagcgccgucaaagguuuaaauucuacaguaguccugguagccugguggcuuuggaaacacgggaacuggugugucuuugauggggcuacuccaaacauuaacaaaauuauccagaacaucaaggaugaugcuaggcucuggggacuagccggggcugugggucugagaaaaauauggcccugcuagugcugguuuaagagaggcggggga	(((((.(.(((((((((.(((((((((((((((((((((((((.((((((((((.........((((.((((((((((((((....))))......)).)))).)))).)))))))))))))).)))))))))))))))))))))))))..)))).(((((....)))))...((((((((.......))))))))..))).)).).).....))))(((((((..(.((......)))..)))))))..	-108.8	164.764	190.285	134.198	79.5736	86.3419	94.5166	Pre-miR049
4_39689	2.3	ggggauguagcucagauggu	ucgcacgcgcugccgcccaag	4	+	240188690	240188939	agccggcagagcagagcaguguugccggcuagcuauccgacgcgagcugcgugggggacuggggaggaaggagacggcauggaugcgcccguaccucgaugauguucgugcuggguggcgcucgcucgcacgcgcugccgcccaaguagucgccgcaaagacugaugcucuauauaauuaguagaauuggacuuuugcucuaacacgaauggggauguagcucagaugguagagcgcucgcuuagcaugc	(((((((((.((......)).))))))))).....(((.((((.....)))).)))(((....((((..((.(.((.((....)))))))...))))......)))((((((((((((((((((((..(..(.(((((..(((..((.((....((((((.(((((.(((((......))).)).)))))..))))))....)))).....)))..))))).).)..))).)))))).))))))))))).	-88.9	4394.94	4182.14	4709.66	3800.05	4070.41	6626.66	Pre-miR051
1_47381	0.6	gguggcuguaguuuaguga	acucguuuccuacagcagccac	1	-	89953670	89953919	uuuugcucuagggauuuauugguggcuguaguuuagugaaaguuuuagaaguccuaauucacccccccucuuaggcgucacucguuuccuacagcagccacccuuguucaccaaggcagaggauccguuggacgccgacguauggcuucgcgucguugaguccaaguuuccccuccucacgggagacugcccugaugaggccaaggcucgcuucgccgcacaacagcuucgcaacccugcuuggacuugg	...((..(.((((......((((.(((((((...(((((..((((.(((...................))).)))).)))))......))))))).)))))))).)..))(((((.(((.((.....((((((..((((((........))))))....))))))(((((((........)))))))(((.(((.((.(((.(((.....))).))).))...)))....))).))))))))))......	-75	364.702	893.513	946.452	1034.46	855.196	2652.77	Pre-miR008
9_5017	2.5	aaacuuuagcccacagaaccaaac	guuugcgcaugcuaaaauuuagcc	9	+	100452641	100452890	uguuuagaagcauauaaggggguguuugguuugcgcaugcuaaaauuuagcccuaucacaucgaauguuugaaccucuguucaggguauuaaauguagucggauuauaaaacuaauuucucagccgaagauuaaaaagugagacgaaucuaguacaguugguugggucuauauuucauacuccuauuugaaagucaaacguuugauaugacccgggcuaaacuuuagcccacagaaccaaacacccccua	................((((((((((((((((......((((((.((((((((..(((.(((((((((((((...((.....(((((((.((((((((((.(((((....((((((((((((................)))))..))).)))).....))))).)).)))))))).)))).)))....))...))))))))))))).)))...)))))))).)))))).....)))))))))))))))).	-89.4	96.2665	109.621	94.6452	146.156	141.162	115.52	Pre-miR102
3_27700	28.1	ugaaugcugcaacuaaagaau	cuuuaguugcagcauucagga	3	+	207558825	207559074	gcaagcacuaaauucaauauccugaaugcugcaacuaaagaauuaaauaaucauuauuuuagucuaaugauuauuuuauucuuuaguugcagcauucaggauauugaauuuagcgcuuggaaagaaagagauugauaugagcauaugugcuaaccaacacgagauuggaaaaacaguuguaucaauccugugcuugaaauacaguuggacaaguccaauucacauauuuguagcaugcauggaaagaaag	.(((((.((((((((((((((((((((((((((((((((((((.((((((((((((........)))))))))))).)))))))))))))))))))))))))))))))))))).)))))..........(((((((....(((..(((.....(((((....).))))....)))..))))))))))((((((.((...((((((((((....)))))).........)))).)).))))))........	-103.7	16.6615	28.9564	11.3009	4.87185	8.22304	8.40147	Pre-miR040
2_32818	0.5	acaaaacugggacagaacggcucc	auucuguucuaguuacuuuguaac	2	+	185497074	185497323	uaauuuuuuggagcgggaugguuucagaucugaggagaauauucccuaauuggagucauucuguucuaguuacuuuguaaccaaacaacaaacaaaacugggacagaacggcuccguucuacauagcucuucaaccaaacacuaccuuauuucuccgguucuuuguuuugcuaaaaaaacgcaaauucaacuccgauucugggaucuacaaauuucccagagauucuuccugggccauuucacuucggcu	.......((((((.(((((((((.(((...(((((((..(((........(((((((.(((((((((((((..(((((.........)))))...))))))))))))).)))))))......))).)))))))......................(((....(((.(((((.........)))))..)))..))).((((((((..........)))))))).......)))))))))))).))))))..	-71.7	2116.01	1526.42	778.351	563.511	800.376	695.222	Pre-miR020
4_41350	0	aagccaauuugcagagcaaag	uugguuuauuggguuug	4	-	161056303	161056552	aaguauaugcgcuacucauuucuuaguugcuuugaguaauccacgugagcauuuuggcaugcuuaaucauagucgaccaauuagaggcaugccuugcauauuuugguacaagguuuuuuuuauuuguuucuuuagcugggaaagaucguggguaauguggaccuuuugguuuauuggguuuggauguguugauuuuucgacuagagaaagccaauuugcagagcaaaggggccauauaaguguugaucuu	.((.((..((((((((((...(......)...))))))((((((((((((((......)))))))......(((..(((.(((((((.((((((((.((......)).))))))...........)).))))))).)))....)))))))))).((((((.(((((((.((((((((.(((...((.(((((....)))))))...))).)))))....))).))))))).))))))..))))..)))).	-64.2	35.1743	41.3663	18.364	35.7269	21.9281	35.7063	Pre-miR056
2_34967	0.4	uucgaauauucuguguccacu	cagggaaauauguguguguga	2	-	87346077	87346326	ucugcgcagaguucaaacauauucgaauauucuguguccacuggaauggacaagucuggugugguaugacaauuaguguuuugcaacaucugucaacagggaaauaugugugugugagugugucucuggaaaaagaaaaugaugccacgggagcaggaagcucaguggugguugagcaauguguuauuucuauuucuucgggaagaaaacccuaaaaaguacugucuuucucugagaaaaagaagaguga	...(((((..(((((((((((((((.((((.((((.(((.(((.....((((.....(((((.(((.((((.....)))).))).)))))))))..)))))).))).).)))).))))))))).(((......)))......((((((..((((.....)))).)))))).))))))..)))))..(((((.((((((.(((((((.....((....)).....)))))))..)))))).))))).....	-69.1	1079.3	759.072	668.167	17.8635	2.74101	0	Pre-miR029
5_21802	146.1	ucagccuguguaucucuuuuc	aaaagagauacauaagcuaacaug	5	+	137486197	137486446	guugacauacaaaucccacaugucagccuguguaucucuuuucucucuccuuuccacauguccggugagggaaaagagauacauaagcuaacaugugggguccauaugucaacuguuaaaguacuuguacggggucuccgucggcaucccucuacgggguuccaccauccuccgccccucugucuucgccucaggggacuccuacuuccgccgcugcucccgucccaggucucguaccugugcggcgucc	(((((((((...(((((((((((.(((.(((((((((((((((((((.((.............)).))))))))))))))))))).))).)))))))))))...))))))))).............(((.(((((((((...(((..........(((((.............))))).........)))...))))))))))))...((((((...........(((((.....))))).))))))...	-107	11.1077	6.20495	14.1261	136.412	145.274	130.223	Pre-miR064
9_7475	4.2	aaucugaccuggcagccgacgugu	auauucugagccgcccgaguuuca	9	-	139466562	139466811	ccaauacuauugacgccggacaaucugaccuggcagccgacgugucagggggucggcgccauagaucuuggcgccgaccuccuggcaucugcgccgccgcccccgcgucugcaaaauucguaccaaggggucggcgucaagaucuauggcgccgaccccuuauauucugagccgcccgaguuucaaccaaaauuuucaaaccgcgccgucggccuucuaucccucugccccucgcgccgccgacgcucgc	.........((((.............((((.(((.((((..((((.(((((((((((((((((((((((((((((((((((.(((.((....((.(.(((....))).).)).......)).))).)))))))))))))))))))))))))))))))))))))))..)).)).))).).))).............))))...(((.(((((((.........................)))))))..)))	-109.3	174.02	55.8445	53.6794	43.8467	49.3383	48.3085	Pre-miR108
1_49594	0	ggggauguagcucagauggu	caucagugcuaaucauccaaac	1	-	283790595	283790844	uugcaguacucaguuggccaacgucgcagggacggccaccauuugcauugcaggacacaaaagaggggacgcaggcagcaaggcuacaaggcauugagcagagcacauuuacaccauugcauugcauugaaaauagcaauugcauuauacauuuacauuuacaugcgcagcugcauuaaauauuucaucagugcuaaucauccaaacaggggauguagcucagaugguagagcgcucgcuuagcaugcga	(((((((...(((.(((....((((.....))))....))).))).)))))))................((((.((......(((....)))..(((((.((((.(.(((((.....((((((((..........)))).))))............(((((.((((......)))))))))....((((.(.((((..(((((.......))))))))).).)))))))))).))))))))))).)))).	-63.3	4389.38	4171.79	4705.42	3790.3	4058.07	6611.96	Pre-miR012
10_2682	0.5	uccgccugggcgucacgcg	cgggcgccuaggcggggu	10	-	57312798	57313047	aauaauggggggaggaagaagcggaaauagaucgugauccauuaaugggcgagacgaacggacgcguggguuucauggcgcuucgagcgcguaugucgucggucgagucuugggcggcuucuggcuggggcgcuggaggucggcgggguggcucccuagcgcggggcuggucgggcgccuaggcggggucgcgcgucggggucggccgguccgccugggcgucacgcgcugggugcagggcucggugcag	.....(((((((.(((....((((.......))))..))).....(.(((..(((((.((.(((((((.(((....))).).....)))))).))))))).))).)..(((.(.(((((((((((......))))))))))).).)))...)))))))((((.(((((...(((((((((((((((((((((.(....).).)))))...))))))))))))).))..(((....)))))))).))))..	-110.5	109.225	105.484	148.325	180.259	146.644	291.951	Pre-miR116
10_3391	0.1	ggugcacauaguucuucuugaaa	uccaagauuuuaugugugcauaga	10	-	120798514	120798763	aguuuaauagaauguaguucaggugcacauaguucuucuugaaaucguguaaugauuuccaagauuuuaugugugcauagauaaauauuuccacacugcuugagucauuuccauuaaacuggaccuagacuccaaugagaugguguauauugguugguugcccaaaagauaaucaugcaucugaaaucauugacuaucugcuguaacuaauauugucauuucuuuaggaugacaauucuugucggcacuc	.........((((((...((..(((((((((.....((((((((((((...))))))).))))).....))))))))).))...))))))...........(((((...((((......))))....)))))((((((...((((((((((..((((....))))..))))....)))))).....))))))......(((((..((....((((((((((.....))))))))))....)))))))...	-64.8	140.697	132.372	66.3929	339.406	245.321	392.769	Pre-miR118
9_6637	5.1	uaggucuuguuuggcugcacu	ugcagccaaacaaguccuuac	9	-	69379358	69379607	gguuccauauaaggaucuuauuaggucuuguuuggcugcacuucaauccaccccaauccacacggguuugagguggacuggggugcagccaaacaaguccuuacauggaucuucaaaugggauuagacuaaugcaccguuucuugucuuugagugacacauuuuuuuauucuucuuuuuuuauuuccaaugggcauauuuacaaauuaacuacuccagcuuguuuggaucuugucuuguuauaauauauu	((((((((...(((((((....(((.(((((((((((((((((((.(((((((.(((((....))))).).)))))).))))))))))))))))))).))).....)))))))...))))))))((((..((((.(((((..........((((((.........))))))................))))))))).................(((((.....)))))....))))..............	-81.6	87.0101	130.304	59.3298	55.2143	42.4857	56.7099	Pre-miR106
2_35339	0.1	uuauuuauauuggcgucgagacgu	cgacgucaauaaugauaacguuga	2	-	131970152	131970401	ugcugaauaaaaaucuuaguguuauuuauauuggcgucgagacguguaagcucgacgucaauaaugauaacguugagauaaggacuuauuuucugaauugaaauugaaaaggcuguauuugugaaaaaauuucaaaaaaccccaaaauguaaaaaagugccggacguacuggaccgcuaugcagaaaacucuauacuagaguaaccugcugcagugaucacgggaggagcaagaugcacgugcgaaaacg	((((........((((((((((((((..(((((((((((((.(......))))))))))))))..)))))))))))))).((((......))))...((((((((......((.......)).....))))))))....((((............(((((.....))))).((.((((..((((...((((((...))))))...))))...)))).))...)).))))))...(((....)))......	-63.3	601.666	405.39	333.377	454.706	509.829	375.966	Pre-miR030
3_30204	4.6	agcgcgugcuggacgacgacgacg	cgccgccgucguucgugc	3	-	204966278	204966527	uaggugcagcgacgccgccgucguucgugcgcgcggccuggcaggcggugcggugguccguggugguuccggcgcugcagcuggccguguacaucugcgucgccaugucgcugaugcucuuccucgagcgcauguacauggcggccguggucacggggcucuggcugcgccggugccggcgccgccgcaucgccggugacgggcagcgcgugcuggacgacgacgacgaccuggaggccgacgccggccg	....(.(((.(.((.((.((((((((((((((((.(((((((.((((((((((((((....(.((((.(((((((.((((((..(((((..(((..(.((((((((((.((((.(((((......))))))).))))))))))))))))..)))))))))...)).))))))).)))).))))))))))))))).))..))))).)))))))).)))))))).)).)).)))).)(((((....))))).	-150.5	5.55384	2.06832	7.06307	53.5904	54.8203	63.011	Pre-miR042
4_37705	5.4	uuggauuuugauuggaugcac	gugcauucaaucaaaauccaacga	4	+	73608970	73609219	cuagaauccaaagguuuuagacucaauagaacuaaaauagaagggaacauaucaugcgcaguuagucauguugguguaaccguguaaucaaguggucuggugcauucaaucaaaauccaacgaugguuguuauuuuacguggaauggguuaaauguaaaauaacuagguuuuagguggaagggguuaaauauaaaauagaagucacuguuggauuuugauuggaugcacucgauaacuugauugcauagu	((((((((....))))))))......................((..((((..((((.((.....))))))...))))..))((((((((((((.(((.((((((((((((((((((((((((.(((((.((((((((.((..(((...((..((.((((((......)))))).))..))...)))..)).)))))))).))))).)))))))))))))))))))))))).))).))))))))))))...	-83.7	449.861	481.918	300.887	82.8215	76.7484	75.6133	Pre-miR046
6_9885	1103.2	aucaauccgguagaaacgaacaag	uuguucguuuucgucggauugcau	6	+	169002835	169003084	acucauacccuuuaaaugcacguaaaguguucucuaagacuuggacaauauaagauagguccaugauauauaugggccuagccgggaacucgcaugucagucuuaggucuuguucguuuucgucggauugcauacggaaucguuccaccuaaucaaaguuuauauaaauuagagaagcaauccgguuaggaaucguuccgacccaucaauccgguagaaacgaacaaggccuuaagauucuccaccucgg	.........(((.....((((.....)))).....))).((((.......)))).((((((((((.....)))))))))).(((((.((......)).((((((((((((((((((((((..((((((((....((((((.((((((((.........((((.......))))..........)))..))))).))))))......))))))))..))))))))))))))).)))))))......)))))	-74.5	442.456	320.589	283.936	246.841	282.324	249.944	Pre-miR086
10_1206	0.3	ggcggauguagccaaguggauc	caauucccgucguucgcccau	10	+	90133459	90133708	aaaauccuuuagcuggauaaggggcggauguagccaaguggaucaaggcaguggauugugaauccaccaugcgcggguucaauucccgucguucgcccaucgcauuauugcaaauuccaaaaaugcaauuuuccauauuccuaguuacguauuuacuuacggcgacgaagaauaaaacuaucacuauauuuuuuccuuuuccuaguucuucuuccaagcgcaggauaaccccaagggguuguggguuuuu	(((((((..(((((((.....(((((((((........((((((...((((((((((...)))))))..)))...))))))........)))))))))...(((((.(((.......))).)))))..............)))))))((((......))))(((..((((((...(((((......................))))).))))))....)))...(((((((....)))))))))))))).	-68.3	1070.04	1863.55	1233.21	2424.56	1979.01	3219.86	Pre-miR114
2_30729	4.2	ggggguguagcucauauggu	uauagagacgacaacuucccau	2	+	2474491	2474740	auaaacuaaauguguagguuuucuccucugaauuugcaguuccuaaacuguuucugaauucuaggaaguaaacaaaaaaagaggucgcauguugucaugcaaagagcaaauugcuuaucuggcucuauauagagacgacaacuucccauccaucaggggguguagcucauaugguagagcgcucgcuucgcaugcgagaggcacgggguucgauuccccgcaccuccauuuucucuuuuuuaaucucgag	.................((((.(((((..((((((((((((....))))))....)))))).))).)).)))).((((((((((..(((((....)))))...(((((...))))).....(((((((((((((.(.(((.((.(((........)))))))).)))).))).)))))))..((((.......))))((((..(((((.......)))))..)))).....)))))))))).........	-73	2260.41	3090.06	1662.65	1852.93	2100.99	3604.23	Pre-miR013
5_20382	190.5	uuuguuaauguuuggaguagc	uacuccaaacauuaacaaaau	5	+	8070968	8071217	ccauugugagcccuuuguuaauuuuguuaauguuuggaguagcgccgucaaagguuuaaauuuugcaguaguccugguagccugguggcuuuggaaacacgggaacuggugugucuuugauggggcuacuccaaacauuaacaaaauuauccagaacaucaaggaugaugcuaggcucuggggacuagcaggggcugugggucugagaaaaauauggcccugcuagugcugguuuaagagaggcguggga	((((.....((((((((.(((((((((((((((((((((((((.((((((((((.........((((.((((((((((((((....))))......)).)))).)))).)))))))))))))).))))))))))))))))))))))))).).....(((((....))))).((((((...((.((((((((((.((((...((...))...))).).)))))))))).)))))))))))).)))))))..	-108.9	164.764	190.285	134.198	79.5736	86.3419	94.5166	Pre-miR060
10_1111	825.9	aaaacugaauuugguuucugagcaa	ugcuaugaggacuccuauuaggacggu	10	+	83466370	83466619	ccugaaacacucaguuacguucuucacuuuucagugccaacauuauuaagauguugggaauugggauuaucauuuucugucuccuggugcagccuucuucugucucuauuuuuagaucaugguuguuauuuauauuugcuaugaggacuccuauuaggacgguaucuuaaggguauggcuuaguucaacccuucugauuauaccaaaacugaauuugguuucugagcaaauccaaccaugccucugauga	.((((.....))))..........((((....))))((((((((.....))))))))((((.(((((.........((((........)))).........))))).))))(((((.((((((((........(((((((..(((.(((....((((...((((((..((((((.(((......)))))))))..))...))))....))))....))))))..))))))).))))))))..)))))...	-58.9	107.374	233.72	79.1064	87.6934	83.6009	136.524	Pre-miR113
1_49087	0.2	ggcggauguagccaaguggauc	uucaauucaagucguucgccca	1	-	249965752	249966001	aaaauccuuuagcuggauagggggcggauguagccaaguggaucaaggcaguggauugugaauccaccaugcgcggguucaauucaagucguucgcccaucgcauuauugcaaauuccaaaaaugcaauuuuccauauuccuaguuacguauuuacuuacggcgacaaagaauaaaacuaucacuauauuuuuuccuuuuccuaguucuucuucuaagcgcaggauaaccccaagggguuguggguuuug	(((((((..(((((((((((((((((((((........((((((...((((((((((...)))))))..)))...))))))........)))))))))...(((((.(((.......))).)))))......)).)).))).)))))((((......))))(((...(((((...(((((......................))))).))))).....)))...(((((((....)))))))))))))).	-66.2	1070.04	1863.55	1233.21	2424.56	1979.01	3219.86	Pre-miR011
9_4174	231.7	acuauuagggcuaguuugaaaacu	auugccaaacuagcccuuag	9	+	13358022	13358271	uaucuagggaguuauuuacauaacuauuagggcuaguuugaaaacuauaaacccggagaggauuggaguggcuauauuccccuucuuauucaauuugaauaagaaggggaauuuagccccuccaauccccuccgguuuugugauugccaaacuagcccuuagagaugcuuuuagcugucuuacaucuacaauuacggaacauuagaccgucucacaaaagaaguagcaaccuguagcgacagcacaaaaa	..................(((..(((..((((((((((((..((.((((((.((((((.(((((((((.(((((.(((((((((((((((((...))))))))))))))))).))))).))))))))).)))))).)))))).))..)))))))))))))))..)))......(((((((((((.((((.....(((.........)))(((......))).)))).....))))).)))))).......	-107	37.0256	26.8881	14.1261	40.5988	32.8922	46.2081	Pre-miR099
1_44837	4	auggauuggguagaaccgaacaag	cuuguucgguuauuuucaauc	1	+	213139880	213140129	cccaaaaaaaauuucaguguguguucaauaauuugaagccugcuuaguuuacuugcguugaugcgaccucgugaugcauacucucguaucaguuguugcaugucccguacuuguucgguuauuuucaauccauauaaauuaaagggauuaauacagauuggaagagauuuugacuuacuagggauuaaaacucucuuaauuuauauggauuggguagaaccgaacaagcucauagacgacaauauccaga	................((.(((((((((....)))))................((((...(((((((..(.((((((........)))))))..)))))))....))))(((((((((((...(((((((((((((((((((.(((((((((.....(((((((.........))).))))..)))))...)))))))))))))))))))))))...)))))))))))..)))).)).............	-69.5	85.1588	80.6643	86.1695	25.9832	23.2986	27.3048	Pre-miR004
2_31934	941	augcagaacaauuuacagacg	ucuguaaguuguugugcacaa	2	+	90328772	90329021	aaaauagaacaauagcauucuuaugcagaacaauuuacagacggaaaugauuuguacuauuucucaggugcaaaccaaccauuucucaggugcaaaccauuucgaucuguaaguuguugugcacaagaauacuacuguuuuauuuuauauuuuggaaacugcuguuuggauaaaaggcauucacuugcaucugcuagcuacugcuugcucugccaugcaugcucccauaugcuuuacuuugcugcgcaac	(((((((((((.(((.((((((.((((.(((((((((((((..((((((.((((((((........(((........)))........)))))))).))))))..))))))))))))).)))).)))))).))).))))))))))).............(((.((...((...(((((((......(((((.((.(((........)))..))...).))))......)))))))...))...)))))..	-78.9	607.22	831.463	413.896	435.219	339.886	455.78	Pre-miR017
2_34613	0	agcggaacugagaaccuugcgagu	ucagagguguguuccugcuag	2	-	55182817	55183066	uuccacccugauuucuaaagcggaacugagaaccuugcgaguuguucagagguguguuccugcuagacugaccuagaaacuuacuuuuguggucagacaauucccuucuuuugcuuucaaggccaauugccuuguucaguagagucuggaaguugggaaagguaugacuuuguaguugauaguucaaagguccaaucaauccuucuaagaaacgcucuuagcgcuucucgucaguauccacuuccucugg	.......(((((.(((..((((((((.....(((((..((.....)).)))))..))))).))))))((((((..((((.....))))..)))))).(((((.((...(((((((..((((((.....))))))...)))))))...)).)))))(((..(((..((((((.....(((....)))))))))..)))..))).....((((.((((...)))).)))).)))))................	-65.7	311.015	579.129	179.402	9.74371	8.22304	12.6022	Pre-miR027
8_15205	2.3	auuuccggcggcuucugacacagc	uagccauggccgccgaaaauua	8	-	88233128	88233377	cacugccgccaaaaauagcacuauuuccggcggcuucugacacagccgucgaaaauaauguuauuuucgacggcuagccauggccgccgaaaauuaaaaguucaaaacggccgcgggcgacccuucuuuucuucucuguuucuuucucugcccccgaccacaccgcgcugugccgccgcuccccgaugucccccgcgccgcugcucuuggucggccccacgccgcgcagcgcccuugcgcgggacgcucg	....((.((.....(((((...((((.((((((((..((....((((((((((((((....))))))))))))))...)).)))))))).))))..............((.((.(((((.............................))))).)).)).......)))))...)).))....(((.((..(((((((((((((...(((.((......))))).)))))).....)))))))..)))))	-87.4	57.3897	64.1178	26.8397	58.4622	69.8959	90.3158	Pre-miR095
8_16082	2.7	uugggauuguuagauguguugagu	uauggucuccgaucgccgaca	8	-	157908370	157908619	augcggucgaggaucagccaacuauggucuccgaucgccgacaccgaaggaucaguccaccauggagccgauggcggaggaggcgacuugcucagcuccagaccggaaugccucgucggagagacaccuuugucguugggcgagggcuuagcucugcagcuucgggaaccuccuucgaugauggcguggaauuguggaacggauguugggauuguuagauguguugaguggcaaacgucgguggcaaaag	.(((.(((((.(....((((.((...((((.(((((.(((((((((......((((((((......((((....(((((((((...((((...((((.((((.(......(((((((.((..((((....)))).)).))))))).....).)))).)))).))))..)))))))))....)))))))).)))).....))).)))))))))))..))))......))))))...).))))).)))....	-92.5	538.722	597.743	422.372	326.414	169.943	258.345	Pre-miR097
5_25307	0.3	ggcggauguagccaaguggauc	caauucccgucguucgcccau	5	-	210018525	210018774	aaaauccuuuagcuggauaaggggcggauguagccaaguggaucaaggcaguggauugugaauccaccaugcgcggguucaauucccgucguucgcccaucgcauuauugcaaauuccaaaaaugcaauuuuccauauuccuaguuacguauuuacuuacggcgacgaagaauaaaacuaucacuauauuuuuuccuuuuccuaguucuucuuccaagcgcaggauaaccccaagggguuguggguuuuu	(((((((..(((((((.....(((((((((........((((((...((((((((((...)))))))..)))...))))))........)))))))))...(((((.(((.......))).)))))..............)))))))((((......))))(((..((((((...(((((......................))))).))))))....)))...(((((((....)))))))))))))).	-68.3	1070.04	1863.55	1233.21	2424.56	1979.01	3219.86	Pre-miR070
9_3973	8.2	aaaauuuuuuaaggucugaacgug	cguucagaccuuaaaaaauuuuaa	9	+	2473928	2474177	caucauaucgaucgguuccgcugacuaggagccugccgggcucccgggauccaagugugguggacacgccgaauuuuuuuguauuuuagccauuuuuuggaaaaaaaaucacguucagaccuuaaaaaauuuuaaugucauuuuuggacucuuugcucggcgccauaggcuauggcgccgagcaaaggguccaaaaauggcauuaaaauuuuuuaaggucugaacgugauuuuuuuucuaaaaaauggcu	...........(((((((((((.(((.(((.....((((....))))..))).)))..))))))...)))))...............((((((((((((((((((((((((((((((((((((((((((((((((((((((((((((((((((((((((((((((((...))))))))))))))))))))))))))))))))))))))))))))))))))))))))))))))))))))))))))))))))	-156	238.815	182.012	173.752	313.423	350.85	262.546	Pre-miR098
2_30731	0	ggggguguagcucauauggu	uauagagacgacaacuucccau	2	+	2474803	2475052	ccgaacaaacugaauguauagguuucuccucugaauugcaauuccuaaacuguuucugaauucuaggagguaaacaaaacgaggucucauguugucauguaaagagcaaauugcuuuucuggcucuauauagagacgacaacuucccauccaucaggggguguagcucauaugguagagcgcucgcuucgcaugcgagaggcacgggguucgauuccccgcaccuccauuuuuucucuuuuuuaaucucg	((..(((.......)))...))..((((((..(((((.((....(......)....))))))).)))))).........((((((..((((....))))..(((((((...)))))))...(((((((((((((.(.(((.((.(((........)))))))).)))).))).)))))))..((((.......))))((((..(((((.......)))))..))))..................))))))	-64.6	2260.41	3090.06	1662.65	1852.93	2100.99	3604.23	Pre-miR014
6_9119	0.3	uugggaucaguacagagugagaca	ucuccuccggugacccgacc	6	+	124919329	124919578	gguuacaaggccaaaacugcaaccaugaugaauggguuucuacguaaagcgauguugaauguauaaaucaaacuucaaacaugcagccgaucacagcuuguagacuggggugaucccuagcagauugaagcacugucgcaugacaacagcagucgcuuggcaaagcaacagucggcucgucuccuccggugacccgaccaccuguugggaucaguacagagugagacagugaucaaauaucaucaaguua	((((((..((((...((((...((((.....))))...((((((...(((..(((((..(((((................)))))..))).))..)))))))))((((((....))))))..(((((..(...((((....)))).)..)))))((((....))))..)))).)))).((((((((.(.(((((((((.....)))))).))).)...))).))))).))))))................	-70.7	46.282	47.5713	31.0775	35.7269	43.8562	58.8103	Pre-miR081
1_42818	0.9	aacucuauagauuucugcuccacu	uggagcagacuccacgugaaguugg	1	+	33533892	33534141	uuggucuuuuuuguauggcuccaacucuauagauuucugcuccacuucacaacuccagguggagcagacuccacgugaaguuggagcugucuaggaggggauauuuggcuacuaggauguacaaaagaggucugccaucauagcacaaaucuaaugcauuagaacaccaaaucaauggacauacuccauguguuugguugucuucccuauagaugcaacuguaucugcauauacaaaauauaguguuugu	........((((((((((((((((((.(((.((..((((((((((((.........)))))))))))).))...))).)))))))))....((((.(((((((((((((((...((..(..(......)..)..))....)))).))))(((((....)))))..(((((((..(((((.....)))))..))))))))))))))))))(((((((....)))))))..)))))))))............	-76.1	124.036	72.3911	40.9658	68.206	64.4138	33.6059	Pre-miR001
9_5361	0.3	acuaucggaaucuggcucuuugcc	ugagagccgagaaacuccuuuaugcu	9	+	125704964	125705213	caaaccucaaauuaggcauaauuuuacccuuucuuuuacagauagugggggaggaguggugagagccgagaaacuccuuuaugcuugagaauauauuauacuaccuccauccucgaauauccgucgcccgcuaguucauuuuugaacuaaaacacgacagauaaaaaagaacggagggaguacuuacuagcauuugcaaguaccacuaucggaaucuggcucuuugccgaguucuccucgcuuugccaag	..............((((........((((.(((.....))).)).))(.(((((((((((((((((.(((...(((..((((((((.((((.((.((((((.(((((...((....((((.((((.....(((((((....))))))).....)))).))))....))...))))).))))..)).))..)))).))))))....))..))).)))))))).))))))....)))))).)..))))...	-68.9	120.333	88.9376	83.3443	97.4371	93.1945	92.4162	Pre-miR103
2_34203	4.2	uuuuugguacauagauuuug	aaauugguguacuaaaaaug	2	-	20828531	20828780	uaaauuauaagucgcuuugacuuuuuugguacauagauuuugcuauguaucuagacauacauuauaucuagcaaaauugguguacuaaaaaugucaaagcgacauacaauuuggaaccgagggaguagauugaauauuucuaugaguuagaugguugcaaaauugaauacaugccaagcaaagagucccaauucaaugggcaacauuuagauuuccaaggaaauaauggaugacacugacacuggcuuac	..........(((((((((((.((((((((((((.(((((((((((((((......))))).......)))))))))).)))))))))))).)))))))))))...(((((((.(((((((...(((((.........)))))...))...))))).).)))))).......((((.....((.((((((......))))...((((((.(((((....)))))..)))))))).)).....))))....	-72.8	57.3897	45.503	40.9658	159.147	109.641	128.122	Pre-miR025
4_39665	0.4	aauuggacuacauuuaauacuugu	aaguauuaaauauaaucuaauuac	4	+	238038839	238039088	uuagauauuauuuagaaguauuaaauauaaucuaauuacaaaacuaauuacauagaugacaacuaaacgauaagauaaaucuauuaaacuuaauuagucuauaauuugcuuaugugaugcuaguaaacauuugcuaaucauagauuaauuaugcuuaauaaauuuuucucgccauuuaaucuucagcuauguaauuaguuuuauaauuggacuacauuuaauacuuguaaauagacauucaauucggaca	.......(((((((.(((((((((((.((.((((((((.((((((((((((((((.(((....((((.(...(((.((((.((((((.(.((((((((((((.(((.((..((((...........))))..)).))).)))))))))))).).)))))).)))).)))...).))))....))).)))))))))))))))).)))))))).)).))))))))))).)))))))................	-69.6	0	0	5.65046	30.8551	32.8922	54.6096	Pre-miR050
4_41802	297.1	ucuuguuagaguaucagugucccu	ugacacuaaugcucuaacaaugga	4	-	191136000	191136249	cacugaucuuauauauggaguuugaaauuuaugaggauccaauaauugauucaaagguaucaaaaucuagacagucaagaaaaagugacacuaaugcucuaacaauggaacuaaagacuaauaaacuaauuacuaauuacuugacuuagccaaaguguuggcuagaagguauuagaaguuagcuuaucaaacuuaaguuaguucucuuguuagaguaucagugucccuuuuucuucaccauauagauuua	....((((((...((((((........))))))))))))......(((((........)))))((((((....((.(((((((((.((((((.((((((((((((.((((((((((....((((.((((((.(((((..(((...((((((((....)))))))))))..))))).)))))).))))....))....)))))))).)))))))))))).)))))).))))))))).))....))))))..	-78.2	140.697	103.416	38.1406	42.2227	45.2267	46.2081	Pre-miR057
1_46296	1.1	aucaauccgguagaaacgaacaag	guucguuucugucggauugcaccc	1	-	5373146	5373395	ggccucaaguuauccuucucuuuaucgauaguacuaauauuuagcaauagguuuugucagccuccguggaagauuauuccuccgguuagcaucaagauguguuuaggccuuguucguuucugucggauugcacccggaauuguuccaccuaaucaaaguuuauauaaauuagagaagcaauccgguuaggaaucguuccgacccaucaauccgguagaaacgaacaaggccuuaauaauaucgacuccgg	........................((((((...((((...)))).((((.((((((...((..(((.((((.....))))..)))...))..)))))).)))).((((((((((((((((((((((((((....((((((.((((((((.........((((.......))))..........)))..))))).))))))......))))))))))))))))))))))))))......))))))......	-77.5	442.456	320.589	283.936	246.841	282.324	249.944	Pre-miR005
4_42335	0	ugggccugaugccacgucucuggu	cccgagaugcuaugaucaggccgauac	4	-	239963336	239963585	uucucauugcugaaguuguuugggccugaugccacgucucugguagcuacaugcuuuuacccgagaugcuaugaucaggccgauacaaauuuguuucgcauguugauaggaaccuggggacggcuucuccaucugucccacagagccgguuucugugaucacauucauucaucaauacuaugauaugauuagugcuuugccuauuuuuacuuauuuuugauaucuguacuuauuuuuuaaaucuauacuu	.......(((.((((((((.(.((((((((....((((((.((((((.....)))...))).)))))).....)))))))).).)))).....)))))))((.(.((((((((((((((((((.........))))))).)).....))))))))).).))...((((((((.......)))).))))..(((((..............................)))))....................	-62.2	33637.7	39506.9	12134.4	2757.47	2399.76	3499.21	Pre-miR059
6_9844	1.1	aacgagggaccuauggauggacu	aaguuugccuucggauagu	6	+	167105460	167105709	ucaugauuacugcagcgaacugaacgagggaccuauggauggacugcucuuuguccguguugugccguccaaguuugccuucggauaguaaaaccagcaaucuggucacgagaucucgcaagccuuuucauguuugugggaauggugugccaauuugccaaauuuuggguuucuaucguuaucuucauaggucguaauuuugccaggauauagcgccggaaccccauacugaggucgucguuauugcagu	........((((((((((((((..((((((.....(((((((((.((...........)).)).)))))))......))))))..)))).......((((..(((((((.(..((((((((((........)))))))))).).))).))))..)))).......((((.((((..((((((.(((...((.((......)))).))).))))))..)))).))))...........))))...))))))	-77.6	4082.07	5832.65	2383.08	5232.37	3956.65	6567.85	Pre-miR084
2_34270	4.1	ggggauguagcucaaaugguagagc	ucagccagcugcuggcccau	2	-	27348253	27348502	uuuuuuuccgacagagaaagaaauagaggccggaagggacauucagcccauuugugaaucgauuggacugacguugcucucuauuggaccuaaagaggauaucucuuccgaguuaucguaugggcuagcgcaucagccagcugcuggcccauuugggguuguuuuuacuauacauaauauaauaaacuuaaauuuaacaaauaggggauguagcucaaaugguagagcgcucgcuuugcaugcgagaggc	(((((((((....).))))))))...(((((((.(((((((.((((.(((.(((.....))).))).))))...)).))))).)))).))).(((((.....)))))((......((((((((((.(((((.((.(((((((((...(((((((((((((...((((.((((.....)))).))))....)))))..))))).)))...))))).....)))).))))))).)))...)))))))..)).	-71.2	11701.9	12753.2	6442.94	6323.67	8994.64	13543.2	Pre-miR026
10_1105	238.9	aaaacugaauuugguuucugagcaa	ugcuaugaggacuucuauuaggacgg	10	+	83465553	83465802	uuuaucaaccugacacacucaguuacguucuucacuuuucagugccaacauuauuaagauguugggauuaucauuuugucuccugguguagccuucuucugucucuauuuucagaucaugcuuguucuuuauauuugcuaugaggacuucuauuaggacgguaucuuaaggguaugauuuaguuuaacccuucugauuauaucaaaacugaauuugguuucugagcaaauccaaccaucgccuugaggaa	......(((.((((.......)))).)))...((((....))))((((((((.....)))))))).............((((..((((.(((.....((((..........))))....)))..........(((((((..(((.(((....((((...((((((..((((((.(((......)))))))))..))...))))....))))....))))))..)))))))........))))..))))..	-49	103.672	233.72	77.6938	102.309	89.083	153.327	Pre-miR112
2_34756	0.4	ggcggauguagccaaguggauc	ucuagaguccuauauucguccu	2	-	65633432	65633681	gucuuucucuagaguccuauauucguccucuaggaucccaacgagcuacaaaaggauucguuuuuuuucgugucacagcugauuacuccuuuuuuucauuuuaaagaguggcauccuauguccacuaucucgaucgagguauggaggucagaauaaauagaauaauaaugaauggaaaaaagagaaaauccuuuagcuggauaaggggcggauguagccaaguggaucaaggcaguggauugugaaucca	(((((..((((.....((((((((((((.((...((((.....(((((...((((((((.(((((((((((.(((...(((((..((((....((((.........((((((((...))).))))).........))))...))))))))).................)))))))))))))).))..))))))))))))))).)))))))))))))).....))))..)))))..((((((...))))))	-69	1070.04	1863.55	1233.21	2424.56	1979.01	3219.86	Pre-miR028
6_10479	4.5	aauugauggaauuaacuuaugaug	aaguucauucgaucaauuuuggug	6	-	46519219	46519468	aggagugaguugauuccacuaaaauugauggaauuaacuuaugaugcaucaccucaugaagcauugggugacuccacaaaccaaacacaucauucaagaauguagcagguaaucaaagacauguauauaacuuaaaaccuuagcccgugacaaaauauugagacauauaugguguguuugguuuguggagucacucuaugcuucauaaggugacgcaucauaaguucauucgaucaauuuugguggaauc	...........((((((((((((((((((.((((.((((((((((((.((((((.(((((((((.((((((((((((((((((((((((((((((((...(((.((.(((............((.....))...........))).)).))).....)))).......)))))))))))))))))))))))))))).))))))))).)))))).)))))))))))).)))).))))))))))))))))))	-126	499.845	424.005	324.901	435.219	785.3	716.226	Pre-miR071
7_18129	24.8	uuuugcaaaaguugaguggua	ccacucaacuucugcaaaauu	7	+	155600513	155600762	acuguuagcuuugaaguugcacuauauguuauggcucccaguauugcugggaguacauauuccauaagucaacuuagucucagggaccaaaaauaucgagaagcuacaguaaaauaccuggcucuuaaacuuuggauuaauuguauacgugccacucaacuucugcaaaauuagauagcuaguucaccaagugaacuagcuaucuaauuuugcaaaaguugagugguauguuaguggcauccaaaugaac	(((((.((((((.((((((.(((.((((.(((((((((((((...))))))))).))))...))))))))))))).((((...))))............)))))))))))....................(((((((..((((...((((((((((((((((.((((((((((((((((((((((((...)))))))))))))))))))))))).))))))))))))))))))))...))))))).....	-108.2	1.85128	0	0	16.2395	15.0756	31.5055	Pre-miR090
6_9863	7.7	uuggauuuugauuggaugcac	ucaaucaaaauccaaugguga	6	+	167905521	167905770	acagauguaaggcauguuugcuucguagacuggcauauuugucuaggccaggaagcucccaagccaucaauuuugaggggggaaauauccugugcaaucagccauguugguguaaccgugcaaucaagcgaucugguccauucaaucaaaauccaauggugaacgcuaauuuacauuuaaccucuuccaccuaaaauagcaaucaccguuggauuuugauuggaugcacuugaucacuugauugcacggu	((((((((...((..((((((...))))))..))))))))))....(((((((...((((...((.(((....))))).))))....))))).)).((((((...))))))...((((((((((((((.((((.(((.((((((((((((((((((((((((..((((.((((..................)))).))))..)))))))))))))))))))))))).))).)))).))))))))))))))	-107	449.861	481.918	300.887	82.8215	79.4894	75.6133	Pre-miR085
6_9273	0.4	aucaauccgguagaaacgaacaag	guucguuuccgucggauugcaccc	6	+	137514611	137514860	uucagcuauuugccugcaaggaacaaaacugcuuaacugcaugaaauucccuccucagagcgaaaaugccuuuucugcuuuucagggacaccucucugaaguuuaagccuuguucguuuccgucggauugcacccggaaucguuccaccuaaucaaaguuuauauaaauuagagaaacaauccgguuaggaaucguuucgacccaucaauccgguagaaacgaacaaggccuuaaucaaccccggccaga	....((..((((((((...((((......(((......))).....)))).....))).)))))...))....(((((((((((((((....))))))))).....((((((((((((((..((((((((....((((((.((((((((.........((((.......))))..........)))..))))).))))))......))))))))..)))))))))))))).............)).))))	-69.7	442.456	320.589	283.936	246.841	282.324	249.944	Pre-miR082
Pt_48	0.3	ggcggauguagccaaguggauc	caauucccgucguucgcccau	Pt	+	82778	83027	aaaauccuuuagcuggauaaggggcggauguagccaaguggaucaaggcaguggauugugaauccaccaugcgcggguucaauucccgucguucgcccaucgcauuauugcaaauuccaaaaaugcaauuuuccauauuccuaguuacguauuuacuuacggcgacgaagaauaaaacuaucacuauauuuuuuccuuuuccuaguucuucuuccaagcgcaggauaaccccaagggguuguggguuuuu	(((((((..(((((((.....(((((((((........((((((...((((((((((...)))))))..)))...))))))........)))))))))...(((((.(((.......))).)))))..............)))))))((((......))))(((..((((((...(((((......................))))).))))))....)))...(((((((....)))))))))))))).	-68.3	1070.04	1863.55	1233.21	2424.56	1979.01	3219.86	Pre-miR122
7_16620	4.4	uugugauguuggauuuagcuu	acuaaauccaacaucacaaaa	7	+	10799661	10799910	gcgcuagcuagugucacgagauuugugauguuggauuuagcuuacuagguuuuacaccacgagucauguaaaaccuaguaaacuaaauccaacaucacaaaaccuaguaagcuaaauacaaacuagcaauccauucuuagcuuacuaguuuuuuuucaaaaaaaacuacgauagccacucgaucuuuacaaacuuuuauuuguugaauuuuaaaacuugaaauuuuggcauauauacccauccacaggcg	((....))..((((((((((.(((((((((((((((((((.(((((((((((((((..........))))))))))))))).)))))))))))))))))))...(((((((((((.....................)))))))))))((((((((...))))))))...........))))......(((((......))))).(((((((((...))))))))))))))).....((........))..	-74.4	370.256	552.241	206.242	1.62395	0	0	Pre-miR087
3_26759	150.1	auauagccgacggcugucagacug	uaagcaaccgucggacauuaggu	3	+	130914456	130914705	gagagaaagaagaaaaagacagcauaaaagaaguaaguggcagcaaaaaagaccacaaaccgaauguauugaaacauagcaggcgcaacuacagaaaaaauauaaaauuucgacgaucaucuuauguucgacgagccaaguaagcaaccgucggacauuagguuauauacgacggacaaaaagcggccgucgaaaauaacaaaaauauagccgacggcugucagacuggucgucggacauuaccuaaugu	((((((..(..((((.................((..(((((.........).))))..))((..(((..((...))..)))..))......................))))..)..)).))))(((((((((((.(((.((..(((.(((((((..((...(((((...((((((.(........)))))))...)))))......))..))))))).)))...))))))))))))))))..........	-59.9	105.523	82.7327	79.1064	97.4371	130.198	90.3158	Pre-miR036
1_48861	190.2	uuuguuaauguuuggaguagc	uacuccaaacauuaacaaaau	1	-	234278414	234278663	cauugugagcccuuuguuaauuuuguuaauguuuggaguagcgccaucaaagguuuaaauucugcaguaauccugguagccugguggcuuuggaaacacgggaacuggugugucuuugauggggcuacuccaaacauuaacaaaauuauccagaacaucaaggaugauacuaggcucuggggacuagcaggggcugugggucugagaaaaauauggcccugcuaguacugguuuaagaggggcgggggac	........(((((((..(((((((((((((((((((((((((.((((((((((...........((((..(((((((((((....))))......)).))))))))).....)))))))))).)))))))))))))))))))))))))((((((...((.((.......)).)).)))))).((((((((((.((((...((...))...))).).))))))))))..........))))))).......	-103.5	170.318	194.422	138.436	81.1976	94.565	98.7173	Pre-miR010
4_38163	4.1	auccugccgaccacgccc	gcgggucgagccaggcgag	4	+	130273206	130273455	gaggucgucaaugcaagcaaacucacgaggaggagcgcuuugacgucagucucguugauccuguuguccucgcccuccgcgagcggcugcugcugcuggucccgcauccuggccagcagcacgcugagcagguccuugccuuccucggcggccuuccgcucccugaugaucccguucaucauguggucguaccugcggugcagccgcuucauccugccgaccacgcccugcgggucgagccaggcgagcg	(((((((((((.((..((...(((.....)))..)))).))))))...(((.....)))...((.((((((((.....))))).))).))(((((((((((.........)))))))))))(((((((.((((....))))..)))))))))))).(((((..((((((......)))))).(((((.(((((...))))).))))).....((((((((((.(((...)))))))).).)))).)))))	-107	684.973	1046.57	2942.48	1666.17	1093.66	2352.41	Pre-miR047
2_32954	0.5	aggauugagugugagauauggauu	uccauacauggauuaaaucaaua	2	+	194245556	194245805	uugauggauuuaaucucauuauaggauugagugugagauauggauucguccaauccauacauggauuaaaucaauagugagauuucaucccauauaaccgaauaaggccuuggagagggagugcucagacaggcccgaugcuuugcuucuaccaaaugaaauccuucaguucuucagggucuagauugggccccaggaauggauccaggucuccaagacgcaacgggcgguguagcaguagucaaaucgu	(((((((((..(((((((((((..((((.(((.((.(.((((((((.....))))))))).)).))).)))).)))))))))))..)))).......((......))((((....))))(.((((.(.((..(((((.(((.((......(((...((..((((....((((((..(((((((...))))))).)))))))))).)))))......)).))).))))).)).))))).).))))).....	-73.6	61.0922	64.1178	42.3784	40.5988	53.4498	52.5092	Pre-miR022
6_10485	6.5	auggagugguaguggaggguaca	uacuaacuuuuacuauuuu	6	-	48467820	48468069	uagacacaaaacaugucauaaauggagugguaguggaggguacacgcgagggugaggucgacgguucgauuacuaacuuuuacuauuuuuaaaauauguuuuauguuuccuggaaacgauuugcacuggcgguuuuauuacgucgaccaccagugaaaaucgauuuucacuggcgguuuuauuacgccgaccgccagugaaaaucgauuuucacuggcggucuucaguuacccgccuauaaaaauaauga	.(((((.(((((((((...(((((((((((((((.((....((.(((((........))).)))))).)))))).)))....)))))).....))))))))).)))))..........((((.....(((((....(((..(..((((.(((((((((((((((((((((((((((((..........))))))))))))))))))))))))))))).))))..))))...))))).....)))).....	-92.3	918.235	2064.18	1138.57	2055.92	1593.9	1753.81	Pre-miR072
9_6622	0.2	cuggccaugagacauauauuuu	gucucauauuccauugcc	9	-	67045545	67045794	gggagguucugccacacuuuaguucuuucaguuuuuuuuggagcgaacguuacauguuugcauguuccaaagcaaacgucagaaaucaaguuuuaucuauagagguuuacuagcgaggauuuucauccuugaggccauccuccauuugaaauggucucauauuccauugccuuggguaguggcaucacugcauugaaacuuuggcacuggccaugagacauauauuuucuucuuuuaauacuuaugauga	.(((((....(((..((((...((((....((((.(((((((((((((((...))))))))....))))))).))))...))))...))))...((((....)))).......(((((((....))))))).)))...)))))....(((((((((((((...(((.((((..((((((((....)))))).......))..)))).)))..)))))))...))))))......................	-65.7	92.564	130.304	35.3154	95.8131	94.565	184.832	Pre-miR105
9_7639	6	ugaggagucaaguagaacgga	cgucccguugauuuuuuugg	9	-	150085468	150085717	uuaagguaguaguguuuaguugaggagucaaguagaacggagucguuccauuccugauucuaugaacggagccgcucuguucuguguuugguaaucuaaaacggagugacucuauuuuuuguuugguugcagagugaacggaacggagcgugacugugagagcgggaugggaacggagcggcuccgucccguugauuuuuuuggagcggaaugguucuagaucugaggagaauauucccuaauuggagcc	............(((((....((((((((((...((.((((((((((((.(((((.(((((.....((.((((((((((((((((.....((((((..((((((((..........)))))))))))))).......))))))))))))).).)).)).....)))))))))).))))))))))))))...))))))))))..)))))....((((((((.....(((.((....)))))..))))))))	-88.1	257.328	208.9	319.251	228.977	320.699	294.052	Pre-miR110
6_11745	2.2	uuaguaguuuuaguucuuugc	aauaaagaacuaaaacuacuaaac	6	-	155803306	155803555	cuggaacuucuuuguuagcguuuaguaguuuuaguucuuugcuuuagaagcaaaauaaagaacuaaaacuacuaaacccuaaucgaaaagugcaagcaguaccaggagucaugauacugcaaugcucccuucgcuuuggaggcggugagcucauuguugcuuuuuucgcuuaucgcggauucuccgccauccgcaugcucauucagucaaucuuauggagacccgcgcaaucuccgugggccauggcucu	((((.(((.(((((((((.(((((((((((((((((((((((((...))))).....)))))))))))))))))))).)))).)))........)).))).))))((((((((..((((.((((((((.........))))((((.((((........))))...)))).....((((((........)))))).....))))))))....((((((((((.........)))))))))).)))))))).	-86.9	42.5794	43.4346	31.0775	178.635	230.245	147.026	Pre-miR074
3_27696	4.3	uucugucugcugucuaacuca	agauaaacuacagggagaaag	3	+	207499025	207499274	uugaaagagcuuuugucaaacuuucugucugcugucuaacucauagucuacucuagaugaucccuucacuccuaguauacuauugauaaauuauuuccccgaagaaaaauuuauaaacaguauaccagaagugaagggaucaucuagcguagacuaugagauaaacuacagggagaaaguuuggcaaaagcucauguaacuagaguuuucuuuguugaaugaugucaaacuuuauaguacugagcaugau	......((((((((((((((((((((.((((..((.((.((((((((((((.((((((((((((((((((.((.(((((((.((.(((((((.((((......))))))))))).)).))))))).)).)))))))))))))))))).)))))))))))).)).))..)))).))))))))))))))))))))...((((.((((....)))))))).((.((((((.(((....)))..))).))).))	-113.7	44.4307	28.9564	35.3154	35.7269	19.1871	16.8029	Pre-miR039
5_23885	0.4	ugggccugaugccacgucucuggu	cggagaugcuaugauuaggccgaua	5	-	76253717	76253966	augucaaugcugaaguaguuugggccugaugccacgucucugguagccacgagcauugaccggagaugcuaugauuaggccgauacaaagguguuucaauguuucacaugucgauaggaaccuggggacggcuucuaucuguccacagagccguuuucugugauuacagucauugcuuuacuauaauuauuguuagugcuuugccuucagcucauuuuguuccguauauuuguuaugcauauggcaauga	.(((((..(((((((..((.(.((((((((....((((((((((.((.....))....)))))))))).....)))))))).).)).(((.((((((...(((((...........)))))...)))))).)))....((((.(((((((.....)))))))...)))).((..((...((((..(....)..))))))..)).)))))))............(((((.....)))))...)))))....	-69.4	33671.1	39655.8	12132.9	2749.35	2405.24	3474.01	Pre-miR068
6_7809	98.9	aacccacuguauaaacugucuauu	agacaguuuauacaugggaucucu	6	+	5298722	5298971	gauucaagugucgaugcccaauucauuuaaauuacaaaugauaauauauauuuuaauuuuuuucuuuuauucccaauucauuuauuuuauuguaguucaugaauaagaaacauaauaguaacaaagacaguuuauacaugggaucucuuauagcaauaaaagacauuauacaaauuuaaaacuauguagacaguguaaacagacaacccacuguauaaacugucuauuauguuaucuauaugugaacuuc	(((......)))........((((((...((((((((..(((((.....................................)))))...)))))))).))))))(((..(((((.((((((((.((((((((((((((((((...(((....(((.......((((.................))))......)))....)))...)))).))))))))))))))....))))).))))))))...))).	-44.18	49.9845	68.2544	29.6649	4.87185	1.37051	0	Pre-miR075
2_32815	5.2	auuuguaguguucagauuaaguuu	ucuuagucuggauacuauaaaaaa	2	+	185406977	185407226	uuuuguggucuuauugauguguaguuugggucccuccacaggggauuagcaagggaccugucuguuugacaguguuuuuccuauggauauccuagccaaaauaacgguguuagcauuguuagaugaucuuacaaaccacuauuguaaucuuagucuggauacuauaaaaaauaguaugcguauuuuaaaauaugcuuacuauaaauuuguaguguucagauuaaguuuagaauaguugucuaagauuuau	.....(((.((....(((((.((....((((((((.....)))))).....(((((((((((.....))))).))))))))..)).)))))..)))))...((((((((....))))))))...(((((((...((.((((((.(((.((((((((((((((((((((..((((((.(((((((....))))))).))))))...)))))))))))))))))))).))).)))))).)).)))))))...	-82.5	46.282	33.0931	22.6018	19.4874	15.0756	18.9033	Pre-miR019
2_32193	4.6	auauauggaguaugugaacgaguu	aacucguucacauacuccauau	2	+	121409013	121409262	uuguaugguugucaugugaccugaaauaaaugaagaaaucuauguuaaguuuaaugaaacaaauuucauaaugauaagauauaaauguugaguucuuacgauagaggucgagagcgugucaaacucguucacauacuccauauaugcccucuuagcucuggcaaaagggaccaaguggcagcuuuuuuugccagagcuaagagggcauauauggaguaugugaacgaguuugacacgcucucggucucua	......((((.......)))).........(((((((.((((((((..(((..((((((....))))))...)))..))))))......)).))))).)).((((((((((((((((((((((((((((((((((((((((((((((((((((((((((((((((((.....((((....))))))))))))))))))))))))))))))))))))))))))))))))))))))))))))))))))))))	-132.9	2380.75	4198.68	1094.78	246.841	333.033	348.661	Pre-miR018
8_14377	3.5	ccuucacugucagagaucuucacg	ugaagauuaaacgcaaugauaaau	8	-	1159263	1159512	ucagauuuagcuuuauuucuccuucacugucagagaucuucacggaaaaggguuuuugugaagauuaaacgcaaugauaaaucaauuagcacacuauauuuggccuuagauaaagcucuuuagaggcuggauauaggaaauaaaugcuacacuuagcuuucuuuuuucauuaauuucuaccugggguauauaugucuacuuccugugguuguccugcuaagaucauuuuuggcuuguuucuaauaacuuc	.......((((((((((((....(((.(((....((((((((((((((....))))))))))))))....))).)))................(((((((((((((((((......)))...)))))))))))))))))))))).))))...........................((((..((((((........))))))..)))).......(((((((....))))))).................	-56.5	174.02	264.745	113.009	204.618	158.979	254.145	Pre-miR094
10_1721	3.9	ugccuggcucccuguaugcc	uugcugaggaggugauccgaaaaua	10	+	130985819	130986068	cggcuugacuccgucgcgcuucuuggucgcaugugauggagagcggggcguuucgcugccagucuucacgucgucgguggggauggggauccguggcgcgggagcggcauggugaucgccuggguacuggcggaugccacccaacaccaggcuucgccgcagguugcugaggaggugauccgaaaauaagaacugagcgaaguucgcaugccuggcucccuguaugccugcggcagcagcaggagcgaug	(.(((...(((((((((((.........))..)))))))))))).)..(((((((((((..((((((((.......))))))))......(((((.(((....))).))))).((..((((((((..((((....))))....)).)))))).))((((((((((((.(.((((.....(((...((..(((((......)))))..))...)))))))).))).))))))))).))))).))))))...	-106.7	9.2564	26.8881	25.4271	17.8635	16.4461	14.7026	Pre-miR115
10_471	5.1	aaauuuugaucuguguuugugggc	ccauauaaauagaaaaaaaacaaa	10	+	9581771	9582020	ugggaggcaacacgauuuuuucagcaccgcgacaggggcgggggugacuucauccgcucguuuuuuuggggacggcgccgccaccgaaaaauggaaaaaaguucuuuacauaccagauguaaagaaucuacagacccucacauauaccaucuguugguccauauaaauagaaaaaaaacaaauuacuaaagaguuuuuuuuuguaaauuuugaucuguguuugugggccuccgaaugguagaugugaggg	...............((((((((...((((.......))))(((((....)))))......((((((((((.((....)))).)))))))))))))))).(((((((((((.....))))))))))).......(((((((((.((((((.((..((((((((...(((((..(((((((((..(((....))).....)))))...))))..)))))...))))))))..)).)))))).)))))))))	-81.6	605.368	496.396	241.557	464.45	407.041	399.07	Pre-miR121
10_1056	1.3	auaaacccggagaggauuggaggg	cuucaaucuccuuggguuuugag	10	+	80052599	80052848	cuuuaagacuaauuugugaguuauaaacccggagaggauuggaggggcuaaauucaccuucuuauucaaaauugaauaaaaagggaaauuuagccccuucaaucuccuuggguuuugaggauaccaaacuagaccuuaguagcaagacgcugaaaaaaaaacccaaacgaacacgcaaagugucgcugccgcuagcuucaggauauuaugauccggcaauaauacauacacucgaucguacacccagaag	........(((.((((.(.(((..(((((((.((.(((((((((((((((((((..((((.(((((((....))))))).))))..))))))))))))))))))).)))))))))....))).))))).)))...(((((.(((.((((((...........................))))))..))).)))))((((.((....(((((((.((..............)).)))))))...)).))))	-79.6	112.928	55.8445	80.5191	61.7102	105.529	138.624	Pre-miR111
5_23377	241.9	acauuauuuuguacuguagacuac	aaguuuaaaauaaggaauaaaa	5	-	33906273	33906522	ggucuucagcaaaucgugcaaaacauuauuuuguacuguagacuacacguucacauaauaaaguuuaaaauaaggaauaaaaugggagaugagaugguaaguuguuggagacagccugaggugugagaaagauggugcgagcugacgauucugaaaaagcuaaauauauuuggguuaaaacaacuauuaacuauagauuauguaacaauaugauagcuugguaacauugauuauagaaaucuggaaaauc	.((((((((((((((((........(((((((((.((.((((((.................))))))......)).)))))))))........)))))...)))))))))))..((.((..(((((....((((...(((((((............((.(((((....))))).)).......((((.....)))).((((((....)))))))))))))....))))..)))))....)).))......	-41.7	57.3897	68.2544	50.8541	90.9413	57.5613	60.9107	Pre-miR066
9_7551	6.1	ugaggagucaaguagaacgga	uccggaucugaggaaaauauuccc	9	-	145595553	145595802	uauguaagguaguauuuaguugaggagucaaguagaacggagucguuccauuccugauucuaugaaacggagccacucuguucuguguuugguaaucuggaacggagcgacucuguuuuuuguuugguugcagagugaacggaacggagcgugacugugagagcgagaugggaacggagcggcuccguccgguugauuuuuuggagcggaaugguuccggaucugaggaaaauauucccuaauuggaguc	..............((((((((.(((((....((((.((((((((((((.((((.((.((.((...((((((((.(((((((((..((((.((..((....((((.(((.((((((((..((((((.((...)).)))))))))))))))))..))))))..)).)))).))))))))).))))))))...)).)).))...)))).))))))))))))..))))........))))).))))))))...	-89.1	257.328	208.9	319.251	228.977	320.699	294.052	Pre-miR109
2_30868	0.3	ggcggauguagccaaguggauc	caauucccgucguucgcccau	2	+	9504952	9505201	aaaauccuuuagcuggauaaggggcggauguagccaaguggaucaaggcaguggauugugaauccaccaugcgcggguucaauucccgucguucgcccaucgcauuauugcaaauuccaaaaaugcaauuuuccauauuccuaguuacguauuuacuuacggcgacgaagaauaaaacuaucacuauauuuuuuccuuuuccuaguucuucuuccaagcgcaggauaaccccaagggguuguggguuuuu	(((((((..(((((((.....(((((((((........((((((...((((((((((...)))))))..)))...))))))........)))))))))...(((((.(((.......))).)))))..............)))))))((((......))))(((..((((((...(((((......................))))).))))))....)))...(((((((....)))))))))))))).	-68.3	1070.04	1863.55	1233.21	2424.56	1979.01	3219.86	Pre-miR016
6_8150	1669.5	cccgccggcgagcgcuuuccu	gcgagggcgccgccgucgguga	6	+	33172035	33172284	uuguugcgcugucgucgaacuccccgccggcgagcgcuuuccugcgagggcgccgccgucggugagauccucggcggugcuucugcacuugcaaggagguacggcgucggccugaggguugcgaacugugaacuaccgacggcaagaccacggugcguucuccuuucuuguucccuuguucuaauccccaucucaagauggcuguugauuucccauuuggggauucggggcucgaaucuggggauuuagg	..(..(((((((((..((.(((.(((.(((((.((((((((....))))))))))))).))).))).))..)))))))))..).......(((((((((.((((((.(((((....)))))))..))))(((((((((..((.....)).))))).))))..)))))))))(((((.((((....(((((((((.((((((...........)))))).)))))..))))...))))..)))))......	-100.6	410.984	1052.77	1082.06	1761.99	482.418	468.382	Pre-miR076
3_30327	190.5	uuuguuaauguuuggaguagc	uacuccaaacauuaacaaaau	3	-	210231620	210231869	cauugcgagcccuuuauuaauuuuguuaauguuuggaguagcgccgucaaagguuuaaaaucugcaguaguccugguagccugguggcuuuggaaacacgggaacuggugugucuuugauggggcuacuccaaacauuaacaaaauuauccagaacaucaaggaugaugcuaggcucuggggacuagcaggggcugugggucugagaaaaauauggcccugcuagugcugguuuaagagaggcgggggac	..((.(..(((((((..(((((((((((((((((((((((((.((((((((((.........((((.((((((((((((((....))))......)).)))).)))).)))))))))))))).))))))))))))))))))))))))).(((((.(((((....)))))......)))))(.((((((((((.((((...((...))...))).).)))))))))).).......)))).)))..).)).	-107.7	164.764	190.285	134.198	79.5736	86.3419	94.5166	Pre-miR043
9_4639	3.9	auagaaauggaucgcuagagacgg	uuguaaauugauuucuauggacggu	9	+	56524321	56524570	cuacugcacaauauuuuuucuuacgaacggcuccgagauuucuuaaaagauauuugucaucuaauaagaaaccgucgcuaauuagaacgaggagcagcggugcacucaaucucccccggccaugcaaaucguuuuccagaggugguuuucuuaauucaaccggccuuguaaauugauuucuauggacgguuuucuaaaccguccauagaaauggaucgcuagagacgguuuucuuaguucaaccauccuu	....((((.........(((....))).((((..(((((((((((..((((.......))))..))))))(((((.(((..((.....))..))).))))).......)))))....)))).))))............(((((((((...((((...(((((..(((....(((.(((((((((((((((((...))))))))))))))))).))).....))).)))))...))))...))))).))))	-67.5	66.6461	22.7515	35.3154	12.9916	17.8166	18.9033	Pre-miR101
9_4199	4.2	uuggauuuugauuggaugcac	ugcaucuaaucaaaauucaac	9	+	14843797	14844046	ucacuauuauuuccaacaauuaaauucgaauuugagugucagaaaugcaacucuuuuuuuauaaccaagaaaauuaugggggacauaucaugugcaaucaaucaugcuggugcaaucgugcaaucaagugauguggugcaucuaaucaaaauucaacgguggcacauauuuuagguagaagggguuaaauauaaaauagcaguuaccauuggauuuugauuggaugcaccagauucauugauuacacuga	.(((((.((((((..(((.((((((....)))))).)))..))))))......(((((((......))))))).((((.....)))).((((..........)))).)))))...(((((.((((((..(((.(((((((((((((((((((((((.((((((...(((((((.....((....)).....)))))))...)))))).))))))))))))))))))))))).)))..)))))).))).))	-72.1	425.794	450.893	281.11	97.4371	76.7484	84.0147	Pre-miR100
5_21208	6838.5	aauaguagucugccucugacgugu	acgcguucugccaacggcuguucu	5	+	70658222	70658471	aaguaagcaauaguagucugccucugacguguucugccucugacgcguucugccaacggcuguucugucuccguuagucccgcgcaacaaaauaaacaauacaugcacaaguuuaugugcuacauucuguuccguuccaucucucucaacguuccgucccaucucucuuagugagcaacauagaauccacagcugcccuuauaagccauguuccauuacucucaauggccaauguggcacuaauaaaaua	.((..((.((((((.((..((....((((((((........))))))))..))..)).))))))))..))..((((((.(((((....................(((((......)))))...(((((((...(((((................................).))))...))))))).....(((.........)))......(((((......)))))....))))).))))))......	-45.04	4831.84	3867.75	3275.85	3382.69	3512.61	3232.47	Pre-miR063
4_41144	0.2	aucaauccgguagaaacgaacaag	uuguucguuuccauuggauuguacc	4	-	147700547	147700796	acaugucaaacauucacaucagccucacacccccauauauuaaggaaagauaguccaagaugucucuugguccguaauucacugauuuagaucgaacuuuguuuaggccuuguucguuuccauuggauuguacccggaauuguuccaccuaaucaaaguuuauauaaauuagagaagcaauccgguuaggaaucguuccgacccaucaauccgguagaaacgaacaaggccuuaguguaaacacaacaau	..........................((((.....((.((((..(((..((.(.((((((....)))))).).))..)))..)))).))...............((((((((((((((((.(((((((((....((((((.((((((((.........((((.......))))..........)))..))))).))))))......))))))))).))))))))))))))))..))))............	-66.4	442.456	320.589	283.936	246.841	282.324	249.944	Pre-miR054
5_20600	4.4	ugaauugacgauuuugccccu	ucaaaaucgucaauucacccu	5	+	21720424	21720673	cuuaaauguguuaaguccagggugaauugacgauuuugccccuagguggaaacugaauuagugcagaguucuguuugucuauguuuagcuuugagaaauauuuuuaaaccaugugaaauauuccucaaaauugagcauagacgaacuaggcucuguuucauuuuucacucagggucaaaaucgucaauucacccuugacuuaacaccguuuagucccaaaacuaguggaagggccacauaaguaacuaaa	.((((((((((((((((.((((((((((((((((((((.((((.((((((((.((((.....((((((((..((((((((((((((((.((((((.((((((((..........)))))))).)))))).))))))))))))))))..)))))))))))).)))))))).)))).)))))))))))))))))))).))))))))).))))))).......(((.((((.....))))...))).......	-117.3	35.1743	55.8445	24.0145	131.54	93.1945	161.728	Pre-miR061
2_30794	4.2	aguccggcacgguagaauaagcgg	acacuaaaacgugcuuaccggccc	2	+	5356825	5357074	cccgcuuuuuaggcucgguccgaguccggcacgguagaauaagcgggcggguuuggacaggaaacuaggcacggcgggcuagcccggcacggcccguuuaccucuaagcccguuaagcccguuuuuuuacacuaaaacgugcuuaccggcccguuuagcccgcuuuucggcccguuuuuucauacggcccguuuaggcccgcugcgagccgggcuuggucagaaaauuaagcccgcuggcucagcaggcc	...........(((((((.(((.((..((((((((((((.(((((((((((((((((..((((((..(((.(((((((....))).)).))))).)))).))))))))))).....)))))))))))))).......)))))).))))).)))...)))).......(((.((((........)))).)))....((((.(((((.(((.(((((((((......)))))))))))).))..))).))))	-109	631.286	620.495	1113.14	1438.82	894.941	768.735	Pre-miR015
4_39316	0.6	aggacuaguuuggaaauucaaauc	uuuaaguuuauaaacuggcccuuaa	4	+	212694116	212694365	uaucagguaaaaaaucaauauuaggacuaguuuggaaauucaaauccccucagguauuccuagggauuaagagaaaaauuuaagcuaauuuucuauuuaauccccggaaauccugaaaaugauuuaaguuuauaaacuggcccuuaaaauugaguuuugcaaacuguuggacaagcuauuugaauuucaagcagcuccauagucuuuuucauacuauugcuauugguccaauccacgggccacuaauagc	......((((((..(((((.(((((.((((((((.(((((.(((((...(((((..((((..(((((((((((((((...........)))))).))))))))).))))..)))))....))))).))))).)))))))).)).))).))))).))))))..(((((.(((...(((.(((((...))))).)))))))))))...............(((((((((((.......))))))...)))))	-73.1	83.3076	68.2544	72.0434	22.7353	23.2986	18.9033	Pre-miR048
8_13885	624.3	aagauugaagaacucgcuggcucc	gaggcgacucuuggcagu	8	+	157884452	157884701	uaggaggguauccuucuucuucuucuucguugauauagauggaacuugacagcagcaacuuauuccgcauguugacuugaaccauccagaaagggucacggaacuuguccucgaggcggaagcaaaugacaucuggaucaaccaagcucaccacaggaaaacuuggcaucacucgugggaggcgacucuuggcagugucguuguaaagauugaagaacucgcuggcucccauggucaaguugacauccuu	.((((((....)))))).......(((.((((((.((((((..(.(((.(............((((((.((..(((..(..((((((.....))))...))..)..)))..))..)))))))))).)..)))))).)))))).)))........((((.((((((((......((((((((((((.((((.(....(((........)))).))))..))))...))))))))))))))))....)))).	-68	546.127	639.11	333.377	246.841	145.274	207.936	Pre-miR092
1_43790	3.9	cccgccggcgagcgcuuuccu	gugagggcgccgccgucgguga	1	+	116752600	116752849	uuguugcgcugccgucgaacuccccgccggcgagcgcuuuccugugagggcgccgccgucggugagauccucggcggugcuucugcacuugcaaggagguacggcgucggccugaggguugcgaacugugaacuaccgacggcaagaccacggugcguucuccuuucuugcucccuuguucuaauccccaucucaagaugacuguugauuuccgauuuggggauucggggcucgaauuuguguaggcgcg	..(..(((((((((..((.(((.(((.(((((.((((((((....))))))))))))).))).))).))..)))))))))..)(((.((((((...((((.((....))))))(((((..((((.....(((((((((..((.....)).))))).)))).......)))).)))))(((((((((((((..((.((((........))))..))..)))))))).))))).........)))))).)))	-102.7	420.24	1135.51	1118.79	1796.09	496.124	480.984	Pre-miR003
7_18384	129.7	aucuauuugcucgucgcuagcuau	agcuagccauuggagacgcccug	7	+	173327023	173327272	cuuagaauaugugaaaucuuauaucuauuugcucgucgcuagcuauucuuguuuuccccauauuuucuacccacguaguaaagagagugaaucuagcuagugaauagcuagccauuggagacgcccugauaugacacuaaugacacauggaaaaauggaagucuccggaacuuggacaugauagcuaauaaaucgugucagcuacagcagcuuccuuccagugugguacuugugcauucgucaccguuca	....((((..((((....(((((((....(((((...(((((((((((..(((.....(((.((((((((....)))).))))...))).....)))....))))))))))).....))).))....)))))))(((..((.((((.(((((....(((((.((.(........((((((((.........)))))))).......).)))))))))))))))).))....)))......)))).)))).	-61.5	87.0101	37.2297	45.2037	40.5988	52.0793	56.7099	Pre-miR091
5_22892	5.2	aagcuggcuguggagaaaagcugg	uuuuuucuaaauagcuuuucugaa	5	-	2387001	2387250	uggaccgacaucaaugugcauaugaucucagguguccaucgacagaccgaaucuuccguggccaguauuccuucggcgacgcgguugccguuagacgaaggaaacugucgugugacagcgaaaugugguugcuacaugcugguagcgcacauagcacacuuugggcguguuugguucggcuuuuuucuaaauagcuuuucugaaaagcuggcuguggagaaaagcuggcuguugggaaaaacuggugguu	.......................((((((((...(((..((((((((((((((.((((((((((((.((((((((.(...((((...))))..).))))))))))))((((......)))).((((((((((((.....))))))).))))).)).)))...))).).)))))))((((((((((((((..((((((((...))))))))....)))))))))))))))))))))))....)))).))))	-82.4	1956.8	1363.02	1312.32	704.795	799.006	890.556	Pre-miR065
2_33341	4.5	auucaauauguacgaucuggaugu	ccagauccuccaucuagaauccaa	2	+	216216005	216216254	ugccacucacacaccuuugcuauuaugccaucugagugggcaaauuauccaaugcacauagacuacuuaugcugucaugcacauaugcacacauaaaauccagauccuccaucuagaauccaacggcaccugacucuuuuacaaaaagaaccucccccaacagcugccaacgguuguugcaaaaagaaccucccguaccguucgauucaauauguacgaucuggauguuacgugugcacaugugcauuuc	(((((((((.........((......))....))))).))))...........((((((((.....))))).))).((((((((.(((((((.(((.(((((((((...(((...(((((.(((((.((..((.((((((.................(((((((((....)))))))))..))))))...))..)).))))).)))))...)))...))))))))).))).))))))).))))))))...	-76.2	112.928	132.372	86.1695	157.523	152.126	153.327	Pre-miR023
10_3554	3.6	auaucugacagcucuguuuuuaag	uuuggaauuacuuuuuguuggaaauaa	10	-	130072157	130072406	aacaaagcaaugucucuucucagccgggacaucuuagaaggugaccccuccucguacacuuugcugguguuucggauauguuauucaacaaucugaucugcauauguaaugucauacauauaguuuguaguggaccuuuuggaauuacuuuuuguuggaaauaauuguaauaugaaaaugcauauuuuuauauuaucaauuaaaauaucugacagcucuguuuuuaagguccggaugcugauucauuuga	...................(((((.(((.(((((....))))).)))........(((((.....))))).((((((.((((....)))))))))).(((((((((((......)))))).....)))))((((((((..(((((......((((((((..((((((((((((((((((....)))))))))))).)))))).....))))))))....))))).))))))))...))))).........	-61.4	35.1743	26.8881	15.5388	21.1114	31.5217	12.6022	Pre-miR120
7_16833	742.6	uguggucuggauugauuuugc	aaauuaauccagaccacacccugc	7	+	24573335	24573584	accacugguuguugauguacauagcaguuuucagaccugcugcuuuuguaaaggacaccguaucuuaugagcaaaggagcccugcugcucccaugagcaaaauuaauccagaccacacccugcacauccaacggugcugcgucagggggguuuuuguaaaauguacagaguugcaaagaacauuuuacaaaacccccugacgcagcaccguuggauguggaagguguggucuggauugauuuugcucaug	.....((((.(((....((((.((((((..........))))))..))))...)))))))........(((((.(((...)))..))))).((((((((((((((((((((((((((((.(.(((((((((((((((((((((((((((..(((((((((((((.(...........).)))))))))))))))))))))))))))))))))))))))).).))))))))))))))))))))))))))))	-148.2	251.774	320.589	237.319	120.172	93.1945	98.7173	Pre-miR088

## Sheet: Sheet3
Table S1 List of differentially expressed miRNAs among the six small RNA libraries (Dataset 3)
	Normalized reads abundance
ID	N6 (CK)	N6 (1 DPI)	N6 (3 DPI)	BT-1 (CK)	BT-1 (1 DPI)	BT-1 (3 DPI)
zma_mir27614	51.8358	33.0931	21.1892	0.1	0.1	0.1
zma-miR172a	14.8102	2.06832	1.41261	0	1.37051	0
zma-miR172b-3p	14.8102	2.06832	1.41261	0	1.37051	0
zma-miR172c-3p	14.8102	2.06832	1.41261	0	1.37051	0
zma-miR172d-3p	14.8102	2.06832	1.41261	0	1.37051	0
zma-miR395a-5p	7.40512	4.13663	5.65046	0	0	0
7_16620	370.256	552.241	206.242	1.62395	0	0
2_34967	1079.3	759.072	668.167	17.8635	2.74101	0
2_34613	311.015	579.129	179.402	9.74371	8.22304	12.6022
5_23885	33671.1	39655.8	12132.9	2749.35	2405.24	3474.01
4_42335	33637.7	39506.9	12134.4	2757.47	2399.76	3499.21
10_3152	55.5384	39.298	24.0145	4.87185	10.9641	2.10037
6_7809	49.9845	68.2544	29.6649	4.87185	1.37051	0
2_32193	2380.75	4198.68	1094.78	246.841	333.033	348.661
zma-miR395a-3p	46.282	55.8445	79.1064	6.49581	4.11152	6.3011
zma-miR395d-3p	46.282	55.8445	79.1064	6.49581	4.11152	6.3011
zma-miR395e-3p	46.282	55.8445	79.1064	6.49581	4.11152	6.3011
zma-miR395f-3p	46.282	55.8445	79.1064	6.49581	4.11152	6.3011
zma-miR395g-3p	46.282	55.8445	79.1064	6.49581	4.11152	6.3011
zma-miR395h-3p	46.282	55.8445	79.1064	6.49581	4.11152	6.3011
zma-miR395i-3p	46.282	55.8445	79.1064	6.49581	4.11152	6.3011
zma-miR395j-3p	46.282	55.8445	79.1064	6.49581	4.11152	6.3011
zma-miR395n-3p	46.282	55.8445	79.1064	6.49581	4.11152	6.3011
zma-miR395p-3p	46.282	55.8445	79.1064	6.49581	4.11152	6.3011
5_25100	214.748	163.397	166.689	35.7269	21.9281	16.8029
zma-miR2118b	55.5384	45.503	42.3784	9.74371	8.22304	8.40147
zma-miR395b-3p	46.282	55.8445	81.9317	8.11976	6.85253	8.40147
zma-miR397a-5p	27.7692	8.27327	28.2523	4.87185	10.9641	4.20074
4_37705	449.861	481.918	300.887	82.8215	76.7484	75.6133
6_9863	449.861	481.918	300.887	82.8215	79.4894	75.6133
9_4639	66.6461	22.7515	35.3154	12.9916	17.8166	18.9033
9_4199	425.794	450.893	281.11	97.4371	76.7484	84.0147
9_7475	174.02	55.8445	53.6794	43.8467	49.3383	48.3085
2_32818	2116.01	1526.42	778.351	563.511	800.376	695.222
4_39316	83.3076	68.2544	72.0434	22.7353	23.2986	18.9033
3_27700	16.6615	28.9564	11.3009	4.87185	8.22304	8.40147
zma-miR171b-3p	16.6615	18.6148	22.6018	4.87185	2.74101	12.6022
4_41802	140.697	103.416	38.1406	42.2227	45.2267	46.2081
4_41803	140.697	103.416	38.1406	42.2227	45.2267	46.2081
1_44837	85.1588	80.6643	86.1695	25.9832	23.2986	27.3048
6_11518	49.9845	62.0495	31.0775	16.2395	17.8166	4.20074
5_22892	1956.8	1363.02	1312.32	704.795	799.006	890.556
2_32815	46.282	33.0931	22.6018	19.4874	15.0756	18.9033
zma-miR1432-5p	18.5128	24.8198	122.897	8.11976	20.5576	50.4088
8_13885	546.127	639.11	333.377	246.841	145.274	207.936
7_18384	87.0101	37.2297	45.2037	40.5988	52.0793	56.7099
zma-miR166g-5p	48.1333	43.4346	63.5677	22.7353	21.9281	16.8029
1_48861	170.318	194.422	138.436	81.1976	94.565	98.7173
6_8731	251.774	320.589	237.319	120.172	93.1945	98.7173
7_16833	251.774	320.589	237.319	120.172	93.1945	98.7173
zma-miR397b-5p	892.317	808.712	1589.19	427.099	1010.06	682.62
3_30327	164.764	190.285	134.198	79.5736	86.3419	94.5166
4_39426	164.764	190.285	134.198	79.5736	86.3419	94.5166
5_20382	164.764	190.285	134.198	79.5736	86.3419	94.5166
zma-miR167a-5p	5372.41	5673.39	5747.93	2676.27	2044.8	3169.46
zma-miR167c-5p	5372.41	5673.39	5747.93	2676.27	2044.8	3169.46
zma-miR167d-5p	5372.41	5673.39	5747.93	2676.27	2044.8	3169.46
zma-miR167b-5p	5322.43	5623.75	5682.95	2702.26	2081.8	3179.96
2_34270	11701.9	12753.2	6442.94	6323.67	8994.64	13543.2
8_15447	83.3076	93.0742	22.6018	45.4706	46.5972	44.1077
10_1056	112.928	55.8445	80.5191	61.7102	105.529	138.624
zma-miR399e-3p	59.2409	47.5713	40.9658	32.479	8.22304	23.1041
zma-miR399i-3p	59.2409	45.503	39.5532	32.479	8.22304	21.0037
zma-miR399j-3p	59.2409	45.503	39.5532	32.479	8.22304	21.0037
1_42818	124.036	72.3911	40.9658	68.206	64.4138	33.6059
1_46296	442.456	320.589	283.936	246.841	282.324	249.944
1_46314	442.456	320.589	283.936	246.841	282.324	249.944
4_40566	442.456	320.589	283.936	246.841	282.324	249.944
4_41144	442.456	320.589	283.936	246.841	282.324	249.944
6_9273	442.456	320.589	283.936	246.841	282.324	249.944
6_9885	442.456	320.589	283.936	246.841	282.324	249.944
zma-miR167g-5p	22604.1	25214.8	19994.2	13511.3	13252.8	16779.8
10_3554	35.1743	26.8881	15.5388	21.1114	31.5217	12.6022
8_16082	538.722	597.743	422.372	326.414	169.943	258.345
3_30137	98.1178	93.0742	59.3298	60.0862	58.9318	56.7099
zma-miR408a	1866.09	1447.82	3442.54	1153.01	1929.67	1394.64
zma-miR408b-3p	1860.54	1439.55	3439.72	1151.38	1921.45	1388.34
zma-miR167i-5p	24944.1	28129.1	21598.9	15685.7	15700.5	19875.8
zma-miR167h-5p	24942.3	28129.1	21598.9	15687.4	15700.5	19873.7
9_6637	87.0101	130.304	59.3298	55.2143	42.4857	56.7099
4_40012	668.312	1023.82	240.145	435.219	302.882	375.966
zma-miR398a-3p	914.532	922.469	1264.29	602.486	578.354	630.11
zma-miR398b-3p	920.086	930.742	1262.88	610.606	576.983	632.211
2_32954	61.0922	64.1178	42.3784	40.5988	53.4498	52.5092
zma-miR398a-5p	25.9179	24.8198	214.717	38.9748	21.9281	8.40147
7_17851	292.502	281.291	574.934	441.715	226.134	231.041
9_5017	96.2665	109.621	94.6452	146.156	141.162	115.52
zma-miR319b-5p	124.036	91.0059	114.422	190.002	156.238	31.5055
zma-miR319d-5p	124.036	91.0059	114.422	190.002	156.238	31.5055
zma-miR159h-3p	31.4717	24.8198	26.8397	48.7185	38.3742	42.0074
zma-miR159i-3p	31.4717	24.8198	26.8397	48.7185	38.3742	42.0074
zma-miR393b-5p	31.4717	37.2297	50.8541	48.7185	35.6332	58.8103
zma-miR159c-3p	492.44	481.918	604.599	764.881	804.488	424.274
zma-miR159d-3p	492.44	481.918	604.599	764.881	804.488	424.274
zma-miR528a-5p	1477.32	812.848	3131.77	2296.27	12382.5	11547.8
zma-miR159a-3p	10091.3	13193.8	11056.5	15760.4	15107.1	19165.9
zma-miR159b-3p	10089.5	13179.3	11053.7	15762.1	15094.8	19159.6
zma-miR159f-3p	10037.6	13125.5	11007.1	15724.7	15046.8	19098.6
zma-miR159j-3p	10033.9	13115.2	11005.7	15723.1	15035.8	19094.4
zma-miR159k-3p	10033.9	13115.2	11005.7	15723.1	15035.8	19094.4
5_23377	57.3897	68.2544	50.8541	90.9413	57.5613	60.9107
zma-miR167f-5p	19229.2	21069.9	17238.1	30527	30263.5	36956
zma-miR160d-5p	22.2154	66.1861	46.6163	35.7269	32.8922	46.2081
zma-miR160e	22.2154	66.1861	46.6163	35.7269	32.8922	46.2081
zma-miR160g-5p	22.2154	64.1178	46.6163	35.7269	31.5217	46.2081
zma-miR167e-5p	18910.8	20865.2	17103.9	30467	30204.6	36924.5
zma-miR167j-5p	18875.6	20887.9	17105.4	30463.7	30221	36897.2
zma-miR156i-3p	85.1588	51.7079	115.834	139.66	80.8599	111.32
10_2682	109.225	105.484	148.325	180.259	146.644	291.951
9_7143	2051.22	4316.58	2229.11	3403.8	2716.34	3360.59
4_41324	288.8	368.16	363.042	480.69	352.22	735.129
zma-miR160a-5p	22.2154	64.1178	48.0289	37.3509	31.5217	46.2081
zma-miR160b-5p	22.2154	66.1861	48.0289	37.3509	32.8922	46.2081
zma-miR160c-5p	22.2154	68.2544	48.0289	37.3509	34.2627	46.2081
zma-miR156d-5p	3361.92	1855.28	8334.43	5758.53	9409.9	7872.18
zma-miR156b-5p	3360.07	1851.14	8325.95	5758.53	9397.57	7874.28
zma-miR827-5p	644.245	1129.3	687.943	1133.52	622.21	817.043
10_3393	227.707	283.359	91.82	409.236	350.85	613.308
zma-miR156e-5p	2663.99	1416.8	7314.52	5027.75	7480.23	7288.28
zma-miR156h-5p	2663.99	1416.8	7314.52	5027.75	7480.23	7288.28
zma-miR156i-5p	2663.99	1416.8	7314.52	5027.75	7480.23	7288.28
zma-miR156l-5p	2663.99	1416.8	7314.52	5027.75	7480.23	7288.28
zma-miR156f-5p	2656.59	1406.46	7314.52	5019.63	7477.49	7275.68
zma-miR156g-5p	2656.59	1406.46	7314.52	5019.63	7477.49	7275.68
zma-miR156a-5p	2678.8	1427.14	7355.49	5061.86	7498.04	7300.88
zma-miR156c	2678.8	1427.14	7355.49	5061.86	7498.04	7302.98
2_32926	16.6615	10.3416	18.364	32.479	91.824	67.2118
zma-miR827-3p	6727.55	9677.65	14746.3	13238.5	7657.02	14374.9
zma-miR319a-5p	31.4717	28.9564	57.9172	66.582	49.3383	2.10037
zma-miR319c-5p	31.4717	28.9564	55.092	66.582	47.9677	2.10037
6_10485	918.235	2064.18	1138.57	2055.92	1593.9	1753.81
10_1206	1070.04	1863.55	1233.21	2424.56	1979.01	3219.86
1_49087	1070.04	1863.55	1233.21	2424.56	1979.01	3219.86
2_30868	1070.04	1863.55	1233.21	2424.56	1979.01	3219.86
2_34756	1070.04	1863.55	1233.21	2424.56	1979.01	3219.86
5_25307	1070.04	1863.55	1233.21	2424.56	1979.01	3219.86
Pt_48	1070.04	1863.55	1233.21	2424.56	1979.01	3219.86
Pt_87	1070.04	1863.55	1233.21	2424.56	1979.01	3219.86
2_30794	631.286	620.495	1113.14	1438.82	894.941	768.735
zma-miR166d-5p	94.4152	59.9812	242.97	217.609	113.752	123.922
3_25521	35.1743	62.0495	28.2523	81.1976	54.8203	48.3085
zma-miR166b-5p	94.4152	59.9812	242.97	219.233	113.752	123.922
zma-miR156k-5p	33.323	31.0247	101.708	79.5736	79.4894	63.011
zma-miR164h-5p	35.1743	33.0931	42.3784	84.4455	89.083	197.435
10_3391	140.697	132.372	66.3929	339.406	245.321	392.769
4_38163	684.973	1046.57	2942.48	1666.17	1093.66	2352.41
zma-miR390a-5p	33.323	12.4099	40.9658	82.8215	58.9318	92.4162
zma-miR390b-5p	33.323	12.4099	40.9658	82.8215	58.9318	92.4162
zma-miR398b-5p	205.492	206.832	1182.36	518.04	311.105	149.126
zma-miR156j-5p	14.8102	33.0931	42.3784	37.3509	71.2664	92.4162
zma-miR166a-5p	162.913	175.807	295.237	425.475	246.691	199.535
zma-miR166c-5p	199.938	260.608	581.997	545.648	215.17	203.736
2_34203	57.3897	45.503	40.9658	159.147	109.641	128.122
1_47381	364.702	893.513	946.452	1034.46	855.196	2652.77
zma-miR159g-3p	9.2564	35.1614	19.7766	30.8551	31.5217	35.7063
zma-miR159a-5p	18.5128	12.4099	46.6163	64.9581	41.1152	14.7026
zma-miR168a-5p	842.332	1600.88	2809.69	3077.39	994.988	1348.44
zma-miR168b-5p	842.332	1600.88	2809.69	3077.39	994.988	1348.44
5_20600	35.1743	55.8445	24.0145	131.54	93.1945	161.728
zma-miR171e-5p	98.1178	132.372	220.368	396.244	216.54	285.65
6_11745	42.5794	43.4346	31.0775	178.635	230.245	147.026
1_43788	420.24	1135.51	1118.79	1796.09	496.124	480.984
1_43790	420.24	1135.51	1118.79	1796.09	496.124	480.984
6_8150	410.984	1052.77	1082.06	1761.99	482.418	468.382
6_8154	410.984	1052.77	1082.06	1761.99	482.418	468.382
zma-miR167h-3p	396.174	450.893	759.987	1736	1122.45	1480.76
zma-miR167i-3p	396.174	450.893	759.987	1736	1122.45	1480.76
zma-miR156h-3p	12.959	14.4782	56.5046	58.4622	19.1871	25.2044
6_9592	5.55384	10.3416	8.47569	25.9832	37.0037	12.6022
zma-miR408b-5p	11.1077	6.20495	45.2037	53.5904	45.2267	14.7026
zma-miR528a-3p	29.6205	35.1614	108.771	146.156	63.0433	52.5092
zma-miR528b-3p	29.6205	35.1614	108.771	146.156	63.0433	52.5092
2_33704	7.40512	12.4099	5.65046	37.3509	17.8166	12.6022
zma-miR162-3p	35.1743	43.4346	49.4415	194.874	216.54	138.624
zma-miR397b-3p	5.55384	2.06832	16.9514	30.8551	10.9641	2.10037
zma-miR167j-3p	64.7948	24.8198	103.121	378.381	215.17	247.843
zma-miR166m-5p	7.40512	12.4099	28.2523	43.8467	9.59355	21.0037
zma-miR167b-3p	3.70256	0	1.41261	22.7353	6.85253	37.8066
zma-miR167c-3p	18.5128	26.8881	48.0289	121.796	42.4857	50.4088
zma-miR171d-5p	44.4307	49.6396	128.548	308.551	142.533	165.929
zma-miR164b-5p	83.3076	144.782	172.339	610.606	730.48	1251.82
zma-miR164f-5p	20.3641	41.3663	46.6163	151.027	131.569	354.962
zma-miR164g-5p	81.4563	142.714	170.926	608.982	729.11	1247.62
zma-miR164c-5p	81.4563	144.782	173.752	610.606	730.48	1251.82
zma-miR164a-5p	79.605	146.85	175.164	608.982	733.221	1249.72
zma-miR164d-5p	79.605	146.85	175.164	608.982	733.221	1249.72
7_18129	1.85128	0	0	16.2395	15.0756	31.5055
3_30204	5.55384	2.06832	7.06307	53.5904	54.8203	63.011
5_21802	11.1077	6.20495	14.1261	136.412	145.274	130.223
zma-miR159c-5p	1.85128	4.13663	24.0145	24.3593	12.3346	4.20074
zma-miR159d-5p	1.85128	4.13663	24.0145	24.3593	12.3346	4.20074
zma-miR168b-3p	25.9179	64.1178	450.624	352.397	86.3419	71.4125
zma-miR168a-3p	24.0666	84.801	379.993	418.979	75.3779	98.7173
zma-miR390a-3p	1.85128	0	24.0145	66.582	13.7051	6.3011
zma-miR390b-3p	1.85128	0	24.0145	66.582	13.7051	6.3011
zma-miR169c-3p	0	0	1.41261	6.49581	0	0
zma-miR172b-5p	0	2.06832	1.41261	6.49581	0	0
zma-miR172d-5p	0	2.06832	1.41261	6.49581	0	0
zma-miR164g-3p	0	2.06832	2.82523	12.9916	1.37051	0
zma-miR169p-5p	0	0	5.65046	12.9916	6.85253	0
3_27526	0	0	1.41261	27.6072	54.8203	69.3122
4_39665	0	0	5.65046	30.8551	32.8922	54.6096
zma-miR396g-5p	3.70256	2.06832	4.23784	0	8.22304	2.10037
zma-miR396h	3.70256	2.06832	4.23784	0	8.22304	2.10037
zma-miR528b-5p	1688.37	1023.82	3565.44	2515.5	12906.1	11949
zma-miR529-5p	11.1077	6.20495	39.5532	8.11976	23.2986	6.3011
zma-miR164e-5p	751.619	641.178	1371.65	550.52	1041.59	1331.63
3_30469	35.1743	37.2297	25.4271	42.2227	78.1189	86.1151
6_10479	499.845	424.005	324.901	435.219	785.3	716.226
3_26302	35.1743	14.4782	21.1892	27.6072	47.9677	39.907
6_8579	2693.61	2901.85	1918.33	2177.72	1447.26	2117.17
zma-miR393a-5p	431.348	508.806	460.512	298.807	194.612	264.646
zma-miR393c-5p	431.348	508.806	460.512	298.807	193.241	264.646
8_14326	348.041	521.216	295.237	505.049	316.587	432.676
4_41350	35.1743	41.3663	18.364	35.7269	21.9281	35.7063
zma-miR393c-3p	133.292	175.807	134.198	157.523	94.565	203.736
zma-miR393a-3p	133.292	175.807	132.786	157.523	91.824	201.635
zma-miR166h-5p	125.887	105.484	156.8	162.395	94.565	29.4052
3_27696	44.4307	28.9564	35.3154	35.7269	19.1871	16.8029
zma-miR156d-3p	11.1077	14.4782	18.364	19.4874	8.22304	6.3011
zma-miR156f-3p	11.1077	14.4782	16.9514	19.4874	8.22304	6.3011
zma-miR156g-3p	11.1077	12.4099	16.9514	19.4874	8.22304	6.3011
zma-miR166k-5p	31.4717	28.9564	22.6018	38.9748	15.0756	16.8029
zma-miR156e-3p	48.1333	10.3416	49.4415	50.3425	16.4461	33.6059
zma-miR167g-3p	29041	29386.6	95139.6	24630.5	6119.31	5826.42
zma-miR171l-5p	0	0	0	1.62395	6.85253	8.40147
zma-miR171c-3p	5.55384	2.06832	2.82523	4.87185	12.3346	8.40147
zma-miR156l-3p	96.2665	49.6396	159.625	139.66	100.047	92.4162
9_3973	238.815	182.012	173.752	313.423	350.85	262.546
9_5940	238.815	182.012	173.752	313.423	350.85	262.546
3_25850	31.4717	33.0931	22.6018	47.0946	60.3023	63.011
1_47056	105.523	70.3228	79.1064	118.548	117.864	107.119
3_26759	105.523	82.7327	79.1064	97.4371	130.198	90.3158
zma-miR171e-3p	429.497	407.458	608.837	505.049	638.656	938.865
zma-miR171d-3p	429.497	409.527	606.012	501.801	637.286	934.664
9_7551	257.328	208.9	319.251	228.977	320.699	294.052
9_7639	257.328	208.9	319.251	228.977	320.699	294.052
zma-miR171i-3p	427.646	417.8	606.012	496.929	629.063	932.563
zma-miR394a-5p	114.779	155.124	131.373	105.557	97.306	119.721
zma-miR394b-5p	114.779	153.055	127.135	105.557	95.9355	119.721
10_1721	9.2564	26.8881	25.4271	17.8635	16.4461	14.7026
6_8601	9.2564	26.8881	25.4271	17.8635	16.4461	14.7026
8_14377	174.02	264.745	113.009	204.618	158.979	254.145
zma-miR396b-5p	918.235	1160.33	802.365	805.48	696.218	812.842
zma-miR396a-5p	918.235	1162.39	802.365	803.856	696.218	812.842
zma-miR396c	4226.47	5702.35	3352.14	3165.08	2745.13	2755.68
zma-miR396d	4226.47	5702.35	3352.14	3165.08	2745.13	2755.68
zma-miR160f-5p	11.1077	33.0931	28.2523	14.6156	13.7051	14.7026
2_31934	607.22	831.463	413.896	435.219	339.886	455.78
10_1105	103.672	233.72	77.6938	102.309	89.083	153.327
10_1111	107.374	233.72	79.1064	87.6934	83.6009	136.524
zma-miR399a-3p	33.323	57.9129	28.2523	25.9832	19.1871	25.2044
zma-miR399c-3p	33.323	57.9129	28.2523	25.9832	19.1871	25.2044
zma-miR399h-3p	33.323	57.9129	28.2523	25.9832	19.1871	25.2044
zma-miR2118d	3.70256	18.6148	0	1.62395	1.37051	2.10037
zma-miR171f-3p	1.85128	6.20495	4.23784	1.62395	0	4.20074
zma-miR399j-5p	0	8.27327	4.23784	0	0	0
2_30729	2260.41	3090.06	1662.65	1852.93	2100.99	3604.23
2_30731	2260.41	3090.06	1662.65	1852.93	2100.99	3604.23
9_6622	92.564	130.304	35.3154	95.8131	94.565	184.832
zma-miR171j-3p	444.307	434.346	624.376	501.801	633.174	940.965
1_49594	4389.38	4171.79	4705.42	3790.3	4058.07	6611.96
4_39689	4394.94	4182.14	4709.66	3800.05	4070.41	6626.66
5_20657	4394.94	4182.14	4709.66	3800.05	4070.41	6626.66
6_9119	46.282	47.5713	31.0775	35.7269	43.8562	58.8103
8_15205	57.3897	64.1178	26.8397	58.4622	69.8959	90.3158
zma-miR167e-3p	155.507	70.3228	159.625	133.164	93.1945	67.2118
zma-miR396a-3p	851.588	587.402	846.156	672.316	522.163	294.052
zma-miR396b-3p	851.588	587.402	846.156	672.316	522.163	294.052
zma-miR319c-3p	35450.1	33335.1	35924.2	41839.5	47788.2	17189.4
zma-miR319a-3p	35887	33674.3	36442.6	42826.8	48520.1	17384.7
zma-miR319b-3p	36262.9	33972.1	37346.7	44959.1	49630.2	17588.5
zma-miR319d-3p	36246.2	33974.2	37341.1	44949.3	49621.9	17582.2
zma-miR171h-5p	118.482	76.5277	295.237	100.685	106.9	27.3048
zma-miR171k-5p	118.482	76.5277	295.237	100.685	106.9	27.3048
9_4174	37.0256	26.8881	14.1261	40.5988	32.8922	46.2081
6_9844	4082.07	5832.65	2383.08	5232.37	3956.65	6567.85
1_48710	124.036	144.782	72.0434	129.916	194.612	193.234
3_25869	268.436	215.105	146.912	248.465	223.393	321.356
5_23539	444.307	392.98	218.955	479.066	446.785	457.88
2_33341	112.928	132.372	86.1695	157.523	152.126	153.327
10_471	605.368	496.396	241.557	464.45	407.041	399.07
4_37431	601.666	498.464	241.557	461.202	408.411	399.07
zma-miR171f-5p	11.1077	6.20495	18.364	11.3677	4.11152	2.10037
zma-miR395i-5p	0	4.13663	9.8883	0	0	0
zma-miR399c-5p	3.70256	6.20495	14.1261	6.49581	1.37051	0
zma-miR156b-3p	1.85128	2.06832	22.6018	1.62395	4.11152	0
zma-miR156a-3p	3.70256	6.20495	25.4271	6.49581	5.48203	0
zma-miR166j-3p	8175.25	7036.41	5307.19	6672.82	6100.13	6605.66
zma-miR166n-3p	8165.99	7030.21	5298.72	6666.32	6082.31	6595.16
zma-miR166k-3p	8195.61	7032.28	5307.19	6671.19	6100.13	6599.36
zma-miR166m-3p	2795.43	2128.3	1741.75	2484.65	2150.33	2165.48
zma-miR166l-3p	5914.84	5117.02	3452.43	4293.73	3944.32	4152.43
3_25760	129.59	107.552	72.0434	120.172	117.864	102.918
2_35339	601.666	405.39	333.377	454.706	509.829	375.966

## Sheet: Sheet4
Table S1 Overrepresented miRNA profiles assayed by STEM analysis (P < 0.05) (Dataset 4)
			Change fold [Log2 reads (samples) / reads (N6-CK)]
Expression pattern	ID	Spot	N6 (CK)	N6 (1 DPI)	N6 (3 DPI)	BT-1 (CK)	BT-1 (1 DPI)	BT-1 (3 DPI)
No. 8	2_34613	9	0	0.9	-0.79	-5	-5.24	-4.63
	5_23885	10	0	0.24	-1.47	-3.61	-3.81	-3.28
	4_42335	11	0	0.23	-1.47	-3.61	-3.81	-3.26
	10_3152	12	0	-0.5	-1.21	-3.51	-2.34	-4.72
	5_25100	25	0	-0.39	-0.37	-2.59	-3.29	-3.68
	ZMA-MIR2118B	26	0	-0.29	-0.39	-2.51	-2.76	-2.72
	4_37705	29	0	0.1	-0.58	-2.44	-2.55	-2.57
	6_9863	30	0	0.1	-0.58	-2.44	-2.5	-2.57
	9_4199	32	0	0.08	-0.6	-2.13	-2.47	-2.34
	4_39316	35	0	-0.29	-0.21	-1.87	-1.84	-2.14
	6_11518	41	0	0.31	-0.69	-1.62	-1.49	-3.57
	5_22892	42	0	-0.52	-0.58	-1.47	-1.29	-1.14
	2_32815	43	0	-0.48	-1.03	-1.25	-1.62	-1.29
	8_13885	45	0	0.23	-0.71	-1.15	-1.91	-1.39
	6_8731	49	0	0.35	-0.09	-1.07	-1.43	-1.35
	7_16833	50	0	0.35	-0.09	-1.07	-1.43	-1.35
	8_16082	74	0	0.15	-0.35	-0.72	-1.66	-1.06
	ZMA-MIR393A-5P	212	0	0.24	0.09	-0.53	-1.15	-0.7
	ZMA-MIR393C-5P	213	0	0.24	0.09	-0.53	-1.16	-0.7
	3_27696	219	0	-0.62	-0.33	-0.31	-1.21	-1.4
No. 32	2_32193	14	0	0.82	-1.12	-3.27	-2.84	-2.77
	3_27700	36	0	0.8	-0.56	-1.77	-1.02	-0.99
	4_41802	38	0	-0.44	-1.88	-1.74	-1.64	-1.61
	4_41803	39	0	-0.44	-1.88	-1.74	-1.64	-1.61
	9_6637	80	0	0.58	-0.55	-0.66	-1.03	-0.62
	4_40012	81	0	0.62	-1.48	-0.62	-1.14	-0.83
	ZMA-MIR396C	246	0	0.43	-0.33	-0.42	-0.62	-0.62
	ZMA-MIR396D	247	0	0.43	-0.33	-0.42	-0.62	-0.62
	2_31934	249	0	0.45	-0.55	-0.48	-0.84	-0.41
	ZMA-MIR399A-3P	252	0	0.8	-0.24	-0.36	-0.8	-0.4
	ZMA-MIR399C-3P	253	0	0.8	-0.24	-0.36	-0.8	-0.4
	ZMA-MIR399H-3P	254	0	0.8	-0.24	-0.36	-0.8	-0.4
No. 25	ZMA-MIR395A-3P	15	0	0.27	0.77	-2.83	-3.49	-2.88
	ZMA-MIR395D-3P	16	0	0.27	0.77	-2.83	-3.49	-2.88
	ZMA-MIR395E-3P	17	0	0.27	0.77	-2.83	-3.49	-2.88
	ZMA-MIR395F-3P	18	0	0.27	0.77	-2.83	-3.49	-2.88
	ZMA-MIR395G-3P	19	0	0.27	0.77	-2.83	-3.49	-2.88
	ZMA-MIR395H-3P	20	0	0.27	0.77	-2.83	-3.49	-2.88
	ZMA-MIR395I-3P	21	0	0.27	0.77	-2.83	-3.49	-2.88
	ZMA-MIR395J-3P	22	0	0.27	0.77	-2.83	-3.49	-2.88
	ZMA-MIR395N-3P	23	0	0.27	0.77	-2.83	-3.49	-2.88
	ZMA-MIR395P-3P	24	0	0.27	0.77	-2.83	-3.49	-2.88
	ZMA-MIR395B-3P	27	0	0.27	0.82	-2.51	-2.76	-2.46
	1_44837	40	0	-0.08	0.02	-1.71	-1.87	-1.64
	ZMA-MIR166G-5P	47	0	-0.15	0.4	-1.08	-1.13	-1.52
	ZMA-MIR167A-5P	55	0	0.08	0.1	-1.01	-1.39	-0.76
	ZMA-MIR167C-5P	56	0	0.08	0.1	-1.01	-1.39	-0.76
	ZMA-MIR167D-5P	57	0	0.08	0.1	-1.01	-1.39	-0.76
	ZMA-MIR167B-5P	58	0	0.08	0.09	-0.98	-1.35	-0.74
	ZMA-MIR398A-3P	82	0	0.01	0.47	-0.6	-0.66	-0.54
	ZMA-MIR398B-3P	83	0	0.02	0.46	-0.59	-0.67	-0.54
	ZMA-MIR167G-3P	225	0	0.02	1.71	-0.24	-2.25	-2.32
No. 33	ZMA-MIR167F-5P	102	0	0.13	-0.16	0.67	0.65	0.94
	ZMA-MIR167E-5P	106	0	0.14	-0.14	0.69	0.68	0.97
	ZMA-MIR167J-5P	107	0	0.15	-0.14	0.69	0.68	0.97
	10_3393	118	0	0.32	-1.31	0.85	0.62	1.43
	10_1206	132	0	0.8	0.2	1.18	0.89	1.59
	1_49087	133	0	0.8	0.2	1.18	0.89	1.59
	2_30868	134	0	0.8	0.2	1.18	0.89	1.59
	2_34756	135	0	0.8	0.2	1.18	0.89	1.59
	5_25307	136	0	0.8	0.2	1.18	0.89	1.59
	PT_48	137	0	0.8	0.2	1.18	0.89	1.59
	PT_87	138	0	0.8	0.2	1.18	0.89	1.59
	10_3391	145	0	-0.09	-1.08	1.27	0.8	1.48
	5_20600	159	0	0.67	-0.55	1.9	1.41	2.2
	3_25850	231	0	0.07	-0.48	0.58	0.94	1
	8_14377	243	0	0.61	-0.62	0.23	-0.13	0.55
	9_6622	260	0	0.49	-1.39	0.05	0.03	1
	8_15205	266	0	0.16	-1.1	0.03	0.28	0.65
	6_9844	277	0	0.51	-0.78	0.36	-0.05	0.69
	1_48710	278	0	0.22	-0.78	0.07	0.65	0.64
	5_23539	280	0	-0.18	-1.02	0.11	0.01	0.04
No. 39	ZMA-MIR528A-5P	95	0	-0.86	1.08	0.64	3.07	2.97
	10_2682	109	0	-0.05	0.44	0.72	0.43	1.42
	4_41324	111	0	0.35	0.33	0.74	0.29	1.35
	2_32926	127	0	-0.69	0.14	0.96	2.46	2.01
	ZMA-MIR164H-5P	144	0	-0.09	0.27	1.26	1.34	2.49
	ZMA-MIR156J-5P	150	0	1.16	1.52	1.33	2.27	2.64
	1_47381	154	0	1.29	1.38	1.5	1.23	2.86
	ZMA-MIR164B-5P	181	0	0.8	1.05	2.87	3.13	3.91
	ZMA-MIR164F-5P	182	0	1.02	1.19	2.89	2.69	4.12
	ZMA-MIR164G-5P	183	0	0.81	1.07	2.9	3.16	3.94
	ZMA-MIR164C-5P	184	0	0.83	1.09	2.91	3.16	3.94
	ZMA-MIR164A-5P	185	0	0.88	1.14	2.94	3.2	3.97
	ZMA-MIR164D-5P	186	0	0.88	1.14	2.94	3.2	3.97
	3_30204	188	0	-1.43	0.35	3.27	3.3	3.5
	ZMA-MIR528B-5P	205	0	-0.72	1.08	0.58	2.93	2.82
	ZMA-MIR171E-3P	234	0	-0.08	0.5	0.23	0.57	1.13
	ZMA-MIR171D-3P	235	0	-0.07	0.5	0.22	0.57	1.12
	ZMA-MIR171I-3P	238	0	-0.03	0.5	0.22	0.56	1.12
No. 16	ZMA-MIR319A-5P	129	0	-0.12	0.88	1.08	0.65	-3.91
	ZMA-MIR319C-5P	130	0	-0.12	0.81	1.08	0.61	-3.91
	ZMA-MIR166H-5P	218	0	-0.26	0.32	0.37	-0.41	-2.1
	ZMA-MIR156D-3P	220	0	0.38	0.73	0.81	-0.43	-0.82
	ZMA-MIR156F-3P	221	0	0.38	0.61	0.81	-0.43	-0.82
	ZMA-MIR156G-3P	222	0	0.16	0.61	0.81	-0.43	-0.82
	ZMA-MIR167E-3P	267	0	-1.14	0.04	-0.22	-0.74	-1.21
	ZMA-MIR396A-3P	268	0	-0.54	-0.01	-0.34	-0.71	-1.53
	ZMA-MIR396B-3P	269	0	-0.54	-0.01	-0.34	-0.71	-1.53
	ZMA-MIR171H-5P	274	0	-0.63	1.32	-0.23	-0.15	-2.12
	ZMA-MIR171K-5P	275	0	-0.63	1.32	-0.23	-0.15	-2.12
	ZMA-MIR171F-5P	284	0	-0.84	0.73	0.03	-1.43	-2.4
No. 18	ZMA-MIR156D-5P	115	0	-0.86	1.31	0.78	1.48	1.23
	ZMA-MIR156B-5P	116	0	-0.86	1.31	0.78	1.48	1.23
	ZMA-MIR156E-5P	119	0	-0.91	1.46	0.92	1.49	1.45
	ZMA-MIR156H-5P	120	0	-0.91	1.46	0.92	1.49	1.45
	ZMA-MIR156I-5P	121	0	-0.91	1.46	0.92	1.49	1.45
	ZMA-MIR156L-5P	122	0	-0.91	1.46	0.92	1.49	1.45
	ZMA-MIR156F-5P	123	0	-0.92	1.46	0.92	1.49	1.45
	ZMA-MIR156G-5P	124	0	-0.92	1.46	0.92	1.49	1.45
	ZMA-MIR156A-5P	125	0	-0.91	1.46	0.92	1.48	1.45
	ZMA-MIR156C	126	0	-0.91	1.46	0.92	1.48	1.45
	ZMA-MIR156K-5P	143	0	-0.1	1.61	1.26	1.25	0.92
	ZMA-MIR159A-5P	156	0	-0.58	1.33	1.81	1.15	-0.33
	ZMA-MIR408B-5P	170	0	-0.84	2.02	2.27	2.03	0.4
	ZMA-MIR397B-3P	175	0	-1.43	1.61	2.47	0.98	-1.4
	ZMA-MIR156L-3P	228	0	-0.96	0.73	0.54	0.06	-0.06
No. 24	2_34203	153	0	-0.33	-0.49	1.47	0.93	1.16
	6_11745	161	0	0.03	-0.45	2.07	2.43	1.79
	ZMA-MIR167H-3P	166	0	0.19	0.94	2.13	1.5	1.9
	ZMA-MIR167I-3P	167	0	0.19	0.94	2.13	1.5	1.9
	6_9592	169	0	0.9	0.61	2.23	2.74	1.18
	2_33704	173	0	0.74	-0.39	2.33	1.27	0.77
	ZMA-MIR162-3P	174	0	0.3	0.49	2.47	2.62	1.98
	ZMA-MIR167J-3P	176	0	-1.38	0.67	2.55	1.73	1.94
	ZMA-MIR171D-5P	180	0	0.16	1.53	2.8	1.68	1.9
	5_21802	189	0	-0.84	0.35	3.62	3.71	3.55
No. 28	2_30794	139	0	-0.02	0.82	1.19	0.5	0.28
	ZMA-MIR166A-5P	151	0	0.11	0.86	1.38	0.6	0.29
	ZMA-MIR168A-5P	157	0	0.93	1.74	1.87	0.24	0.68
	ZMA-MIR168B-5P	158	0	0.93	1.74	1.87	0.24	0.68
	ZMA-MIR156H-3P	168	0	0.16	2.12	2.17	0.57	0.96
	ZMA-MIR528A-3P	171	0	0.25	1.88	2.3	1.09	0.83
	ZMA-MIR528B-3P	172	0	0.25	1.88	2.3	1.09	0.83
No. 31	ZMA-MIR398A-5P	85	0	-0.06	3.05	0.59	-0.24	-1.63
	7_17851	86	0	-0.06	0.97	0.59	-0.37	-0.34
	ZMA-MIR398B-5P	149	0	0.01	2.52	1.33	0.6	-0.46
	ZMA-MIR166C-5P	152	0	0.38	1.54	1.45	0.11	0.03
	ZMA-MIR168B-3P	192	0	1.31	4.12	3.77	1.74	1.46

## Sheet: Sheet5
Table S1 List of F. verticillioides-responsive miRNAs in the susceptible or resistant genotype (Dataset 5)
ID
zma-miR827-5p
zma-miR827-3p
zma-miR529-5p
zma-miR528b-5p
zma-miR528b-3p
zma-miR528a-5p
zma-miR528a-3p
zma-miR408b-5p
zma-miR408b-3p
zma-miR408a
zma-miR399j-5p
zma-miR399j-3p
zma-miR399i-3p
zma-miR399h-3p
zma-miR399e-3p
zma-miR399c-5p
zma-miR399c-3p
zma-miR399a-3p
zma-miR398b-5p
zma-miR398a-5p
zma-miR397b-5p
zma-miR397b-3p
zma-miR397a-5p
zma-miR396h
zma-miR396g-5p
zma-miR396b-3p
zma-miR396a-3p
zma-miR395p-3p
zma-miR395n-3p
zma-miR395j-3p
zma-miR395i-5p
zma-miR395i-3p
zma-miR395h-3p
zma-miR395g-3p
zma-miR395f-3p
zma-miR395e-3p
zma-miR395d-3p
zma-miR395b-3p
zma-miR395a-3p
zma-miR393c-5p
zma-miR393c-3p
zma-miR393b-5p
zma-miR393a-5p
zma-miR393a-3p
zma-miR390b-5p
zma-miR390b-3p
zma-miR390a-5p
zma-miR390a-3p
zma-miR319d-5p
zma-miR319d-3p
zma-miR319c-5p
zma-miR319c-3p
zma-miR319b-5p
zma-miR319b-3p
zma-miR319a-5p
zma-miR319a-3p
zma-miR2118d
zma-miR172d-5p
zma-miR172d-3p
zma-miR172c-3p
zma-miR172b-5p
zma-miR172b-3p
zma-miR172a
zma-miR171k-5p
zma-miR171j-3p
zma-miR171i-3p
zma-miR171h-5p
zma-miR171e-5p
zma-miR171e-3p
zma-miR171d-5p
zma-miR171d-3p
zma-miR169p-5p
zma-miR169c-3p
zma-miR168b-5p
zma-miR168b-3p
zma-miR168a-5p
zma-miR168a-3p
zma-miR167j-3p
zma-miR167i-3p
zma-miR167h-3p
zma-miR167g-3p
zma-miR167e-3p
zma-miR167c-3p
zma-miR167b-3p
zma-miR166n-3p
zma-miR166m-5p
zma-miR166m-3p
zma-miR166l-3p
zma-miR166k-5p
zma-miR166k-3p
zma-miR166j-3p
zma-miR166h-5p
zma-miR166d-5p
zma-miR166c-5p
zma-miR166b-5p
zma-miR166a-5p
zma-miR164h-5p
zma-miR164g-5p
zma-miR164g-3p
zma-miR164f-5p
zma-miR164e-5p
zma-miR164d-5p
zma-miR164c-5p
zma-miR164b-5p
zma-miR164a-5p
zma-miR160g-5p
zma-miR160f-5p
zma-miR160e
zma-miR160d-5p
zma-miR160c-5p
zma-miR160b-5p
zma-miR160a-5p
zma-miR159g-3p
zma-miR159d-5p
zma-miR159d-3p
zma-miR159c-5p
zma-miR159c-3p
zma-miR159a-5p
zma-miR156l-5p
zma-miR156l-3p
zma-miR156k-5p
zma-miR156j-5p
zma-miR156i-5p
zma-miR156i-3p
zma-miR156h-5p
zma-miR156h-3p
zma-miR156g-5p
zma-miR156g-3p
zma-miR156f-5p
zma-miR156f-3p
zma-miR156e-5p
zma-miR156e-3p
zma-miR156d-5p
zma-miR156d-3p
zma-miR156c
zma-miR156b-5p
zma-miR156b-3p
zma-miR156a-5p
zma-miR156a-3p
zma-miR1432-5p
Pt_87
Pt_48
9_7475
9_7143
9_6622
9_4174
8_15205
8_14326
8_13885
7_18384
7_18129
6_9885
6_9844
6_9592
6_9273
6_8579
6_8154
6_8150
6_7809
6_10479
5_25307
5_23885
5_23539
5_23377
5_20600
4_42335
4_41803
4_41802
4_41324
4_41144
4_40566
4_39665
4_38163
3_30137
3_27696
3_27614
3_27526
3_26302
3_25760
3_25521
2_35339
2_34967
2_34756
2_33704
2_32818
2_32193
2_30868
2_30794
10_3393
10_3391
10_2682
10_1206
10_1111
10_1105
10_1056
1_49087
1_48710
1_47056
1_46314
1_46296
1_43790
1_43788
1_42818
9_4639
9_4199
8_16082
8_15447
8_14377
7_17851
7_16620
6_9119
6_8601
6_11518
6_10485
5_25100
5_20657
4_41350
4_40012
4_39689
4_37431
3_30469
3_25869
2_34613
2_34270
2_32926
2_32815
2_30731
2_30729
10_471
10_3554
10_3152
10_1721
1_49594
1_47381

## Sheet: Sheet6
Table S1 List of the FER resistance-associated miRNAs between the susceptible and resistant lines (Dataset 6)
ID
zma-miR827-5p
zma-miR529-5p
zma-miR528b-5p
zma-miR528b-3p
zma-miR528a-5p
zma-miR528a-3p
zma-miR408b-5p
zma-miR408b-3p
zma-miR408a
zma-miR399j-5p
zma-miR399j-3p
zma-miR399i-3p
zma-miR399h-3p
zma-miR399e-3p
zma-miR399c-5p
zma-miR399c-3p
zma-miR399a-3p
zma-miR398b-5p
zma-miR398a-5p
zma-miR397b-5p
zma-miR397b-3p
zma-miR397a-5p
zma-miR396b-3p
zma-miR396a-3p
zma-miR395p-3p
zma-miR395n-3p
zma-miR395j-3p
zma-miR395i-5p
zma-miR395i-3p
zma-miR395h-3p
zma-miR395g-3p
zma-miR395f-3p
zma-miR395e-3p
zma-miR395d-3p
zma-miR395b-3p
zma-miR395a-3p
zma-miR393c-5p
zma-miR393c-3p
zma-miR393a-5p
zma-miR393a-3p
zma-miR390b-5p
zma-miR390b-3p
zma-miR390a-5p
zma-miR390a-3p
zma-miR319d-5p
zma-miR319d-3p
zma-miR319c-5p
zma-miR319c-3p
zma-miR319b-5p
zma-miR319b-3p
zma-miR319a-5p
zma-miR319a-3p
zma-miR2118d
zma-miR171k-5p
zma-miR171j-3p
zma-miR171i-3p
zma-miR171h-5p
zma-miR171e-5p
zma-miR171e-3p
zma-miR171d-5p
zma-miR171d-3p
zma-miR169p-5p
zma-miR168b-5p
zma-miR168b-3p
zma-miR168a-5p
zma-miR168a-3p
zma-miR167j-3p
zma-miR167i-3p
zma-miR167h-3p
zma-miR167g-3p
zma-miR167e-3p
zma-miR167c-3p
zma-miR167b-3p
zma-miR166k-5p
zma-miR166h-5p
zma-miR166d-5p
zma-miR166c-5p
zma-miR166b-5p
zma-miR164h-5p
zma-miR164g-5p
zma-miR164f-5p
zma-miR164e-5p
zma-miR164d-5p
zma-miR164c-5p
zma-miR164b-5p
zma-miR164a-5p
zma-miR160g-5p
zma-miR160f-5p
zma-miR160e
zma-miR160d-5p
zma-miR160c-5p
zma-miR160b-5p
zma-miR160a-5p
zma-miR159g-3p
zma-miR159d-5p
zma-miR159d-3p
zma-miR159c-5p
zma-miR159c-3p
zma-miR159a-5p
zma-miR156l-5p
zma-miR156l-3p
zma-miR156k-5p
zma-miR156j-5p
zma-miR156i-5p
zma-miR156i-3p
zma-miR156h-5p
zma-miR156h-3p
zma-miR156g-5p
zma-miR156f-5p
zma-miR156e-5p
zma-miR156d-5p
zma-miR156d-3p
zma-miR156c
zma-miR156b-5p
zma-miR156b-3p
zma-miR156a-5p
zma-miR156a-3p
zma-miR1432-5p
Pt_87
Pt_48
9_7143
9_6622
9_4174
8_15205
8_14326
8_13885
7_18129
6_9844
6_9592
6_8579
6_8154
6_8150
6_7809
6_10479
5_25307
5_23885
5_23539
5_20600
4_42335
4_41803
4_41802
4_41324
4_39665
3_30137
3_27696
3_27614
3_27526
3_26302
3_25521
2_34967
2_34756
2_32818
2_32193
2_30868
10_3393
10_3391
10_2682
10_1206
10_1111
10_1105
10_1056
1_49087
1_48710
1_47056
1_43790
1_43788
9_4639
9_4199
8_16082
8_15447
8_14377
7_17851
7_16620
6_9119
6_8601
6_11518
6_10485
5_25100
4_41350
4_40012
4_37431
3_30469
3_25869
2_34613
2_34270
2_32926
2_32815
2_30731
2_30729
10_471
10_3152
10_1721
1_47381

## Sheet: Sheet7
Table S1 Enriched motif sequences in FER resistance-associated miRNAs (Dataset 7)
Note: BP, biological process; CC, cellular component; MF, molecular function
Motif	GO-term	Score	P value	Q value	Type	Funtional annotation
AAARAAAW	GO:0003700	8.01e-06	2.65e-07	0.00025	MF	Transcription factor activity
	GO:0045449	0.00193	2.65e-07	0.00025	BP	Regulation of transcription
	GO:0003677	0.00649	2.65e-07	0.00025	MF	DNA binding
	GO:0005886	0.00952	2.65e-07	0.00025	CC	Plasma membrane
	GO:0005634	0.0165	3.18e-06	0.0024	CC	Nucleus
	GO:0006355	0.0323	7.8e-05	0.049	BP	Regulation of transcription, DNA-dependent
AAATWAAA	GO:0003700	3.12e-05	2.65e-07	0.000333	MF	Transcription factor activity
	GO:0045449	0.00649	2.65e-07	0.000333	BP	Regulation of transcription
	GO:0005634	0.00825	2.65e-07	0.000333	CC	Nucleus
	GO:0003677	0.0149	2.65e-06	0.0025	MF	DNA binding
	GO:0005886	0.0176	3.98e-06	0.003	CC	Plasma membrane
AAAWATAT	GO:0003700	1.24e-05	2.65e-07	0.000333	MF	Transcription factor activity
	GO:0012505	0.000507	2.65e-07	0.000333	CC	Endomembrane system
	GO:0006355	0.011	2.65e-07	0.000333	BP	Regulation of transcription, DNA-dependent
	GO:0003677	0.015	2.92e-06	0.00275	MF	DNA binding
	GO:0045449	0.0305	5.73e-05	0.0432	BP	Regulation of transcription
AACCCTAR	GO:0003735	1.79e-16	2.65e-07	5.49e-05	MF	Structural constituent of ribosome
	GO:0006412	2.26e-15	2.65e-07	5.49e-05	BP	Translation
	GO:0005840	8.84e-11	2.65e-07	5.49e-05	CC	Ribosome
	GO:0022625	1.62e-09	2.65e-07	5.49e-05	CC	Cytosolic large ribosomal subunit
	GO:0022627	2.29e-08	2.65e-07	5.49e-05	CC	Cytosolic small ribosomal subunit
	GO:0005730	2.42e-07	2.65e-07	5.49e-05	CC	Nucleolus
	GO:0022626	3.24e-07	2.65e-07	5.49e-05	CC	Cytosolic ribosome
	GO:0003723	5.15e-07	2.65e-07	5.49e-05	MF	RNA binding
	GO:0042254	1.81e-05	2.65e-07	5.49e-05	BP	Ribosome biogenesis
	GO:0005634	0.000888	2.65e-07	5.49e-05	CC	Nucleus
	GO:0003743	0.00282	2.65e-07	5.49e-05	MF	Translation initiation factor activity
	GO:0000166	0.00407	2.65e-07	5.49e-05	MF	Nucleotide binding
	GO:0005852	0.00464	2.65e-07	5.49e-05	CC	Eukaryotic translation initiation factor 3 complex
	GO:0005739	0.00496	2.65e-07	5.49e-05	CC	Mitochondrion
	GO:0008026	0.00627	2.65e-07	5.49e-05	MF	ATP-dependent helicase activity
	GO:0005732	0.00894	2.65e-07	5.49e-05	CC	Small nucleolar ribonucleoprotein complex
	GO:0015934	0.00966	2.65e-07	5.49e-05	CC	Large ribosomal subunit
	GO:0080008	0.0106	2.65e-07	5.49e-05	CC	CUL4 RING ubiquitin ligase complex
	GO:0003899	0.0189	1.03e-05	0.00203	MF	DNA-directed RNA polymerase activity
	GO:0008380	0.0199	1.35e-05	0.00252	BP	RNA splicing
	GO:0005834	0.0265	3.69e-05	0.00654	CC	Heterotrimeric G-protein complex
	GO:0009910	0.0283	4.85e-05	0.00822	BP	Negative regulation of flower development
	GO:0000398	0.0311	7.24e-05	0.0117	BP	Nuclear mRNA splicing, via spliceosome
	GO:0003676	0.0326	9.23e-05	0.0143	MF	Nucleic acid binding
	GO:0009793	0.0342	0.000115	0.0169	BP	Embryonic development ending in seed dormancy
	GO:0006282	0.0344	0.000118	0.0169	BP	Regulation of DNA repair
	GO:0000914	0.0353	0.000129	0.0173	BP	Phragmoplast assembly
	GO:0006413	0.0354	0.00013	0.0173	BP	Translational initiation
	GO:0005643	0.036	0.000139	0.0179	CC	Nuclear pore
	GO:0006260	0.0428	0.000286	0.0355	BP	DNA replication
AAGAAAKG	GO:0003700	0.000588	2.65e-07	0.001	MF	Transcription factor activity
	GO:0003677	0.0164	4.77e-06	0.009	MF	DNA binding
AATATWAT	GO:0003700	2.27e-06	2.65e-07	0.000333	MF	Transcription factor activity
	GO:0012505	0.000247	2.65e-07	0.000333	CC	Endomembrane system
	GO:0045449	0.00707	2.65e-07	0.000333	BP	Regulation of transcription
	GO:0003677	0.0146	1.86e-06	0.00175	MF	DNA binding
	GO:0006355	0.0221	1.64e-05	0.0124	BP	Regulation of transcription, DNA-dependent
	GO:0004842	0.0311	6.02e-05	0.0378	MF	Ubiquitin-protein ligase activity
ACATGAMA	GO:0012505	9.2e-07	2.65e-07	0.001	CC	Endomembrane system
ACAWATAC	GO:0012505	1.93e-05	2.65e-07	0.000333	CC	Endomembrane system
	GO:0003700	0.00203	2.65e-07	0.000333	MF	Transcription factor activity
	GO:0045449	0.0111	2.65e-07	0.000333	BP	Regulation of transcription
AGAAGAAS	GO:0009507	0.000129	2.65e-07	0.000996	CC	Chloroplast
	GO:0009535	0.011	7.96e-07	0.00149	CC	Chloroplast thylakoid membrane
	GO:0004674	0.0128	1.33e-06	0.00166	MF	Protein serine/threonine kinase activity
	GO:0005524	0.0147	2.92e-06	0.00219	MF	ATP binding
	GO:0005886	0.015	2.92e-06	0.00219	CC	Plasma membrane
	GO:0007169	0.0168	4.24e-06	0.00266	BP	Transmembrane receptor protein tyrosine kinase signaling pathway
	GO:0005634	0.0175	5.04e-06	0.0027	CC	Nucleus
	GO:0006468	0.026	2.86e-05	0.0135	BP	Protein amino acid phosphorylation
	GO:0016301	0.0352	0.0001	0.0417	MF	Kinase activity
ASTAGTAG	GO:0003700	0.0142	1.06e-06	0.004	MF	Transcription factor activity
	GO:0012505	0.0204	1.01e-05	0.019	CC	Endomembrane system
CACACRCA	GO:0003700	1.79e-06	2.65e-07	0.000996	MF	Transcription factor activity
	GO:0045449	0.0109	5.3e-07	0.000996	BP	Regulation of transcription
	GO:0005634	0.0138	1.86e-06	0.00232	CC	Nucleus
	GO:0006355	0.0176	6.1e-06	0.00538	BP	Regulation of transcription, DNA-dependent
	GO:0010319	0.0196	7.16e-06	0.00538	CC	Stromule
	GO:0012505	0.023	1.94e-05	0.0121	CC	Endomembrane system
	GO:0009611	0.0292	4.61e-05	0.0248	BP	Response to wounding
	GO:0010374	0.0315	6.44e-05	0.0303	BP	Stomatal complex development
	GO:0003677	0.0347	9.57e-05	0.04	MF	DNA binding
CATCMTC	GO:0009507	0.00619	2.65e-07	0.001	CC	Chloroplast
	GO:0009535	0.0131	1.86e-06	0.0035	CC	Chloroplast thylakoid membrane
CATGCAYG	GO:0003700	0.00117	2.65e-07	0.000499	MF	Transcription factor activity
	GO:0012505	0.00532	2.65e-07	0.000499	CC	Endomembrane system
	GO:0004601	0.012	1.06e-06	0.00133	MF	Peroxidase activity
	GO:0045735	0.0136	1.86e-06	0.00175	MF	Nutrient reservoir activity
	GO:0006952	0.0213	1.38e-05	0.0104	BP	Defense response
CATGSATA	GO:0012505	0.000349	2.65e-07	0.000333	CC	Endomembrane system
	GO:0003700	0.000617	2.65e-07	0.000333	MF	Transcription factor activity
	GO:0045735	0.00431	2.65e-07	0.000333	MF	Nutrient reservoir activity
	GO:0004601	0.0271	3.77e-05	0.0355	MF	Peroxidase activity
CCCHCCCC	GO:0003700	0.00128	2.65e-07	0.000249	MF	Transcription factor activity
	GO:0003677	0.00222	2.65e-07	0.000249	MF	DNA binding
	GO:0009507	0.00593	2.65e-07	0.000249	CC	Chloroplast
	GO:0005634	0.00845	2.65e-07	0.000249	CC	Nucleus
	GO:0045449	0.0124	1.59e-06	0.0012	BP	Regulation of transcription
	GO:0003777	0.0201	7.96e-06	0.00498	MF	Microtubule motor activity
CCDTCTC	GO:0009507	8.05e-06	2.65e-07	0.001	CC	Chloroplast
	GO:0009535	0.0226	1.49e-05	0.028	CC	Chloroplast thylakoid membrane
	GO:0005739	0.0271	2.84e-05	0.0357	CC	Mitochondrion
CCGYGCGC	GO:0005739	0.00182	2.65e-07	0.0005	CC	Mitochondrion
	GO:0009507	0.00202	2.65e-07	0.0005	CC	Chloroplast
	GO:0003735	0.0207	9.28e-06	0.0117	MF	Structural constituent of ribosome
	GO:0006412	0.0239	1.99e-05	0.0187	BP	Translation
	GO:0006298	0.0291	4.88e-05	0.0368	BP	Mismatch repair
	GO:0019156	0.0316	7.53e-05	0.0473	MF	Isoamylase activity
CCRTGGAC	GO:0009507	0.0156	3.98e-06	0.015	CC	Chloroplast
CHTCCACC	GO:0009507	5.54e-05	2.65e-07	0.000999	CC	Chloroplast
CRCCACC	GO:0009507	0.000145	2.65e-07	0.000999	CC	Chloroplast
	GO:0009535	0.0122	7.96e-07	0.0015	CC	Chloroplast thylakoid membrane
CSGCCGBC	GO:0009507	1.06e-06	2.65e-07	0.000199	CC	Chloroplast
	GO:0005739	0.000126	2.65e-07	0.000199	CC	Mitochondrion
	GO:0006412	0.00208	2.65e-07	0.000199	BP	Translation
	GO:0003735	0.00301	2.65e-07	0.000199	MF	Structural constituent of ribosome
	GO:0005840	0.0105	2.65e-07	0.000199	CC	Ribosome
	GO:0000166	0.0158	4.24e-06	0.00265	MF	Nucleotide binding
	GO:0080008	0.0194	1.03e-05	0.00554	CC	CUL4 RING ubiquitin ligase complex
	GO:0003723	0.0248	3.02e-05	0.0142	MF	RNA binding
	GO:0008131	0.029	5.12e-05	0.0192	MF	Amine oxidase activity
	GO:0015934	0.029	5.12e-05	0.0192	CC	Large ribosomal subunit
	GO:0009570	0.0323	7.96e-05	0.0271	CC	Chloroplast stroma
	GO:0022625	0.0344	0.000103	0.0322	CC	Cytosolic large ribosomal subunit
	GO:0005488	0.0369	0.000138	0.0398	MF	Binding
	GO:0005743	0.0378	0.000154	0.0411	CC	Mitochondrial inner membrane
CTATAWA	GO:0012505	2.49e-07	2.65e-07	0.000249	CC	Endomembrane system
	GO:0003700	2.24e-06	2.65e-07	0.000249	MF	Transcription factor activity
	GO:0004601	0.00362	2.65e-07	0.000249	MF	Peroxidase activity
	GO:0006355	0.00843	2.65e-07	0.000249	BP	Regulation of transcription, DNA-dependent
	GO:0006869	0.0112	5.3e-07	0.000399	BP	Lipid transport
	GO:0009733	0.0141	1.33e-06	0.00083	BP	Response to auxin stimulus
	GO:0004650	0.0149	2.65e-06	0.00142	MF	Polygalacturonase activity
	GO:0003677	0.0173	5.83e-06	0.00274	MF	DNA binding
	GO:0004553	0.0205	1.17e-05	0.00487	MF	Hydrolase activity, hydrolyzing O-glycosyl compounds
	GO:0008289	0.0246	2.49e-05	0.00937	MF	Lipid binding
	GO:0045449	0.0297	5.68e-05	0.0194	BP	Regulation of transcription
	GO:0048367	0.0377	0.000151	0.0474	BP	Shoot development
CTCBTCC	GO:0009507	3.88e-06	2.65e-07	0.001	CC	Chloroplast
	GO:0005739	0.0163	3.98e-06	0.0075	CC	Mitochondrion
CTCTCKC	GO:0003700	1.24e-09	2.65e-07	0.000109	MF	Transcription factor activity
	GO:0005634	1.21e-06	2.65e-07	0.000109	CC	Nucleus
	GO:0005886	0.000302	2.65e-07	0.000109	CC	Plasma membrane
	GO:0003677	0.000312	2.65e-07	0.000109	MF	DNA binding
	GO:0005515	0.000743	2.65e-07	0.000109	MF	Protein binding
	GO:0045449	0.000953	2.65e-07	0.000109	BP	Regulation of transcription
	GO:0006355	0.00409	2.65e-07	0.000109	BP	Regulation of transcription, DNA-dependent
	GO:0048366	0.008	2.65e-07	0.000109	BP	Leaf development
	GO:0003777	0.00921	2.65e-07	0.000109	MF	Microtubule motor activity
	GO:0016563	0.0108	5.3e-07	0.000197	MF	Transcription activator activity
	GO:0004674	0.0121	1.06e-06	0.000358	MF	Protein serine/threonine kinase activity
	GO:0048481	0.018	7.43e-06	0.0023	BP	Ovule development
	GO:0009944	0.0187	8.49e-06	0.00242	BP	Polarity specification of adaxial/abaxial axis
	GO:0010051	0.0195	1.06e-05	0.00262	BP	Xylem and phloem pattern formation
	GO:0010152	0.0196	1.06e-05	0.00262	BP	Pollen maturation
	GO:0003723	0.0213	1.38e-05	0.0032	MF	RNA binding
	GO:0006468	0.0227	1.64e-05	0.00359	BP	Protein amino acid phosphorylation
	GO:0007623	0.0231	1.86e-05	0.00382	BP	Circadian rhythm
	GO:0009908	0.0239	1.99e-05	0.00388	BP	Flower development
	GO:0010154	0.0248	2.65e-05	0.00492	BP	Fruit development
	GO:0006511	0.0271	3.95e-05	0.00698	BP	Ubiquitin-dependent protein catabolic process
	GO:0004672	0.0319	8.57e-05	0.0143	MF	Protein kinase activity
	GO:0010158	0.0323	8.88e-05	0.0143	BP	Abaxial cell fate specification
	GO:0045941	0.0364	0.000149	0.023	BP	Positive regulation of transcription
	GO:0009507	0.0405	0.000225	0.0323	CC	Chloroplast
	GO:0009733	0.0406	0.000226	0.0323	BP	Response to auxin stimulus
	GO:0005524	0.0411	0.000239	0.0328	MF	ATP binding
GAGHGAGC	GO:0003700	4.51e-06	2.65e-07	0.000331	MF	Transcription factor activity
	GO:0005634	0.000248	2.65e-07	0.000331	CC	Nucleus
	GO:0003677	0.00415	2.65e-07	0.000331	MF	DNA binding
	GO:0009507	0.00836	5.3e-07	0.000496	CC	Chloroplast
	GO:0005886	0.00953	7.96e-07	0.000595	CC	Plasma membrane
	GO:0006355	0.0119	1.59e-06	0.000992	BP	Regulation of transcription, DNA-dependent
	GO:0045449	0.019	6.1e-06	0.00326	BP	Regulation of transcription
	GO:0003777	0.0253	2.33e-05	0.0097	MF	Microtubule motor activity
	GO:0010051	0.0254	2.33e-05	0.0097	BP	Xylem and phloem pattern formation
	GO:0048366	0.0278	3.32e-05	0.0124	BP	Leaf development
GAMGACGA	GO:0009507	1.8e-07	2.65e-07	0.000997	CC	Chloroplast
	GO:0000166	0.0136	1.59e-06	0.00274	MF	Nucleotide binding
	GO:0005739	0.0149	2.39e-06	0.00274	CC	Mitochondrion
	GO:0080008	0.0152	2.92e-06	0.00274	CC	CUL4 RING ubiquitin ligase complex
	GO:0005515	0.0208	1.22e-05	0.00917	MF	Protein binding
	GO:0003723	0.0253	2.47e-05	0.0155	MF	RNA binding
GARGAGRA	GO:0009507	1.03e-05	2.65e-07	0.001	CC	Chloroplast
	GO:0005794	0.0238	2.39e-05	0.045	CC	Golgi apparatus
GASRGAGA	GO:0003700	5.63e-11	2.65e-07	8.93e-05	MF	Transcription factor activity
	GO:0005634	1.51e-06	2.65e-07	8.93e-05	CC	Nucleus
	GO:0005886	6.03e-05	2.65e-07	8.93e-05	CC	Plasma membrane
	GO:0003677	7.9e-05	2.65e-07	8.93e-05	MF	DNA binding
	GO:0045449	0.000139	2.65e-07	8.93e-05	BP	Regulation of transcription
	GO:0005515	0.000319	2.65e-07	8.93e-05	MF	Protein binding
	GO:0006355	0.00198	2.65e-07	8.93e-05	BP	Regulation of transcription, DNA-dependent
	GO:0003777	0.00291	2.65e-07	8.93e-05	MF	Microtubule motor activity
	GO:0004674	0.00509	2.65e-07	8.93e-05	MF	Protein serine/threonine kinase activity
	GO:0048366	0.00679	2.65e-07	8.93e-05	BP	Leaf development
	GO:0006468	0.00755	2.65e-07	8.93e-05	BP	Protein amino acid phosphorylation
	GO:0016563	0.0119	1.33e-06	0.000378	MF	Transcription activator activity
	GO:0045941	0.0125	1.33e-06	0.000378	BP	Positive regulation of transcription
	GO:0010152	0.0133	1.59e-06	0.000421	BP	Pollen maturation
	GO:0009908	0.0185	9.02e-06	0.00223	BP	Flower development
	GO:0007623	0.0198	1.3e-05	0.00301	BP	Circadian rhythm
	GO:0048481	0.0208	1.43e-05	0.00312	BP	Ovule development
	GO:0007169	0.0226	1.94e-05	0.00399	BP	Transmembrane receptor protein tyrosine kinase signaling pathway
	GO:0010158	0.0244	2.86e-05	0.00487	BP	Abaxial cell fate specification
	GO:0010154	0.0244	2.86e-05	0.00487	BP	Fruit development
	GO:0016564	0.0245	2.89e-05	0.00487	MF	Transcription repressor activity
	GO:0016301	0.0246	2.89e-05	0.00487	MF	Kinase activity
	GO:0004672	0.0265	3.9e-05	0.00618	MF	Protein kinase activity
	GO:0009507	0.0267	4e-05	0.00618	CC	Chloroplast
	GO:0009944	0.0317	8.04e-05	0.0119	BP	Polarity specification of adaxial/abaxial axis
	GO:0006511	0.0346	0.000115	0.0164	BP	Ubiquitin-dependent protein catabolic process
	GO:0009524	0.0351	0.000122	0.0168	CC	Phragmoplast
	GO:0005524	0.0374	0.000163	0.0216	MF	ATP binding
	GO:0016049	0.0404	0.000219	0.028	BP	Cell growth
	GO:0000151	0.0412	0.000236	0.0291	CC	Ubiquitin ligase complex
	GO:0046686	0.0427	0.00027	0.0323	BP	Response to cadmium ion
	GO:0004842	0.0447	0.000328	0.0379	MF	Ubiquitin-protein ligase activity
	GO:0005516	0.0459	0.000358	0.0402	MF	Calmodulin binding
	GO:0010093	0.0474	0.000411	0.0448	BP	Specification of floral organ identity
	GO:0010051	0.0484	0.00045	0.0476	BP	Xylem and phloem pattern formation
GCCAYGCC	GO:0009507	0.000654	2.65e-07	0.0005	CC	Chloroplast
	GO:0005739	0.00569	2.65e-07	0.0005	CC	Mitochondrion
GCTAGCTR	GO:0003700	3.43e-05	2.65e-07	0.0005	MF	Transcription factor activity
	GO:0042626	0.00711	2.65e-07	0.0005	MF	ATPase activity, coupled to transmembrane movement of substances
GCTGCTGB	GO:0009507	0.000218	2.65e-07	0.0002	CC	Chloroplast
	GO:0005739	0.00127	2.65e-07	0.0002	CC	Mitochondrion
	GO:0003735	0.00725	2.65e-07	0.0002	MF	Structural constituent of ribosome
	GO:0006412	0.00831	2.65e-07	0.0002	BP	Translation
	GO:0009535	0.0102	2.65e-07	0.0002	CC	Chloroplast thylakoid membrane
	GO:0009570	0.0212	8.22e-06	0.00443	CC	Chloroplast stroma
	GO:0005840	0.0213	8.22e-06	0.00443	CC	Ribosome
	GO:0009579	0.0336	8.8e-05	0.0415	CC	Thylakoid
GTACGTAS	GO:0012505	0.0153	3.98e-06	0.015	CC	Endomembrane system
STAGCTA	GO:0003700	0.000237	2.65e-07	0.001	MF	Transcription factor activity
	GO:0009733	0.0199	1.03e-05	0.0195	BP	Response to auxin stimulus
TATAKAA	GO:0003700	4.46e-07	2.65e-07	0.000332	MF	Transcription factor activity
	GO:0012505	8.64e-07	2.65e-07	0.000332	CC	Endomembrane system
	GO:0045449	0.000658	2.65e-07	0.000332	BP	Regulation of transcription
	GO:0003677	0.0107	1.06e-06	0.000997	MF	DNA binding
	GO:0009753	0.0172	6.1e-06	0.00432	BP	Response to jasmonic acid stimulus
	GO:0009739	0.018	6.9e-06	0.00432	BP	Response to gibberellin stimulus
	GO:0004091	0.0257	3.05e-05	0.0164	MF	Carboxylesterase activity
	GO:0006355	0.0315	7.24e-05	0.034	BP	Regulation of transcription, DNA-dependent
TATATATR	GO:0003700	1.17e-09	2.65e-07	0.000199	MF	Transcription factor activity
	GO:0012505	9.67e-08	2.65e-07	0.000199	CC	Endomembrane system
	GO:0045449	0.000212	2.65e-07	0.000199	BP	Regulation of transcription
	GO:0009733	0.00118	2.65e-07	0.000199	BP	Response to auxin stimulus
	GO:0003677	0.00239	2.65e-07	0.000199	MF	DNA binding
	GO:0006355	0.00803	5.3e-07	0.000332	BP	Regulation of transcription, DNA-dependent
	GO:0006857	0.0152	3.18e-06	0.00171	BP	Oligopeptide transport
	GO:0009739	0.0182	5.83e-06	0.00274	BP	Response to gibberellin stimulus
	GO:0030599	0.022	1.57e-05	0.00653	MF	Pectinesterase activity
	GO:0010089	0.0243	2.47e-05	0.00926	BP	Xylem development
	GO:0004650	0.0294	5.54e-05	0.0189	MF	Polygalacturonase activity
	GO:0009751	0.0301	6.13e-05	0.0192	BP	Response to salicylic acid stimulus
	GO:0004601	0.0328	8.78e-05	0.0254	MF	Peroxidase activity
Note: BP, biological process; CC, cellular component; MF, molecular function

## Sheet: Sheet8
Table S1 FER resistance-associated miRNAs were preferentially enriched in the FER QTLs (Dataset 8)
Chr	Left	Right	miRNA	Start	End	Reference (PMID)
1	50000000	70000000	1_47056	62520772	62521021	27742723, 21559994
1	54842973	64505780				20113088445
1	90229505	96327799	1_47381	89953670	89953919	26643764
1	91000000	148239606	1_43788	116730704	116730953	28109190
			1_43790	116752600	116752849
1	223974395	228741289	1_48710	223609778	223610027	20113088445
			zma-miR166b-5p	226759256	226759371
2	16363054	17572452	zma-miR399e-3p	16763309	16763432	26643764
2	20000000	50000000	2_34270	27348253	27348502	27742723, 21559994
			zma-miR156e-5p	33005026	33005151
2	45077747	85256778	zma-miR2118d	51343097	51343244	28109190
			2_34613	55182817	55183066
			2_34756	65633432	65633681
2	115478109	132952781	2_32193	121409013	121409262	26643764
2	170000000	190000000	zma-miR398a-5p	174319898	174320037	27742723, 21559994
			2_32815	185406977	185407226
			2_32818	185497074	185497323
			zma-miR156f-5p	185613978	185614144
2	217660131	221800414	zma-miR164a-5p	223401157	223401308	20113088445
3	3478666	7830037	3_25521	4651312	4651561	20113088445
			zma-miR156b-5p	6928278	6928401
			zma-miR156b-3p	6928278	6928401
3	31056945	90213128	3_25869	29538938	29539187	20113088445
			zma-miR408a	58127890	58128080
			3_26302	70862865	70863114
3	32107590	180570027	zma-miR167g-3p	119394584	119394826	26643764
			zma-miR397a-5p	183569171	183569313
3	177381672	193733670	3_27526	194890802	194891051	20113088445
3	180000000	210000000	3_30137	200774405	200774654	27742723, 21559994
			3_27614	201763883	201764132
			3_27696	207499025	207499274
4	10000000	40000000	4_40012	16955471	16955720	27742723, 21559994
4	14854376	20600353				20113088445
4	46450572	142430377	zma-miR156a-5p	87069146	87069297	20113088445
4	81000000	16700000	zma-miR156a-3p	87069146	87069297	27742723, 21559994
			zma-miR156i-5p	140280587	140280703
			zma-miR156i-3p	140280587	140280703
4	170000000	210000000	zma-miR396a-3p	176326883	176327019	27742723, 21559994
			zma-miR164f-5p	179535508	179535615
			4_41803	191135937	191136186
			4_41802	191136000	191136249
4	239495017	239495073	4_39665	238038839	238039088	28109190
			4_42335	239963336	239963585
			zma-miR160a-5p	241638522	241638625
5	5578038	19155224	zma-miR167c-3p	4414244	4414375	28109190
			zma-miR167b-3p	7976369	7976495
5	20000000	50000000	5_20600	21720424	21720673	27742723, 21559994
			zma-miR166d-5p	22443534	22443637
5	40000000	70000000	zma-miR160b-5p	44296768	44296888	27742723, 21559994
			5_23539	46235300	46235549
5	136000000	172000000	zma-miR399h-3p	150363095	150363188	27742723, 21559994
5	142281997	164370168	zma-miR399i-3p	150372041	150372131	20113088445
5	160000000	190000000	zma-miR529-5p	164370906	164371031	27742723, 21559994
			zma-miR827-5p	171268609	171268730
			zma-miR156l-5p	188595332	188595421
			zma-miR156l-3p	188595332	188595421
5	192230178	203736050	5_25100	199053195	199053444	20113088445
5	196987182	199208460	5_25307	210018525	210018774	26643764
5	205440973	217012402	zma-miR166k-5p	216483766	216483933	20113088445
6	0	85961906	6_7809	5298722	5298971	28109190
			zma-miR160c-5p	9551862	9551961
			6_8150	33172035	33172284
			6_8154	33433199	33433448
			6_10479	46519219	46519468
			6_10485	48467820	48468069
6	88014372	104547777	6_8579	87954356	87954605	20113088445
			6_8601	89285778	89286027
			zma-miR160g-5p	94036699	94036784
			zma-miR167h-3p	95985872	95986014
			zma-miR156k-5p	98967260	98967382
6	106067449	123777990	6_9119	124919329	124919578	20113088445
6	150719642	155178165	6_9592	155803459	155803708	20113088445
6	156461452	161618104	zma-miR164c-5p	157477837	157478106	20113088445
6	164260857	166791275	zma-miR399c-5p	163867932	163868138	20113088445
			zma-miR399c-3p	163867932	163868138
			6_9844	167105460	167105709
7	50384457	129754003	zma-miR169p-5p	114375728	114375792	28109190
7	118007174	134100293	zma-miR156g-5p	119411284	119411404	20113088445
7	131984321	143389581	zma-miR156j-5p	134663764	134663888	20113088445
			7_17851	135314250	135314499
8	10284997	12935715	zma-miR159a-5p	10753073	10753318	26643764
8	110811553	125974265	8_15447	108537445	108537694	20113088445
			zma-miR164h-5p	121773384	121773602
8	128285426	149984167	zma-miR319c-5p	152709450	152709665	28109190
			zma-miR319c-3p	152709450	152709665
8	157638864	158567457	8_13885	157884452	157884701	26643764
			8_16082	157908370	157908619
9	0	30000000	9_4174	13358022	13358271	27742723, 21559994
			9_4199	14843797	14844046
			zma-miR396b-3p	15122740	15122875
9	21982646	120504202	zma-miR399j-5p	24309478	24309652	28109190
			zma-miR399j-3p	24309478	24309652
			9_4639	56524321	56524570
			9_6622	67045545	67045794
			zma-miR167i-3p	113476123	113476252
			9_7143	118425412	118425661
9	127547903	137511573	zma-miR171d-5p	128212960	128213080	28109190
9	137511573	147547584	zma-miR171d-3p	128212960	128213080	28109190
9	148058431	154082801	zma-miR528b-5p	156643654	156643731	28109190
			zma-miR528b-3p	156643654	156643731
10	10000000	40000000	10_471	9581771	9582020	27742723, 21559994
10	40000000	140000000	10_2682	57312798	57313047	27742723, 21559994
			zma-miR171j-3p	59006552	59006680
			10_1056	80052599	80052848
			10_1105	83465553	83465802
			10_1111	83466370	83466619
			10_1206	90133459	90133708
			10_3152	101311924	101312173
			10_3391	120798514	120798763
			10_3393	120798800	120799049
			zma-miR156h-5p	129642870	129642984
			zma-miR156h-3p	129642870	129642984
			10_1721	130985819	130986068
			zma-miR171k-5p	138536838	138536941
10	143000000	148000000	zma-miR395n-3p	145465911	145465976	27742723, 21559994
			zma-miR395p-3p	145466402	145466490
			zma-miR393c-5p	149451810	149451906
			zma-miR393c-3p	149451810	149451906

## Sheet: Sheet9
Table S1 F. verticillioides-responsive miRNAs and known FER-related QTLs in maize (Dataset 9)
Chr	Left	Right	miRNAs	Start	End	Reference
1	30000000	40000000	1_42818	33533892	33534141	27742723, 21559994
1	54842973	64505780	1_47056	62520772	62521021	20113088445
1	90229505	96327799	1_47381	89953670	89953919	26643764
1	91000000	148239606	1_43788	116730704	116730953	28109190
			1_43790	116752600	116752849
1	223974395	228741289	1_48710	223609778	223610027	20113088445
			zma-miR166b-5p	226759256	226759371
2	16363054	17572452	zma-miR399e-3p	16763309	16763432	26643764
2	20000000	50000000	2_34270	27348253	27348502	27742723, 21559994
			zma-miR156e-5p	33005026	33005151
			zma-miR156e-3p	33005026	33005151
2	45077747	85256778	zma-miR2118d	51343097	51343244	28109190
			2_34613	55182817	55183066
			2_34756	65633432	65633681
2	115478109	132952781	2_32193	121409013	121409262	26643764
			2_35339	131970152	131970401
2	170000000	190000000	zma-miR398a-5p	174319898	174320037	27742723, 21559994
			2_32815	185406977	185407226
			2_32818	185497074	185497323
			zma-miR156f-5p	185613978	185614144
			zma-miR156f-3p	185613978	185614144
3	3478666	7830037	3_25521	4651312	4651561	20113088445
			zma-miR156b-5p	6928278	6928401
			zma-miR156b-3p	6928278	6928401
3	17000431	19902089	zma-miR393b-5p	17997197	17997304	20113088445
3	31056945	90213128	3_25869	29538938	29539187	20113088445
			zma-miR408a	58127890	58128080
			3_26302	70862865	70863114
			zma-miR166l-3p	91435335	91435471
3	32107590	180570027	zma-miR167g-3p	119394584	119394826	26643764
			zma-miR397a-5p	183569171	183569313
3	177381672	193733670	3_27526	194890802	194891051	20113088445
3	180000000	210000000	3_30137	200774405	200774654	27742723, 21559994
			3_27614	201763883	201764132
			3_27696	207499025	207499274
4	10000000	40000000	4_40012	16955471	16955720	27742723, 21559994
4	14854376	20600353				20113088445
4	46450572	142430377	4_40566	76358853	76359102	20113088445
4	81000000	16700000	zma-miR156a-5p	87069146	87069297	27742723, 21559994
			zma-miR156a-3p	87069146	87069297
			4_38163	130273206	130273455
			zma-miR156i-5p	140280587	140280703
			zma-miR156i-3p	140280587	140280703
4	170000000	210000000	zma-miR172c-3p	174154928	174155050	27742723, 21559994
			zma-miR396a-3p	176326883	176327019
			zma-miR164f-5p	179535508	179535615
			zma-miR166n-3p	181112182	181112277
			4_41803	191135937	191136186
			4_41802	191136000	191136249
4	239495017	239495073	4_39665	238038839	238039088	28109190
			4_42335	239963336	239963585
			4_39689	240188690	240188939
			zma-miR160a-5p	241638522	241638625
5	5578038	19155224	zma-miR167c-3p	4414244	4414375	28109190
			zma-miR167b-3p	7976369	7976495
5	20000000	50000000	5_20600	21720424	21720673	27742723, 21559994
			zma-miR166d-5p	22443534	22443637
			5_20657	26105442	26105691
			5_23377	33906273	33906522
5	40000000	70000000	zma-miR160b-5p	44296768	44296888	27742723, 21559994
			5_23539	46235300	46235549
5	136000000	172000000	zma-miR827-5p	171268609	171268730	27742723, 21559994
			zma-miR827-3p	171268609	171268730
5	160000000	190000000	zma-miR156l-5p	188595332	188595421	27742723, 21559994
			zma-miR156l-3p	188595332	188595421
5	192230178	203736050	5_25100	199053195	199053444	20113088445
5	196987182	199208460				26643764
5	205440973	217012402	5_25307	210018525	210018774	20113088445
			zma-miR166k-5p	216483766	216483933
			zma-miR166k-3p	216483766	216483933
			zma-miR166m-5p	216484037	216484192
			zma-miR166m-3p	216484037	216484192
6	0	85961906	6_7809	5298722	5298971	28109190
			zma-miR160c-5p	9551862	9551961
			6_8150	33172035	33172284
			6_8154	33433199	33433448
			6_10479	46519219	46519468
			6_10485	48467820	48468069
6	88014372	104547777	zma-miR166a-5p	87381728	87381940	20113088445
			6_8579	87954356	87954605
			6_8601	89285778	89286027
			zma-miR160g-5p	94036699	94036784
			zma-miR167h-3p	95985872	95986014
			zma-miR156k-5p	98967260	98967382
6	106067449	123777990	6_9119	124919329	124919578	20113088445
6	150719642	155178165	6_9592	155803459	155803708	20113088445
6	156461452	161618104	zma-miR164c-5p	157477837	157478106	20113088445
6	164260857	166791275	zma-miR399c-5p	163867932	163868138	20113088445
			zma-miR399c-3p	163867932	163868138
			6_9844	167105460	167105709
7	50384457	129754003	zma-miR172a	54276707	54276789	28109190
			zma-miR169p-5p	114375728	114375792
7	118007174	134100293	zma-miR156g-5p	119411284	119411404	20113088445
7	131984321	143389581	zma-miR156g-3p	119411284	119411404	20113088445
			zma-miR166j-3p	128589394	128589547
			zma-miR156j-5p	134663764	134663888
			7_17851	135314250	135314499
8	10284997	12935715	zma-miR159a-5p	10753073	10753318	26643764
8	110811553	125974265	8_15447	108537445	108537694	20113088445
			zma-miR164h-5p	121773384	121773602
8	128285426	149984167	zma-miR319c-5p	152709450	152709665	28109190
			zma-miR319c-3p	152709450	152709665
8	157638864	158567457	8_13885	157884452	157884701	26643764
			8_16082	157908370	157908619
9	0	30000000	9_4174	13358022	13358271	27742723, 21559994
			9_4199	14843797	14844046
			zma-miR396b-3p	15122740	15122875
			zma-miR396h	15122758	15122881
9	21982646	120504202	zma-miR399j-5p	24309478	24309652	28109190
			zma-miR399j-3p	24309478	24309652
			9_4639	56524321	56524570
			9_6622	67045545	67045794
			zma-miR167i-3p	113476123	113476252
			9_7143	118425412	118425661
9	127547903	137511573	zma-miR171d-5p	128212960	128213080	28109190
			zma-miR171d-3p	128212960	128213080
9	137511573	147547584	9_7475	139466562	139466811	28109190
9	148058431	154082801	zma-miR528b-5p	156643654	156643731	28109190
			zma-miR528b-3p	156643654	156643731
10	10000000	40000000	10_471	9581771	9582020	27742723, 21559994
10	40000000	140000000	10_2682	57312798	57313047	27742723, 21559994
			zma-miR171j-3p	59006552	59006680
			10_1056	80052599	80052848
			10_1105	83465553	83465802
			10_1111	83466370	83466619
			10_1206	90133459	90133708
			10_3152	101311924	101312173
			10_3391	120798514	120798763
			10_3393	120798800	120799049
			zma-miR156h-5p	129642870	129642984
			zma-miR156h-3p	129642870	129642984
			10_3554	130072157	130072406
			10_1721	130985819	130986068
			zma-miR171k-5p	138536838	138536941
10	143000000	148000000	zma-miR395n-3p	145465911	145465976	27742723, 21559994
			zma-miR395p-3p	145466402	145466490
			zma-miR393c-5p	149451810	149451906
			zma-miR393c-3p	149451810	149451906

## Sheet: Sheet10
Table S1 DEMs between the susceptible and resistant genotype under F. verticillioides treatment and the FER-related QTLs in maize (Dataset 10)
Chr	Left	Right	DEMs	Start	End	Reference
1	50000000	70000000	1_47056	62520772	62521021	27742723, 21559994
1	54842973	64505780				20113088445
1	90229505	96327799	1_47381	89953670	89953919	26643764
1	91000000	148239606	1_43788	116730704	116730953	28109190
			1_43790	116752600	116752849
1	200000000	210000000	1_44837	213139880	213140129	27742723, 21559994
1	223974395	228741289	1_48710	223609778	223610027	20113088445
			zma-miR166b-5p	226759256	226759371
2	16363054	17572452	zma-miR399e-3p	16763309	16763432	26643764
			zma-miR171h-5p	18027100	18027223
2	20000000	50000000	2_34203	20828531	20828780	27742723, 21559994
			2_34270	27348253	27348502
			zma-miR156e-5p	33005026	33005151
2	45077747	85256778	zma-miR2118b	51342905	51343022	28109190
			zma-miR2118d	51343097	51343244
			2_34613	55182817	55183066
			2_34756	65633432	65633681
2	115478109	132952781	2_32193	121409013	121409262	26643764
2	170000000	190000000	zma-miR398a-5p	174319898	174320037	27742723, 21559994
			zma-miR398a-3p	174319898	174320037
			2_32815	185406977	185407226
			2_32818	185497074	185497323
			zma-miR156f-5p	185613978	185614144
			2_32926	192968905	192969154
2	213614510	215444370	2_33341	216216005	216216254	20113088445
2	217660131	221800414	zma-miR164a-5p	223401157	223401308	20113088445
3	3478666	7830037	3_25521	4651312	4651561	20113088445
			zma-miR156b-5p	6928278	6928401
			zma-miR156b-3p	6928278	6928401
3	31056945	90213128	3_25869	29538938	29539187	20113088445
			zma-miR408a	58127890	58128080
			3_26302	70862865	70863114
3	32107590	180570027	zma-miR167a-5p	119392621	119392810	26643764
3	124750953	155286584	zma-miR167g-5p	119394584	119394826	28109190
			zma-miR167g-3p	119394584	119394826
			3_26759	130914456	130914705
3	180000000	210000000	zma-miR397a-5p	183569171	183569313	27742723, 21559994
			3_27526	194890802	194891051
			zma-miR167f-5p	195044719	195044837
			3_30137	200774405	200774654
			3_27614	201763883	201764132
			3_30204	204966278	204966527
			3_27696	207499025	207499274
			3_27700	207558825	207559074
			3_30327	210231620	210231869
4	10000000	40000000	4_40012	16955471	16955720	27742723, 21559994
4	14854376	20600353				20113088445
4	46450572	142430377	4_37705	73608970	73609219	20113088445
4	81000000	16700000	zma-miR156a-5p	87069146	87069297	27742723, 21559994
			zma-miR156a-3p	87069146	87069297
			zma-miR156i-5p	140280587	140280703
			zma-miR156i-3p	140280587	140280703
			zma-miR166c-5p	153858453	153858544
			zma-miR394b-5p	157728375	157728496
			4_41324	159482944	159483193
			4_41350	161056303	161056552
4	170000000	210000000	zma-miR396a-5p	176326883	176327019	27742723, 21559994
			zma-miR396a-3p	176326883	176327019
			zma-miR164f-5p	179535508	179535615
			4_41803	191135937	191136186
			4_41802	191136000	191136249
			4_39316	212694116	212694365
4	239495017	239495073	4_39665	238038839	238039088	28109190
			4_42335	239963336	239963585
			zma-miR160a-5p	241638522	241638625
5	5578038	19155224	zma-miR167b-5p	7976369	7976495	28109190
			zma-miR167b-3p	7976369	7976495
			5_20382	8070968	8071217
			zma-miR171f-5p	8896283	8896437
			zma-miR171f-3p	8896283	8896437
5	20000000	50000000	5_20600	21720424	21720673	27742723, 21559994
			zma-miR166d-5p	22443534	22443637
5	40000000	70000000	zma-miR160b-5p	44296768	44296888	27742723, 21559994
			5_23539	46235300	46235549
5	136000000	172000000	5_21802	137486197	137486446	27742723, 21559994
5	142281997	164370168	zma-miR399h-3p	150363095	150363188	20113088445
			zma-miR399i-3p	150372041	150372131
			zma-miR529-5p	164370906	164371031
			zma-miR827-5p	171268609	171268730
5	160000000	190000000	zma-miR162-3p	186614119	186614248	27742723, 21559994
			zma-miR156l-5p	188595332	188595421
			zma-miR156l-3p	188595332	188595421
5	192230178	203736050	5_25100	199053195	199053444	20113088445
5	196987182	199208460	zma-miR394a-5p	199240964	199241089	26643764
5	205440973	217012402	5_25307	210018525	210018774	20113088445
			zma-miR166k-5p	216483766	216483933
6	0	85961906	6_7809	5298722	5298971	28109190
			zma-miR160c-5p	9551862	9551961
			6_8150	33172035	33172284
			6_8154	33433199	33433448
			6_10479	46519219	46519468
			6_10485	48467820	48468069
6	88014372	104547777	6_8579	87954356	87954605	20113088445
			6_8601	89285778	89286027
			zma-miR160g-5p	94036699	94036784
			zma-miR167h-5p	95985872	95986014
			zma-miR167h-3p	95985872	95986014
			6_8731	97506165	97506414
			zma-miR156k-5p	98967260	98967382
6	106067449	123777990	6_9119	124919329	124919578	20113088445
6	150719642	155178165	6_11745	155803306	155803555	20113088445
			6_9592	155803459	155803708
6	156461452	161618104	zma-miR164c-5p	157477837	157478106	20113088445
6	164260857	166791275	zma-miR399c-5p	163867932	163868138	20113088445
			zma-miR399c-3p	163867932	163868138
			6_9844	167105460	167105709
			6_9863	167905521	167905770
7	50384457	129754003	zma-miR169p-5p	114375728	114375792	28109190
7	118007174	134100293	zma-miR156g-5p	119411284	119411404	20113088445
7	131984321	143389581	zma-miR156j-5p	134663764	134663888	20113088445
			7_17851	135314250	135314499
8	10284997	12935715	zma-miR159a-5p	10753073	10753318	26643764
			zma-miR159a-3p	10753073	10753318
			zma-miR159h-3p	10885935	10886134
			zma-miR159i-3p	10912332	10912583
			zma-miR159j-3p	10920901	10921152
			zma-miR159k-3p	10947058	10947257
			zma-miR159b-3p	10950933	10951153
8	110811553	125974265	8_15447	108537445	108537694	20113088445
			zma-miR164h-5p	121773384	121773602
8	128285426	149984167	zma-miR319c-5p	152709450	152709665	28109190
			zma-miR319c-3p	152709450	152709665
8	157638864	158567457	8_13885	157884452	157884701	26643764
			8_16082	157908370	157908619
9	0	30000000	9_3973	2473928	2474177	27742723, 21559994
			9_5940	2474015	2474264
			9_4174	13358022	13358271
			9_4199	14843797	14844046
			zma-miR396b-5p	15122740	15122875
			zma-miR396b-3p	15122740	15122875
9	21982646	120504202	zma-miR399j-5p	24309478	24309652	28109190
			zma-miR399j-3p	24309478	24309652
			9_4639	56524321	56524570
			9_6622	67045545	67045794
			9_6637	69379358	69379607
			zma-miR167i-5p	113476123	113476252
			zma-miR167i-3p	113476123	113476252
			9_7143	118425412	118425661
9	127547903	137511573	zma-miR171d-5p	128212960	128213080	28109190
			zma-miR171d-3p	128212960	128213080
9	137511573	147547584	9_7551	145595553	145595802	28109190
9	148058431	154082801	9_7639	150085468	150085717	28109190
			zma-miR528b-5p	156643654	156643731
			zma-miR528b-3p	156643654	156643731
10	10000000	40000000	10_471	9581771	9582020	27742723, 21559994
10	40000000	140000000	10_2682	57312798	57313047	27742723, 21559994
			zma-miR171j-3p	59006552	59006680
			10_1056	80052599	80052848
			10_1105	83465553	83465802
			10_1111	83466370	83466619
			10_1206	90133459	90133708
			10_3152	101311924	101312173
			10_3391	120798514	120798763
			10_3393	120798800	120799049
			zma-miR156h-5p	129642870	129642984
			zma-miR156h-3p	129642870	129642984
			10_1721	130985819	130986068
			zma-miR171k-5p	138536838	138536941
10	143000000	148000000	zma-miR395n-3p	145465911	145465976	27742723, 21559994
			zma-miR395p-3p	145466402	145466490
			zma-miR396d	148727703	148727776
			zma-miR393c-5p	149451810	149451906
			zma-miR393c-3p	149451810	149451906

[truncated: 2 more sheets: Sheet11, Sheet12]
