# Supplementary material for: MicroRNAs Are Involved in Maize Immunity Against Fusarium verticillioides Ear Rot
Source: Genomics Proteomics Bioinformatics. 2020 Jun 10;18(3):241–55. doi: 10.1016/j.gpb.2019.11.006 (PMC7801212; doi:10.1016/j.gpb.2019.11.006)
Supplement: Supplementary Table S2 [file mmc11.xlsx]

## Sheet: Sheet1
Table S2 Degradome analysis of maize kernels by CleaveLand 3.0 pipeline
Note: #N/A, without functional annotation.
Small RNA	Target	Alignment score	Alignment range	Cleavage site	Category	P value	Duplicate	Annotation
Zma-miR166a-3p	Zm00001d026325	3	167-187	178	1	0.0495245	1	Homeobox-leucine zipper protein ATHB-14
Zma-miR166j-3p	Zm00001d026325	2.5	168-187	178	1	0.0495245	1	Homeobox-leucine zipper protein ATHB-14
Zma-miR166k-3p	Zm00001d026325	2.5	168-187	178	1	0.0495245	1	Homeobox-leucine zipper protein ATHB-14
Zma-miR166l-3p	Zm00001d026325	3	167-187	178	1	0.0446845	1	Homeobox-leucine zipper protein ATHB-14
Zma-miR166m-3p	Zm00001d026325	3	167-187	178	1	0.0446845	1	Homeobox-leucine zipper protein ATHB-14
Zma-miR166n-3p	Zm00001d026325	2.5	168-187	178	1	0.0495245	1	Homeobox-leucine zipper protein ATHB-14
Zma-miR160a-5p	Zm00001d017284	2	1353-1373	1364	0	0.00731992	1	Auxin response factor 16
Zma-miR160b-5p	Zm00001d017284	2	1353-1373	1364	0	0.00731992	1	Auxin response factor 16
Zma-miR160c-5p	Zm00001d017284	2	1353-1373	1364	0	0.00731992	1	Auxin response factor 16
Zma-miR160d-5p	Zm00001d017284	2	1353-1373	1364	0	0.00731992	1	Auxin response factor 16
Zma-miR160e	Zm00001d017284	2	1353-1373	1364	0	0.00731992	1	Auxin response factor 16
Zma-miR160f-5p	Zm00001d017284	2	1353-1373	1364	0	0.0109598	1	Auxin response factor 16
Zma-miR160g-5p	Zm00001d017284	2	1353-1373	1364	0	0.00731992	1	Auxin response factor 16
Zma-miR160a-5p	Zm00001d014507	1	1377-1397	1388	0	0.0214727	1	Auxin response factor 16
Zma-miR160b-5p	Zm00001d014507	1	1377-1397	1388	0	0.0214727	1	Auxin response factor 16
Zma-miR160c-5p	Zm00001d014507	1	1377-1397	1388	0	0.0214727	1	Auxin response factor 16
Zma-miR160d-5p	Zm00001d014507	1	1377-1397	1388	0	0.0214727	1	Auxin response factor 16
Zma-miR160e	Zm00001d014507	1	1377-1397	1388	0	0.0214727	1	Auxin response factor 16
Zma-miR160f-5p	Zm00001d014507	1	1377-1397	1388	0	0.0214727	1	Auxin response factor 16
Zma-miR160g-5p	Zm00001d014507	1	1377-1397	1388	0	0.0214727	1	Auxin response factor 16
Zma-miR171a-3p	Zm00001d002718	0	1147-1166	1157	1	0.0495245	1	Scarecrow-like protein 6
Zma-miR171c-3p	Zm00001d002718	3	1146-1166	1157	1	0.0300161	1	Scarecrow-like protein 6
Zma-miR171d-3p	Zm00001d002718	1	1146-1166	1157	1	0.0430657	1	Scarecrow-like protein 6
Zma-miR171e-3p	Zm00001d002718	1	1146-1166	1157	1	0.0430657	1	Scarecrow-like protein 6
Zma-miR171i-3p	Zm00001d002718	1	1146-1166	1157	1	0.0430657	1	Scarecrow-like protein 6
Zma-miR171j-3p	Zm00001d002718	1	1146-1166	1157	1	0.0430657	1	Scarecrow-like protein 6
Zma-miR171l-3p	Zm00001d002718	1.5	1146-1166	1157	1	0.0398198	1	Scarecrow-like protein 6
Zma-miR171m-3p	Zm00001d002718	1.5	1146-1166	1157	1	0.0398198	1	Scarecrow-like protein 6
Zma-miR171n-3p	Zm00001d002718	0	1146-1166	1157	1	0.0495245	1	Scarecrow-like protein 6
Zma-miR159a-3p	Zm00001d043131	3.5	977-997	988	0	0.0132691	1	Myb doMain protein 81
Zma-miR159b-3p	Zm00001d043131	3.5	977-997	988	0	0.0132691	1	Myb doMain protein 81
Zma-miR159c-3p	Zm00001d043131	3	977-997	988	0	0.00897605	1	Myb doMain protein 81
Zma-miR159d-3p	Zm00001d043131	3	977-997	988	0	0.00897605	1	Myb doMain protein 81
Zma-miR159e-3p	Zm00001d043131	5	977-997	988	0	0.0296081	1	Myb doMain protein 81
Zma-miR159f-3p	Zm00001d043131	3.5	977-997	988	0	0.0132691	1	Myb doMain protein 81
Zma-miR159g-3p	Zm00001d043131	2	977-997	988	0	0.00366668	1	Myb doMain protein 81
Zma-miR159h-3p	Zm00001d043131	1.5	977-997	988	0	0.00399935	1	Myb doMain protein 81
Zma-miR159i-3p	Zm00001d043131	1.5	977-997	988	0	0.00399935	1	Myb doMain protein 81
Zma-miR159j-3p	Zm00001d043131	3.5	977-997	988	0	0.0132691	1	Myb doMain protein 81
Zma-miR159k-3p	Zm00001d043131	3.5	977-997	988	0	0.0132691	1	Myb doMain protein 81
Zma-miR167a-5p	Zm00001d001879	4	2286-2307	2297	0	0.0162303	1	Auxin response factor 3
Zma-miR167b-5p	Zm00001d001879	4	2286-2307	2297	0	0.0162303	1	Auxin response factor 3
Zma-miR167c-5p	Zm00001d001879	4	2286-2307	2297	0	0.0162303	1	Auxin response factor 3
Zma-miR167d-5p	Zm00001d001879	4	2286-2307	2297	0	0.0162303	1	Auxin response factor 3
Zma-miR167e-5p	Zm00001d001879	4.5	2286-2307	2297	0	0.0257116	1	Auxin response factor 3
Zma-miR167f-5p	Zm00001d001879	4.5	2286-2307	2297	0	0.0257116	1	Auxin response factor 3
Zma-miR167g-5p	Zm00001d001879	4.5	2286-2307	2297	0	0.0257116	1	Auxin response factor 3
Zma-miR167h-5p	Zm00001d001879	4.5	2286-2307	2297	0	0.0257116	1	Auxin response factor 3
Zma-miR167i-5p	Zm00001d001879	4.5	2286-2307	2297	0	0.0257116	1	Auxin response factor 3
Zma-miR167j-5p	Zm00001d001879	4.5	2286-2307	2297	0	0.0257116	1	Auxin response factor 3
Zma-miR398a-3p	Zm00001d002549	7	446-467	457	0	0.0444009	1	#NA
Zma-miR398b-3p	Zm00001d002549	7	446-467	457	0	0.0444009	1	#N/A
Zma-miR164a-5p	Zm00001d050893	4	722-742	733	0	0.0231052	1	NAC domain-containing protein 79
Zma-miR164b-5p	Zm00001d050893	4	722-742	733	0	0.0231052	1	NAC domain-containing protein 79
Zma-miR164c-5p	Zm00001d050893	4	722-742	733	0	0.0231052	1	NAC domain-containing protein 79
Zma-miR164d-5p	Zm00001d050893	4	722-742	733	0	0.0231052	1	NAC domain-containing protein 79
Zma-miR164e-5p	Zm00001d050893	3	722-742	733	0	0.0119501	1	NAC domain-containing protein 79
Zma-miR164f-5p	Zm00001d050893	4	722-742	733	0	0.00698836	1	NAC domain-containing protein 79
Zma-miR164g-5p	Zm00001d050893	4	722-742	733	0	0.0231052	1	NAC domain-containing protein 79
Zma-miR164h-5p	Zm00001d050893	2	722-742	733	0	0.00731992	1	NAC domain-containing protein 79
Zma-miR171a-3p	Zm00001d017513	0	1105-1124	1115	0	0.0296081	1	Scarecrow-like protein 6
Zma-miR171c-3p	Zm00001d017513	3	1104-1124	1115	0	0.0178715	1	Scarecrow-like protein 6
Zma-miR171d-3p	Zm00001d017513	1	1104-1124	1115	0	0.0257116	1	Scarecrow-like protein 6
Zma-miR171e-3p	Zm00001d017513	1	1104-1124	1115	0	0.0257116	1	Scarecrow-like protein 6
Zma-miR171g-3p	Zm00001d017513	7	1104-1125	1115	0	0.0253861	1	Scarecrow-like protein 6
Zma-miR171i-3p	Zm00001d017513	1	1104-1124	1115	0	0.0257116	1	Scarecrow-like protein 6
Zma-miR171j-3p	Zm00001d017513	1	1104-1124	1115	0	0.0257116	1	Scarecrow-like protein 6
Zma-miR171l-3p	Zm00001d017513	1.5	1104-1124	1115	0	0.0237574	1	Scarecrow-like protein 6
Zma-miR171m-3p	Zm00001d017513	1.5	1104-1124	1115	0	0.0237574	1	Scarecrow-like protein 6
Zma-miR171n-3p	Zm00001d017513	0	1104-1124	1115	0	0.0296081	1	Scarecrow-like protein 6
Zma-miR528a-5p	Zm00001d021850	2.5	363-382	373	0	0.0033339	1	Cupredoxin superfamily protein
Zma-miR528b-5p	Zm00001d021850	2.5	363-382	373	0	0.0033339	1	Cupredoxin superfamily protein
Zma-miR2118b	Maize_newGene_892	7	400-421	412	2	0.0465691	0	#N/A
Zma-miR156j-5p	Zm00001d026175	1	631-651	642	0	0.0214727	0	Squamosa promoter-binding protein-like (SBP domain) transcription factor family protein
Zma-miR168a-5p	Zm00001d035747	5	617-637	628	0	0.0344568	1	Ago1a;argonaute1a: Ortholog of Arabidopsis ago1
Zma-miR168b-5p	Zm00001d035747	5	617-637	628	0	0.0344568	1	Ago1a;argonaute1a: Ortholog of Arabidopsis ago1
Zma-miR160a-5p	Zm00001d014013	1	1314-1334	1325	0	0.0214727	1	Auxin response factor 16
Zma-miR160b-5p	Zm00001d014013	1	1314-1334	1325	0	0.0214727	1	Auxin response factor 16
Zma-miR160c-5p	Zm00001d014013	1	1314-1334	1325	0	0.0214727	1	Auxin response factor 16
Zma-miR160d-5p	Zm00001d014013	1	1314-1334	1325	0	0.0214727	1	Auxin response factor 16
Zma-miR160e	Zm00001d014013	1	1314-1334	1325	0	0.0214727	1	Auxin response factor 16
Zma-miR160f-5p	Zm00001d014013	1	1314-1334	1325	0	0.0214727	1	Auxin response factor 16
Zma-miR160g-5p	Zm00001d014013	1	1314-1334	1325	0	0.0214727	1	Auxin response factor 16
Zma-miR319a-3p	Zm00001d008919	4	1039-1058	1049	1	0.019559	1	Transcription factor TCP4
Zma-miR319b-3p	Zm00001d008919	4	1039-1058	1049	1	0.019559	1	Transcription factor TCP4
Zma-miR319c-3p	Zm00001d008919	4	1039-1058	1049	1	0.019559	1	Transcription factor TCP4
Zma-miR319d-3p	Zm00001d008919	4	1039-1058	1049	1	0.019559	1	Transcription factor TCP4
Zma-miR164a-5p	Zm00001d014405	2	659-679	670	0	0.0145863	1	NAC domain-containing protein 21/22
Zma-miR164b-5p	Zm00001d014405	2	659-679	670	0	0.0145863	1	NAC domain-containing protein 21/22
Zma-miR164c-5p	Zm00001d014405	2	659-679	670	0	0.0145863	1	NAC domain-containing protein 21/22
Zma-miR164d-5p	Zm00001d014405	2	659-679	670	0	0.0145863	1	NAC domain-containing protein 21/22
Zma-miR164f-5p	Zm00001d014405	1	659-679	670	0	0.0172153	1	NAC domain-containing protein 21/22
Zma-miR164g-5p	Zm00001d014405	2	659-679	670	0	0.0145863	1	NAC domain-containing protein 21/22
Zma-miR164h-5p	Zm00001d014405	2.5	659-679	670	0	0.0165587	1	NAC domain-containing protein 21/22
Zma-miR171a-5p	Zm00001d021085	6.5	1529-1549	1540	1	0.0463006	0	ALBINO3-like protein 1 chloroplastic
Zma-miR167a-5p	Zm00001d014377	5	2484-2505	2495	0	0.0296081	1	Auxin response factor 18
Zma-miR167b-5p	Zm00001d014377	5	2484-2505	2495	0	0.0296081	1	Auxin response factor 18
Zma-miR167c-5p	Zm00001d014377	5	2484-2505	2495	0	0.0296081	1	Auxin response factor 18
Zma-miR167d-5p	Zm00001d014377	5	2484-2505	2495	0	0.0296081	1	Auxin response factor 18
Zma-miR167e-5p	Zm00001d014377	5	2484-2505	2495	0	0.0488582	1	Auxin response factor 18
Zma-miR167f-5p	Zm00001d014377	5	2484-2505	2495	0	0.0488582	1	Auxin response factor 18
Zma-miR167g-5p	Zm00001d014377	5	2484-2505	2495	0	0.0488582	1	Auxin response factor 18
Zma-miR167h-5p	Zm00001d014377	5	2484-2505	2495	0	0.0488582	1	Auxin response factor 18
Zma-miR167i-5p	Zm00001d014377	5	2484-2505	2495	0	0.0488582	1	Auxin response factor 18
Zma-miR167j-5p	Zm00001d014377	5	2484-2505	2495	0	0.0488582	1	Auxin response factor 18
Zma-miR159b-5p	Zm00001d051289	7	467-488	479	1	0.0239756	1	#N/A
Zma-miR159g-5p	Zm00001d051289	6	467-488	479	1	0.0381928	1	#N/A
Zma-miR159h-5p	Zm00001d051289	6	467-488	479	1	0.0381928	1	#N/A
Zma-miR159i-5p	Zm00001d051289	6	467-488	479	1	0.0381928	1	#N/A
Zma-miR159j-5p	Zm00001d051289	7	467-488	479	1	0.0239756	1	#N/A
Zma-miR159k-5p	Zm00001d051289	7	467-488	479	1	0.0239756	1	#N/A
Zma-miR396a-5p	Zm00001d045533	3	420-441	431	0	0.0412044	1	Growth-regulating factor 6
Zma-miR396b-5p	Zm00001d045533	3	420-441	431	0	0.0412044	1	Growth-regulating factor 6
Zma-miR160a-5p	Zm00001d032683	1	1311-1331	1322	0	0.0214727	1	Auxin response factor 16
Zma-miR160b-5p	Zm00001d032683	1	1311-1331	1322	0	0.0214727	1	Auxin response factor 16
Zma-miR160c-5p	Zm00001d032683	1	1311-1331	1322	0	0.0214727	1	Auxin response factor 16
Zma-miR160d-5p	Zm00001d032683	1	1311-1331	1322	0	0.0214727	1	Auxin response factor 16
Zma-miR160e	Zm00001d032683	1	1311-1331	1322	0	0.0214727	1	Auxin response factor 16
Zma-miR160f-5p	Zm00001d032683	1	1311-1331	1322	0	0.0214727	1	Auxin response factor 16
Zma-miR160g-5p	Zm00001d032683	1	1311-1331	1322	0	0.0214727	1	Auxin response factor 16
Zma-miR166a-3p	Zm00001d048527	3	572-592	583	0	0.0296081	1	Homeobox-leucine zipper protein REVOLUTA
Zma-miR166b-3p	Zm00001d048527	2	573-592	583	0	0.0325202	1	Homeobox-leucine zipper protein REVOLUTA
Zma-miR166c-3p	Zm00001d048527	2	573-592	583	0	0.0325202	1	Homeobox-leucine zipper protein REVOLUTA
Zma-miR166d-3p	Zm00001d048527	2	573-592	583	0	0.0325202	1	Homeobox-leucine zipper protein REVOLUTA
Zma-miR166e	Zm00001d048527	2	573-592	583	0	0.0325202	1	Homeobox-leucine zipper protein REVOLUTA
Zma-miR166f	Zm00001d048527	2	573-592	583	0	0.0325202	1	Homeobox-leucine zipper protein REVOLUTA
Zma-miR166g-3p	Zm00001d048527	2	573-592	583	0	0.0325202	1	Homeobox-leucine zipper protein REVOLUTA
Zma-miR166h-3p	Zm00001d048527	2	573-592	583	0	0.0325202	1	Homeobox-leucine zipper protein REVOLUTA
Zma-miR166i-3p	Zm00001d048527	2	573-592	583	0	0.0325202	1	Homeobox-leucine zipper protein REVOLUTA
Zma-miR166j-3p	Zm00001d048527	2.5	573-592	583	0	0.0296081	1	Homeobox-leucine zipper protein REVOLUTA
Zma-miR166k-3p	Zm00001d048527	2.5	573-592	583	0	0.0296081	1	Homeobox-leucine zipper protein REVOLUTA
Zma-miR166l-3p	Zm00001d048527	3	572-592	583	0	0.0266872	1	Homeobox-leucine zipper protein REVOLUTA
Zma-miR166m-3p	Zm00001d048527	3	572-592	583	0	0.0266872	1	Homeobox-leucine zipper protein REVOLUTA
Zma-miR166n-3p	Zm00001d048527	2.5	573-592	583	0	0.0296081	1	Homeobox-leucine zipper protein REVOLUTA
Zma-miR171a-3p	Zm00001d026158	0	1138-1157	1148	0	0.0296081	1	Scarecrow-like protein 6
Zma-miR171c-3p	Zm00001d026158	3	1137-1157	1148	0	0.0178715	1	Scarecrow-like protein 6
Zma-miR171d-3p	Zm00001d026158	1	1137-1157	1148	0	0.0257116	1	Scarecrow-like protein 6
Zma-miR171e-3p	Zm00001d026158	1	1137-1157	1148	0	0.0257116	1	Scarecrow-like protein 6
Zma-miR171i-3p	Zm00001d026158	1	1137-1157	1148	0	0.0257116	1	Scarecrow-like protein 6
Zma-miR171j-3p	Zm00001d026158	1	1137-1157	1148	0	0.0257116	1	Scarecrow-like protein 6
Zma-miR171l-3p	Zm00001d026158	1.5	1137-1157	1148	0	0.0237574	1	Scarecrow-like protein 6
Zma-miR171m-3p	Zm00001d026158	1.5	1137-1157	1148	0	0.0237574	1	Scarecrow-like protein 6
Zma-miR171n-3p	Zm00001d026158	0	1137-1157	1148	0	0.0296081	1	Scarecrow-like protein 6
Zma-miR156i-3p	Zm00001d030184	6.5	1038-1060	1051	1	0.0387354	0	CW7
Zma-miR156a-5p	Zm00001d015410	2	740-759	750	0	0.00366668	1	Squamosa promoter-binding-like protein 2
Zma-miR156b-5p	Zm00001d015410	2	740-759	750	0	0.00366668	1	Squamosa promoter-binding-like protein 2
Zma-miR156c	Zm00001d015410	2	740-759	750	0	0.00366668	1	Squamosa promoter-binding-like protein 2
Zma-miR156d-5p	Zm00001d015410	2	740-759	750	0	0.00366668	1	Squamosa promoter-binding-like protein 2
Zma-miR156e-5p	Zm00001d015410	2	740-759	750	0	0.00366668	1	Squamosa promoter-binding-like protein 2
Zma-miR156f-5p	Zm00001d015410	2	740-759	750	0	0.00366668	1	Squamosa promoter-binding-like protein 2
Zma-miR156g-5p	Zm00001d015410	2	740-759	750	0	0.00366668	1	Squamosa promoter-binding-like protein 2
Zma-miR156h-5p	Zm00001d015410	2	740-759	750	0	0.00366668	1	Squamosa promoter-binding-like protein 2
Zma-miR156i-5p	Zm00001d015410	2	740-759	750	0	0.00366668	1	Squamosa promoter-binding-like protein 2
Zma-miR156j-5p	Zm00001d015410	2	739-759	750	0	0.00366668	1	Squamosa promoter-binding-like protein 2
Zma-miR156k-5p	Zm00001d015410	2	740-759	750	0	0.00366668	1	Squamosa promoter-binding-like protein 2
Zma-miR156l-5p	Zm00001d015410	2	740-759	750	0	0.00366668	1	Squamosa promoter-binding-like protein 2
Zma-miR166j-3p	Zm00001d045499	5	883-904	894	1	0.0250767	1	E3 ubiquitin-protein ligase XBAT33
Zma-miR166k-3p	Zm00001d045499	5	883-904	894	1	0.0250767	1	E3 ubiquitin-protein ligase XBAT33
Zma-miR166n-3p	Zm00001d045499	5	883-904	894	1	0.0250767	1	E3 ubiquitin-protein ligase XBAT33
Zma-miR444a	Zm00001d016957	0	282-302	293	0	0.0099684	1	Agamous-like MADS-box protein AGL16
Zma-miR444b	Zm00001d016957	0	282-302	293	0	0.0099684	1	Agamous-like MADS-box protein AGL16
Zma-miR166a-3p	Zm00001d024060	4	485-505	496	1	0.00786999	1	Homeobox-leucine zipper protein REVOLUTA
Zma-miR166b-3p	Zm00001d024060	3	486-505	496	1	0.0151224	1	Homeobox-leucine zipper protein REVOLUTA
Zma-miR166c-3p	Zm00001d024060	3	486-505	496	1	0.0151224	1	Homeobox-leucine zipper protein REVOLUTA
Zma-miR166d-3p	Zm00001d024060	3	486-505	496	1	0.0151224	1	Homeobox-leucine zipper protein REVOLUTA
Zma-miR166e	Zm00001d024060	3	486-505	496	1	0.0151224	1	Homeobox-leucine zipper protein REVOLUTA
Zma-miR166f	Zm00001d024060	3	486-505	496	1	0.0151224	1	Homeobox-leucine zipper protein REVOLUTA
Zma-miR166g-3p	Zm00001d024060	3	486-505	496	1	0.0151224	1	Homeobox-leucine zipper protein REVOLUTA
Zma-miR166h-3p	Zm00001d024060	3	486-505	496	1	0.0151224	1	Homeobox-leucine zipper protein REVOLUTA
Zma-miR166i-3p	Zm00001d024060	3	486-505	496	1	0.0151224	1	Homeobox-leucine zipper protein REVOLUTA
Zma-miR166j-3p	Zm00001d024060	3.5	486-505	496	1	0.00898921	1	Homeobox-leucine zipper protein REVOLUTA
Zma-miR166k-3p	Zm00001d024060	3.5	486-505	496	1	0.00898921	1	Homeobox-leucine zipper protein REVOLUTA
Zma-miR166l-3p	Zm00001d024060	4	485-505	496	1	0.015678	1	Homeobox-leucine zipper protein REVOLUTA
Zma-miR166m-3p	Zm00001d024060	4	485-505	496	1	0.015678	1	Homeobox-leucine zipper protein REVOLUTA
Zma-miR166n-3p	Zm00001d024060	3.5	486-505	496	1	0.00898921	1	Homeobox-leucine zipper protein REVOLUTA
Zma-miR390a-5p	Zm00001d014060	7	460-479	470	0	0.0494932	1	Protein NRT1/ PTR FAMILY 5.2
Zma-miR390b-5p	Zm00001d014060	7	460-479	470	0	0.0494932	1	Protein NRT1/ PTR FAMILY 5.2
Zma-miR166a-3p	Zm00001d041489	3	620-640	631	1	0.0495245	1	Homeobox-leucine zipper protein ATHB-14
Zma-miR166j-3p	Zm00001d041489	2.5	621-640	631	1	0.0495245	1	Homeobox-leucine zipper protein ATHB-14
Zma-miR166k-3p	Zm00001d041489	2.5	621-640	631	1	0.0495245	1	Homeobox-leucine zipper protein ATHB-14
Zma-miR166l-3p	Zm00001d041489	3	620-640	631	1	0.0446845	1	Homeobox-leucine zipper protein ATHB-14
Zma-miR166m-3p	Zm00001d041489	3	620-640	631	1	0.0446845	1	Homeobox-leucine zipper protein ATHB-14
Zma-miR166n-3p	Zm00001d041489	2.5	621-640	631	1	0.0495245	1	Homeobox-leucine zipper protein ATHB-14
Zma-miR167a-5p	Zm00001d036593	5	2613-2634	2624	0	0.0296081	1	Auxin response factor 6
Zma-miR167b-5p	Zm00001d036593	5	2613-2634	2624	0	0.0296081	1	Auxin response factor 6
Zma-miR167c-5p	Zm00001d036593	5	2613-2634	2624	0	0.0296081	1	Auxin response factor 6
Zma-miR167d-5p	Zm00001d036593	5	2613-2634	2624	0	0.0296081	1	Auxin response factor 6
Zma-miR167e-5p	Zm00001d036593	5	2613-2634	2624	0	0.0488582	1	Auxin response factor 6
Zma-miR167f-5p	Zm00001d036593	5	2613-2634	2624	0	0.0488582	1	Auxin response factor 6
Zma-miR167g-5p	Zm00001d036593	5	2613-2634	2624	0	0.0488582	1	Auxin response factor 6
Zma-miR167h-5p	Zm00001d036593	5	2613-2634	2624	0	0.0488582	1	Auxin response factor 6
Zma-miR167i-5p	Zm00001d036593	5	2613-2634	2624	0	0.0488582	1	Auxin response factor 6
Zma-miR167j-5p	Zm00001d036593	5	2613-2634	2624	0	0.0488582	1	Auxin response factor 6
Zma-miR166a-3p	Zm00001d032681	3	560-580	571	0	0.0296081	1	Homeobox-leucine zipper protein REVOLUTA
Zma-miR166b-3p	Zm00001d032681	2	561-580	571	0	0.0325202	1	Homeobox-leucine zipper protein REVOLUTA
Zma-miR166c-3p	Zm00001d032681	2	561-580	571	0	0.0325202	1	Homeobox-leucine zipper protein REVOLUTA
Zma-miR166d-3p	Zm00001d032681	2	561-580	571	0	0.0325202	1	Homeobox-leucine zipper protein REVOLUTA
Zma-miR166e	Zm00001d032681	2	561-580	571	0	0.0325202	1	Homeobox-leucine zipper protein REVOLUTA
Zma-miR166f	Zm00001d032681	2	561-580	571	0	0.0325202	1	Homeobox-leucine zipper protein REVOLUTA
Zma-miR166g-3p	Zm00001d032681	2	561-580	571	0	0.0325202	1	Homeobox-leucine zipper protein REVOLUTA
Zma-miR166h-3p	Zm00001d032681	2	561-580	571	0	0.0325202	1	Homeobox-leucine zipper protein REVOLUTA
Zma-miR166i-3p	Zm00001d032681	2	561-580	571	0	0.0325202	1	Homeobox-leucine zipper protein REVOLUTA
Zma-miR166j-3p	Zm00001d032681	2.5	561-580	571	0	0.0296081	1	Homeobox-leucine zipper protein REVOLUTA
Zma-miR166k-3p	Zm00001d032681	2.5	561-580	571	0	0.0296081	1	Homeobox-leucine zipper protein REVOLUTA
Zma-miR166l-3p	Zm00001d032681	3	560-580	571	0	0.0266872	1	Homeobox-leucine zipper protein REVOLUTA
Zma-miR166m-3p	Zm00001d032681	3	560-580	571	0	0.0266872	1	Homeobox-leucine zipper protein REVOLUTA
Zma-miR166n-3p	Zm00001d032681	2.5	561-580	571	0	0.0296081	1	Homeobox-leucine zipper protein REVOLUTA
Zma-miR168a-5p	Zm00001d011096	5	503-523	514	0	0.0344568	1	Ago1;argonaute1: Proposed to interact with small RNAs in dorsiventral leaf patterning
Zma-miR168b-5p	Zm00001d011096	5	503-523	514	0	0.0344568	1	Ago1;argonaute1: Proposed to interact with small RNAs in dorsiventral leaf patterning
Zma-miR156j-5p	Zm00001d053775	1	736-756	747	0	0.0214727	0	Squamosa promoter-binding-like protein 2
Zma-miR2118a	Zm00001d023629	7	1818-1840	1830	0	0.0195101	0	Putative DUF827 domain containing family protein
Zma-miR444a	Zm00001d009108	3.5	984-1004	995	0	0.0106294	1	RING/U-box superfamily protein
Zma-miR444b	Zm00001d009108	3.5	984-1004	995	0	0.0106294	1	RING/U-box superfamily protein
Zma-miR167a-5p	Zm00001d026590	4	2379-2400	2390	0	0.0162303	1	Auxin response factor 8
Zma-miR167b-5p	Zm00001d026590	4	2379-2400	2390	0	0.0162303	1	Auxin response factor 8
Zma-miR167c-5p	Zm00001d026590	4	2379-2400	2390	0	0.0162303	1	Auxin response factor 8
Zma-miR167d-5p	Zm00001d026590	4	2379-2400	2390	0	0.0162303	1	Auxin response factor 8
Zma-miR167e-5p	Zm00001d026590	4.5	2379-2400	2390	0	0.0257116	1	Auxin response factor 8
Zma-miR167f-5p	Zm00001d026590	4.5	2379-2400	2390	0	0.0257116	1	Auxin response factor 8
Zma-miR167g-5p	Zm00001d026590	4.5	2379-2400	2390	0	0.0257116	1	Auxin response factor 8
Zma-miR167h-5p	Zm00001d026590	4.5	2379-2400	2390	0	0.0257116	1	Auxin response factor 8
Zma-miR167i-5p	Zm00001d026590	4.5	2379-2400	2390	0	0.0257116	1	Auxin response factor 8
Zma-miR167j-5p	Zm00001d026590	4.5	2379-2400	2390	0	0.0257116	1	Auxin response factor 8
Zma-miR319a-3p	Zm00001d039371	4	1456-1475	1466	0	0.0116201	1	Transcription factor TCP4
Zma-miR319b-3p	Zm00001d039371	4	1456-1475	1466	0	0.0116201	1	Transcription factor TCP4
Zma-miR319c-3p	Zm00001d039371	4	1456-1475	1466	0	0.0116201	1	Transcription factor TCP4
Zma-miR319d-3p	Zm00001d039371	4	1456-1475	1466	0	0.0116201	1	Transcription factor TCP4
Zma-miR393a-5p	Zm00001d025268	3.5	1498-1519	1510	0	0.00266801	1	Protein AUXIN SIGNALING F-BOX 3
Zma-miR393b-5p	Zm00001d025268	3	1498-1519	1510	0	0.00300101	1	Protein AUXIN SIGNALING F-BOX 3
Zma-miR393c-5p	Zm00001d025268	3.5	1498-1519	1510	0	0.00266801	1	Protein AUXIN SIGNALING F-BOX 3
Zma-miR2275d-3p	Zm00001d039497	7	168-189	180	0	0.0498106	0	Chaperone protein ClpC1 chloroplastic
Zma-miR171b-3p	Zm00001d029855	2	904-923	914	0	0.0325202	1	Scarecrow-like protein 6
Zma-miR171f-3p	Zm00001d029855	3	903-923	914	0	0.0296081	1	Scarecrow-like protein 6
Zma-miR396a-5p	Zm00001d051456	3	513-534	524	0	0.0412044	1	Growth-regulating factor
Zma-miR396b-5p	Zm00001d051456	3	513-534	524	0	0.0412044	1	Growth-regulating factor
Zma-miR167a-5p	Zm00001d041497	5	2397-2418	2408	1	0.0495245	1	Auxin response factor 6
Zma-miR167b-5p	Zm00001d041497	5	2397-2418	2408	1	0.0495245	1	Auxin response factor 6
Zma-miR167c-5p	Zm00001d041497	5	2397-2418	2408	1	0.0495245	1	Auxin response factor 6
Zma-miR167d-5p	Zm00001d041497	5	2397-2418	2408	1	0.0495245	1	Auxin response factor 6
Zma-miR171a-5p	Zm00001d021084	6.5	395-415	406	1	0.0463006	0	#N/A
Zma-miR159b-5p	Zm00001d034244	6	185-206	197	2	0.0417198	1	NADH dehydrogenase [ubiquinone] iron-sulfur protein 8-B mitochondrial
Zma-miR159j-5p	Zm00001d034244	6	185-206	197	2	0.0417198	1	NADH dehydrogenase [ubiquinone] iron-sulfur protein 8-B mitochondrial
Zma-miR159k-5p	Zm00001d034244	6	185-206	197	2	0.0417198	1	NADH dehydrogenase [ubiquinone] iron-sulfur protein 8-B mitochondrial
Zma-miR172a	Zm00001d002075	3	1500-1519	1510	1	0.0151224	1	Floral homeotic protein APETALA 2
Zma-miR172b-3p	Zm00001d002075	3	1500-1519	1510	1	0.0151224	1	Floral homeotic protein APETALA 2
Zma-miR172c-3p	Zm00001d002075	3	1500-1519	1510	1	0.0151224	1	Floral homeotic protein APETALA 2
Zma-miR172d-3p	Zm00001d002075	3	1500-1519	1510	1	0.0151224	1	Floral homeotic protein APETALA 2
Zma-miR172e	Zm00001d002075	3	1499-1519	1510	1	0.0151224	1	Floral homeotic protein APETALA 2
Zma-miR167a-5p	Zm00001d031064	5	2421-2442	2432	0	0.0296081	1	Auxin response factor 6
Zma-miR167b-5p	Zm00001d031064	5	2421-2442	2432	0	0.0296081	1	Auxin response factor 6
Zma-miR167c-5p	Zm00001d031064	5	2421-2442	2432	0	0.0296081	1	Auxin response factor 6
Zma-miR167d-5p	Zm00001d031064	5	2421-2442	2432	0	0.0296081	1	Auxin response factor 6
Zma-miR167e-5p	Zm00001d031064	5	2421-2442	2432	0	0.0488582	1	Auxin response factor 6
Zma-miR167f-5p	Zm00001d031064	5	2421-2442	2432	0	0.0488582	1	Auxin response factor 6
Zma-miR167g-5p	Zm00001d031064	5	2421-2442	2432	0	0.0488582	1	Auxin response factor 6
Zma-miR167h-5p	Zm00001d031064	5	2421-2442	2432	0	0.0488582	1	Auxin response factor 6
Zma-miR167i-5p	Zm00001d031064	5	2421-2442	2432	0	0.0488582	1	Auxin response factor 6
Zma-miR167j-5p	Zm00001d031064	5	2421-2442	2432	0	0.0488582	1	Auxin response factor 6
Zma-miR156i-3p	Zm00001d029822	6.5	570-592	582	1	0.0387354	1	Carotene epsilon-ring hydroxylase
Zma-miR156l-3p	Zm00001d029822	6	570-592	582	1	0.0217698	1	Carotene epsilon-ring hydroxylase
Zma-miR159a-3p	Zm00001d000361	2	905-925	916	0	0.00366668	1	Transcription factor MYB104
Zma-miR159b-3p	Zm00001d000361	2	905-925	916	0	0.00366668	1	Transcription factor MYB104
Zma-miR159c-3p	Zm00001d000361	5	905-925	916	0	0.0132691	1	Transcription factor MYB104
Zma-miR159d-3p	Zm00001d000361	5	905-925	916	0	0.0132691	1	Transcription factor MYB104
Zma-miR159f-3p	Zm00001d000361	2	905-925	916	0	0.00366668	1	Transcription factor MYB104
Zma-miR159g-3p	Zm00001d000361	4.5	905-925	916	0	0.0198374	1	Transcription factor MYB104
Zma-miR159h-3p	Zm00001d000361	4	905-925	916	0	0.0116201	1	Transcription factor MYB104
Zma-miR159i-3p	Zm00001d000361	4	905-925	916	0	0.0116201	1	Transcription factor MYB104
Zma-miR159j-3p	Zm00001d000361	2	905-925	916	0	0.00366668	1	Transcription factor MYB104
Zma-miR159k-3p	Zm00001d000361	2	905-925	916	0	0.00366668	1	Transcription factor MYB104
Zma-miR156j-5p	Zm00001d014698	1	1069-1089	1080	0	0.0214727	0	Squamosa promoter-binding-like protein 11
Zma-miR171a-3p	Zm00001d051387	0	1108-1127	1118	0	0.0296081	1	Scarecrow-like protein 6
Zma-miR171c-3p	Zm00001d051387	3	1107-1127	1118	0	0.0178715	1	Scarecrow-like protein 6
Zma-miR171d-3p	Zm00001d051387	1	1107-1127	1118	0	0.0257116	1	Scarecrow-like protein 6
Zma-miR171e-3p	Zm00001d051387	1	1107-1127	1118	0	0.0257116	1	Scarecrow-like protein 6
Zma-miR171g-3p	Zm00001d051387	7	1107-1128	1118	0	0.0253861	1	Scarecrow-like protein 6
Zma-miR171i-3p	Zm00001d051387	1	1107-1127	1118	0	0.0257116	1	Scarecrow-like protein 6
Zma-miR171j-3p	Zm00001d051387	1	1107-1127	1118	0	0.0257116	1	Scarecrow-like protein 6
Zma-miR171l-3p	Zm00001d051387	1.5	1107-1127	1118	0	0.0237574	1	Scarecrow-like protein 6
Zma-miR171m-3p	Zm00001d051387	1.5	1107-1127	1118	0	0.0237574	1	Scarecrow-like protein 6
Zma-miR171n-3p	Zm00001d051387	0	1107-1127	1118	0	0.0296081	1	Scarecrow-like protein 6
Zma-miR319a-3p	Zm00001d007868	3	1087-1106	1097	0	0.00599302	1	Tcptf43;TCP-transcription factor 43: Mapped upper band to this site.Locus designated and assigned to a transcription factor family by the GRASSIUS project (Yilmaz et al 2009) , which also provided the mappings to the B73_Reference Genome sequence v2 gene models.simiiar to Arabidosis transcription factor TCP2
Zma-miR319b-3p	Zm00001d007868	3	1087-1106	1097	0	0.00599302	1	Tcptf43;TCP-transcription factor 43: Mapped upper band to this site.Locus designated and assigned to a transcription factor family by the GRASSIUS project (Yilmaz et al 2009) , which also provided the mappings to the B73_Reference Genome sequence v2 gene models.simiiar to Arabidosis transcription factor TCP2
Zma-miR319c-3p	Zm00001d007868	3	1087-1106	1097	0	0.00599302	1	Tcptf43;TCP-transcription factor 43: Mapped upper band to this site.Locus designated and assigned to a transcription factor family by the GRASSIUS project (Yilmaz et al 2009) , which also provided the mappings to the B73_Reference Genome sequence v2 gene models.simiiar to Arabidosis transcription factor TCP2
Zma-miR319d-3p	Zm00001d007868	3	1087-1106	1097	0	0.00599302	1	Tcptf43;TCP-transcription factor 43: Mapped upper band to this site.Locus designated and assigned to a transcription factor family by the GRASSIUS project (Yilmaz et al 2009) , which also provided the mappings to the B73_Reference Genome sequence v2 gene models.simiiar to Arabidosis transcription factor TCP2
Zma-miR2275d-5p	Zm00001d021072	6	1267-1286	1277	0	0.0286354	0	#N/A
Zma-miR396a-5p	Zm00001d026240	3	435-456	446	0	0.0412044	1	Growth-regulating factor
Zma-miR396b-5p	Zm00001d026240	3	435-456	446	0	0.0412044	1	Growth-regulating factor
Zma-miR159a-3p	Zm00001d036551	2.5	872-892	883	0	0.0099684	1	Transcription factor MYB104
Zma-miR159b-3p	Zm00001d036551	2.5	872-892	883	0	0.0099684	1	Transcription factor MYB104
Zma-miR159c-3p	Zm00001d036551	5.5	872-892	883	0	0.0263621	1	Transcription factor MYB104
Zma-miR159d-3p	Zm00001d036551	5.5	872-892	883	0	0.0263621	1	Transcription factor MYB104
Zma-miR159f-3p	Zm00001d036551	2.5	872-892	883	0	0.0099684	1	Transcription factor MYB104
Zma-miR159g-3p	Zm00001d036551	5	872-892	883	0	0.0344568	1	Transcription factor MYB104
Zma-miR159h-3p	Zm00001d036551	4.5	872-892	883	0	0.0198374	1	Transcription factor MYB104
Zma-miR159i-3p	Zm00001d036551	4.5	872-892	883	0	0.0198374	1	Transcription factor MYB104
Zma-miR159j-3p	Zm00001d036551	2.5	872-892	883	0	0.0099684	1	Transcription factor MYB104
Zma-miR159k-3p	Zm00001d036551	2.5	872-892	883	0	0.0099684	1	Transcription factor MYB104
Zma-miR396a-5p	Zm00001d013555	3	606-627	617	0	0.0412044	1	Growth-regulating factor 2
Zma-miR396b-5p	Zm00001d013555	3	606-627	617	0	0.0412044	1	Growth-regulating factor 2
Zma-miR169f-5p	Zm00001d050314	6	299-318	309	1	0.0495245	1	#N/A
Zma-miR169g	Zm00001d050314	6	299-318	309	1	0.0495245	1	#N/A
Zma-miR169h	Zm00001d050314	6	299-318	309	1	0.0495245	1	#N/A
Zma-miR160a-5p	Zm00001d051172	2	1371-1391	1382	0	0.00731992	1	Auxin response factor 16
Zma-miR160b-5p	Zm00001d051172	2	1371-1391	1382	0	0.00731992	1	Auxin response factor 16
Zma-miR160c-5p	Zm00001d051172	2	1371-1391	1382	0	0.00731992	1	Auxin response factor 16
Zma-miR160d-5p	Zm00001d051172	2	1371-1391	1382	0	0.00731992	1	Auxin response factor 16
Zma-miR160e	Zm00001d051172	2	1371-1391	1382	0	0.00731992	1	Auxin response factor 16
Zma-miR160f-5p	Zm00001d051172	2	1371-1391	1382	0	0.0109598	1	Auxin response factor 16
Zma-miR160g-5p	Zm00001d051172	2	1371-1391	1382	0	0.00731992	1	Auxin response factor 16
Zma-miR393c-3p	Zm00001d026331	7	1745-1767	1757	1	0.0294685	0	SIT4 phosphatase-associated family protein
Zma-miR156j-3p	Zm00001d051571	7	346-369	360	1	0.0430657	0	Chromatin modification MEAF6-like protein
Zma-miR396a-5p	Zm00001d037271	5	1090-1110	1101	0	0.0488582	1	ARM repeat superfamily protein
Zma-miR396b-5p	Zm00001d037271	5	1090-1110	1101	0	0.0488582	1	ARM repeat superfamily protein
10_1721	Zm00001d017284	1	1354-1373	1364	0	0.00864504	1	Auxin response factor 16
6_8601	Zm00001d017284	1	1354-1373	1364	0	0.00864504	1	Auxin response factor 16
10_1721	Zm00001d014507	0	1378-1397	1388	0	0.024735	1	Auxin response factor 16
6_8601	Zm00001d014507	0	1378-1397	1388	0	0.024735	1	Auxin response factor 16
10_1721	Zm00001d032683	0	1312-1331	1322	0	0.024735	1	Auxin response factor 16
6_8601	Zm00001d032683	0	1312-1331	1322	0	0.024735	1	Auxin response factor 16
10_1721	Zm00001d051172	1	1372-1391	1382	0	0.00864504	1	Auxin response factor 16
6_8601	Zm00001d051172	1	1372-1391	1382	0	0.00864504	1	Auxin response factor 16
10_1721	Zm00001d014013	0	1315-1334	1325	0	0.024735	1	Auxin response factor 16
6_8601	Zm00001d014013	0	1315-1334	1325	0	0.024735	1	Auxin response factor 16
