# Supplementary material for: MicroRNAs Are Involved in Maize Immunity Against Fusarium verticillioides Ear Rot
Source: Genomics Proteomics Bioinformatics. 2020 Jun 10;18(3):241–55. doi: 10.1016/j.gpb.2019.11.006 (PMC7801212; doi:10.1016/j.gpb.2019.11.006)
Supplement: Supplementary Table S3 [file mmc12.xlsx]

## Sheet: psRNATargetJob-1537173229612017
Table S3 Target genes of the FER resistance-associated miRNAs determined by psRNATarget analysis
Note: UPE, maximum energy to unpair the target site. Decreased maximum expectation for complementarity and UPE could generate more stringent prediction results, however, more potential targets might be missed.
miRNA_accession No.	Target_accession No.	Expectation value	UPE (kcal/mol)	miRNA_start	miRNA_end	Target_start	Target_end	miRNA_aligned_fragment	Target_aligned_fragment	Inhibition	Target_description
10_1206	GRMZM5G866064_T01	0	16.433	1	22	93	114	GGCGGAUGUAGCCAAGUGGAUC	GAUCCACUUGGCUACAUCCGCC	Cleavage	cDNA chromosome:AGPv4:Pt:139824:140048:1 gene:GRMZM5G866064 gene_biotype:protein_coding transcript_biotype:protein_coding
10_1206	GRMZM5G827951_T01	0	16.433	1	22	612	633	GGCGGAUGUAGCCAAGUGGAUC	GAUCCACUUGGCUACAUCCGCC	Cleavage	cDNA chromosome:AGPv4:Mt:346145:347501:-1 gene:GRMZM5G827951 gene_biotype:protein_coding transcript_biotype:protein_coding
10_1721	Zm00001d014013_T001	0	21.942	1	20	3472	3491	UGCCUGGCUCCCUGUAUGCC	GGCAUACAGGGAGCCAGGCA	Cleavage	cDNA chromosome:AGPv4:5:28634910:28639636:-1 gene:Zm00001d014013 gene_biotype:protein_coding transcript_biotype:protein_coding description:Auxin response factor [Source:UniProtKB/TrEMBL;Acc:D9HNU4]
10_1721	Zm00001d014013_T003	0	21.942	1	20	3494	3513	UGCCUGGCUCCCUGUAUGCC	GGCAUACAGGGAGCCAGGCA	Cleavage	cDNA chromosome:AGPv4:5:28635048:28639658:-1 gene:Zm00001d014013 gene_biotype:protein_coding transcript_biotype:protein_coding description:Auxin response factor [Source:UniProtKB/TrEMBL;Acc:D9HNU4]
10_1721	Zm00001d014507_T002	0	24.063	1	20	2062	2081	UGCCUGGCUCCCUGUAUGCC	GGCAUACAGGGAGCCAGGCA	Cleavage	cDNA chromosome:AGPv4:5:50795874:50799332:1 gene:Zm00001d014507 gene_biotype:protein_coding transcript_biotype:protein_coding description:Auxin response factor [Source:UniProtKB/TrEMBL;Acc:A0A1D6GTU9]
10_1721	Zm00001d014013_T004	0	21.942	1	20	2190	2209	UGCCUGGCUCCCUGUAUGCC	GGCAUACAGGGAGCCAGGCA	Cleavage	cDNA chromosome:AGPv4:5:28635049:28639614:-1 gene:Zm00001d014013 gene_biotype:protein_coding transcript_biotype:protein_coding description:Auxin response factor [Source:UniProtKB/TrEMBL;Acc:D9HNU4]
10_1721	Zm00001d014507_T001	0	24.063	1	20	1897	1916	UGCCUGGCUCCCUGUAUGCC	GGCAUACAGGGAGCCAGGCA	Cleavage	cDNA chromosome:AGPv4:5:50795874:50799332:1 gene:Zm00001d014507 gene_biotype:protein_coding transcript_biotype:protein_coding description:Auxin response factor [Source:UniProtKB/TrEMBL;Acc:A0A1D6GTU9]
10_1721	Zm00001d014013_T002	0	21.942	1	20	1758	1777	UGCCUGGCUCCCUGUAUGCC	GGCAUACAGGGAGCCAGGCA	Cleavage	cDNA chromosome:AGPv4:5:28635046:28639671:-1 gene:Zm00001d014013 gene_biotype:protein_coding transcript_biotype:protein_coding description:Auxin response factor [Source:UniProtKB/TrEMBL;Acc:D9HNU4]
10_1721	Zm00001d014507_T004	0	24.063	1	20	1775	1794	UGCCUGGCUCCCUGUAUGCC	GGCAUACAGGGAGCCAGGCA	Cleavage	cDNA chromosome:AGPv4:5:50796081:50798965:1 gene:Zm00001d014507 gene_biotype:protein_coding transcript_biotype:protein_coding description:Auxin response factor [Source:UniProtKB/TrEMBL;Acc:A0A1D6GTU9]
10_1721	Zm00001d014507_T003	0	24.063	1	20	1673	1692	UGCCUGGCUCCCUGUAUGCC	GGCAUACAGGGAGCCAGGCA	Cleavage	cDNA chromosome:AGPv4:5:50796058:50798965:1 gene:Zm00001d014507 gene_biotype:protein_coding transcript_biotype:protein_coding description:Auxin response factor [Source:UniProtKB/TrEMBL;Acc:A0A1D6GTU9]
1_49087	GRMZM5G866064_T01	0	16.433	1	22	93	114	GGCGGAUGUAGCCAAGUGGAUC	GAUCCACUUGGCUACAUCCGCC	Cleavage	cDNA chromosome:AGPv4:Pt:139824:140048:1 gene:GRMZM5G866064 gene_biotype:protein_coding transcript_biotype:protein_coding
1_49087	GRMZM5G827951_T01	0	16.433	1	22	612	633	GGCGGAUGUAGCCAAGUGGAUC	GAUCCACUUGGCUACAUCCGCC	Cleavage	cDNA chromosome:AGPv4:Mt:346145:347501:-1 gene:GRMZM5G827951 gene_biotype:protein_coding transcript_biotype:protein_coding
2_30868	GRMZM5G866064_T01	0	16.433	1	22	93	114	GGCGGAUGUAGCCAAGUGGAUC	GAUCCACUUGGCUACAUCCGCC	Cleavage	cDNA chromosome:AGPv4:Pt:139824:140048:1 gene:GRMZM5G866064 gene_biotype:protein_coding transcript_biotype:protein_coding
2_30868	GRMZM5G827951_T01	0	16.433	1	22	612	633	GGCGGAUGUAGCCAAGUGGAUC	GAUCCACUUGGCUACAUCCGCC	Cleavage	cDNA chromosome:AGPv4:Mt:346145:347501:-1 gene:GRMZM5G827951 gene_biotype:protein_coding transcript_biotype:protein_coding
2_32818	Zm00001d040596_T002	0	21.925	1	24	3466	3489	ACAAAACUGGGACAGAACGGCUCC	GGAACCGUUCUGUCCCAGUUUUGU	Cleavage	cDNA chromosome:AGPv4:3:52321295:52324902:1 gene:Zm00001d040596 gene_biotype:protein_coding transcript_biotype:protein_coding description:Zm00001d040596
2_34756	GRMZM5G866064_T01	0	16.433	1	22	93	114	GGCGGAUGUAGCCAAGUGGAUC	GAUCCACUUGGCUACAUCCGCC	Cleavage	cDNA chromosome:AGPv4:Pt:139824:140048:1 gene:GRMZM5G866064 gene_biotype:protein_coding transcript_biotype:protein_coding
2_34756	GRMZM5G827951_T01	0	16.433	1	22	612	633	GGCGGAUGUAGCCAAGUGGAUC	GAUCCACUUGGCUACAUCCGCC	Cleavage	cDNA chromosome:AGPv4:Mt:346145:347501:-1 gene:GRMZM5G827951 gene_biotype:protein_coding transcript_biotype:protein_coding
3_30137	Zm00001d039127_T002	0	14.244	1	24	2563	2586	AACACUGUUUUGCACUAUAGACUG	ACAUCUAUAGUGCAAAACAGUGUU	Cleavage	cDNA chromosome:AGPv4:6:170606812:170620414:1 gene:Zm00001d039127 gene_biotype:protein_coding transcript_biotype:protein_coding description:Zm00001d039127
3_30137	Zm00001d039127_T005	0	14.244	1	24	2642	2665	AACACUGUUUUGCACUAUAGACUG	ACAUCUAUAGUGCAAAACAGUGUU	Cleavage	cDNA chromosome:AGPv4:6:170606814:170620414:1 gene:Zm00001d039127 gene_biotype:protein_coding transcript_biotype:protein_coding description:Zm00001d039127
3_30137	Zm00001d039127_T003	0	14.244	1	24	2674	2697	AACACUGUUUUGCACUAUAGACUG	ACAUCUAUAGUGCAAAACAGUGUU	Cleavage	cDNA chromosome:AGPv4:6:170606812:170620414:1 gene:Zm00001d039127 gene_biotype:protein_coding transcript_biotype:protein_coding description:Zm00001d039127
3_30137	Zm00001d039127_T004	0	14.244	1	24	2758	2781	AACACUGUUUUGCACUAUAGACUG	ACAUCUAUAGUGCAAAACAGUGUU	Cleavage	cDNA chromosome:AGPv4:6:170606812:170620414:1 gene:Zm00001d039127 gene_biotype:protein_coding transcript_biotype:protein_coding description:Zm00001d039127
3_30137	Zm00001d039127_T012	0	14.244	1	24	2825	2848	AACACUGUUUUGCACUAUAGACUG	ACAUCUAUAGUGCAAAACAGUGUU	Cleavage	cDNA chromosome:AGPv4:6:170606868:170620414:1 gene:Zm00001d039127 gene_biotype:protein_coding transcript_biotype:protein_coding description:Zm00001d039127
3_30137	Zm00001d039127_T008	0	14.244	1	24	3129	3152	AACACUGUUUUGCACUAUAGACUG	ACAUCUAUAGUGCAAAACAGUGUU	Cleavage	cDNA chromosome:AGPv4:6:170606822:170620414:1 gene:Zm00001d039127 gene_biotype:protein_coding transcript_biotype:protein_coding description:Zm00001d039127
3_30137	Zm00001d039127_T006	0	14.244	1	24	3322	3345	AACACUGUUUUGCACUAUAGACUG	ACAUCUAUAGUGCAAAACAGUGUU	Cleavage	cDNA chromosome:AGPv4:6:170606822:170620412:1 gene:Zm00001d039127 gene_biotype:protein_coding transcript_biotype:protein_coding description:Zm00001d039127
3_30137	Zm00001d039127_T009	0	14.244	1	24	3606	3629	AACACUGUUUUGCACUAUAGACUG	ACAUCUAUAGUGCAAAACAGUGUU	Cleavage	cDNA chromosome:AGPv4:6:170606866:170620414:1 gene:Zm00001d039127 gene_biotype:protein_coding transcript_biotype:protein_coding description:Zm00001d039127
3_30137	Zm00001d039127_T007	0	14.244	1	24	3754	3777	AACACUGUUUUGCACUAUAGACUG	ACAUCUAUAGUGCAAAACAGUGUU	Cleavage	cDNA chromosome:AGPv4:6:170606822:170620414:1 gene:Zm00001d039127 gene_biotype:protein_coding transcript_biotype:protein_coding description:Zm00001d039127
3_30469	Zm00001d044290_T011	0	12.358	1	24	1543	1566	AAUCGAUAUGGAUUGGAGAGGAUU	AAUCCUCUCCAAUCCAUAUCGAUU	Cleavage	cDNA chromosome:AGPv4:3:224362749:224368208:1 gene:Zm00001d044290 gene_biotype:protein_coding transcript_biotype:protein_coding description:Beta-galactosidase [Source:UniProtKB/TrEMBL;Acc:A0A1D6NKE5]
3_30469	Zm00001d044290_T024	0	12.358	1	24	399	422	AAUCGAUAUGGAUUGGAGAGGAUU	AAUCCUCUCCAAUCCAUAUCGAUU	Cleavage	cDNA chromosome:AGPv4:3:224365410:224370560:1 gene:Zm00001d044290 gene_biotype:protein_coding transcript_biotype:protein_coding description:Beta-galactosidase [Source:UniProtKB/TrEMBL;Acc:A0A1D6NKE5]
3_30469	Zm00001d044290_T019	0	12.358	1	24	782	805	AAUCGAUAUGGAUUGGAGAGGAUU	AAUCCUCUCCAAUCCAUAUCGAUU	Cleavage	cDNA chromosome:AGPv4:3:224364327:224370567:1 gene:Zm00001d044290 gene_biotype:protein_coding transcript_biotype:protein_coding description:Beta-galactosidase [Source:UniProtKB/TrEMBL;Acc:A0A1D6NKE5]
3_30469	Zm00001d044290_T017	0	12.358	1	24	1349	1372	AAUCGAUAUGGAUUGGAGAGGAUU	AAUCCUCUCCAAUCCAUAUCGAUU	Cleavage	cDNA chromosome:AGPv4:3:224362943:224370548:1 gene:Zm00001d044290 gene_biotype:protein_coding transcript_biotype:protein_coding description:Beta-galactosidase [Source:UniProtKB/TrEMBL;Acc:A0A1D6NKE5]
3_30469	Zm00001d044290_T004	0	12.358	1	24	1670	1693	AAUCGAUAUGGAUUGGAGAGGAUU	AAUCCUCUCCAAUCCAUAUCGAUU	Cleavage	cDNA chromosome:AGPv4:3:224362586:224370568:1 gene:Zm00001d044290 gene_biotype:protein_coding transcript_biotype:protein_coding description:Beta-galactosidase [Source:UniProtKB/TrEMBL;Acc:A0A1D6NKE5]
3_30469	Zm00001d044290_T015	0	12.358	1	24	1527	1550	AAUCGAUAUGGAUUGGAGAGGAUU	AAUCCUCUCCAAUCCAUAUCGAUU	Cleavage	cDNA chromosome:AGPv4:3:224362868:224370568:1 gene:Zm00001d044290 gene_biotype:protein_coding transcript_biotype:protein_coding description:Beta-galactosidase [Source:UniProtKB/TrEMBL;Acc:A0A1D6NKE5]
3_30469	Zm00001d044290_T010	0	12.358	1	24	1602	1625	AAUCGAUAUGGAUUGGAGAGGAUU	AAUCCUCUCCAAUCCAUAUCGAUU	Cleavage	cDNA chromosome:AGPv4:3:224362698:224370566:1 gene:Zm00001d044290 gene_biotype:protein_coding transcript_biotype:protein_coding description:Beta-galactosidase [Source:UniProtKB/TrEMBL;Acc:A0A1D6NKE5]
3_30469	Zm00001d044290_T012	0	12.358	1	24	1655	1678	AAUCGAUAUGGAUUGGAGAGGAUU	AAUCCUCUCCAAUCCAUAUCGAUU	Cleavage	cDNA chromosome:AGPv4:3:224362817:224370568:1 gene:Zm00001d044290 gene_biotype:protein_coding transcript_biotype:protein_coding description:Beta-galactosidase [Source:UniProtKB/TrEMBL;Acc:A0A1D6NKE5]
3_30469	Zm00001d044290_T007	0	12.358	1	24	1677	1700	AAUCGAUAUGGAUUGGAGAGGAUU	AAUCCUCUCCAAUCCAUAUCGAUU	Cleavage	cDNA chromosome:AGPv4:3:224362597:224370548:1 gene:Zm00001d044290 gene_biotype:protein_coding transcript_biotype:protein_coding description:Beta-galactosidase [Source:UniProtKB/TrEMBL;Acc:A0A1D6NKE5]
3_30469	Zm00001d044290_T002	0	12.358	1	24	1670	1693	AAUCGAUAUGGAUUGGAGAGGAUU	AAUCCUCUCCAAUCCAUAUCGAUU	Cleavage	cDNA chromosome:AGPv4:3:224362586:224370568:1 gene:Zm00001d044290 gene_biotype:protein_coding transcript_biotype:protein_coding description:Beta-galactosidase [Source:UniProtKB/TrEMBL;Acc:A0A1D6NKE5]
3_30469	Zm00001d044290_T001	0	12.358	1	24	1706	1729	AAUCGAUAUGGAUUGGAGAGGAUU	AAUCCUCUCCAAUCCAUAUCGAUU	Cleavage	cDNA chromosome:AGPv4:3:224362586:224370555:1 gene:Zm00001d044290 gene_biotype:protein_coding transcript_biotype:protein_coding description:Beta-galactosidase [Source:UniProtKB/TrEMBL;Acc:A0A1D6NKE5]
4_41802	Zm00001d053697_T022	0	15.515	1	24	1149	1172	UCUUGUUAGAGUAUCAGUGUCCCU	AGGGACACUGAUACUCUAACAAGA	Cleavage	cDNA chromosome:AGPv4:4:239382478:239396009:-1 gene:Zm00001d053697 gene_biotype:protein_coding transcript_biotype:protein_coding description:Zm00001d053697
4_41802	Zm00001d053697_T003	0	15.515	1	24	1888	1911	UCUUGUUAGAGUAUCAGUGUCCCU	AGGGACACUGAUACUCUAACAAGA	Cleavage	cDNA chromosome:AGPv4:4:239382347:239395678:-1 gene:Zm00001d053697 gene_biotype:protein_coding transcript_biotype:protein_coding description:Zm00001d053697
4_41802	Zm00001d053697_T024	0	15.515	1	24	1895	1918	UCUUGUUAGAGUAUCAGUGUCCCU	AGGGACACUGAUACUCUAACAAGA	Cleavage	cDNA chromosome:AGPv4:4:239382815:239394065:-1 gene:Zm00001d053697 gene_biotype:protein_coding transcript_biotype:protein_coding description:Zm00001d053697
4_41802	Zm00001d053697_T009	0	15.515	1	24	2029	2052	UCUUGUUAGAGUAUCAGUGUCCCU	AGGGACACUGAUACUCUAACAAGA	Cleavage	cDNA chromosome:AGPv4:4:239382403:239396014:-1 gene:Zm00001d053697 gene_biotype:protein_coding transcript_biotype:protein_coding description:Zm00001d053697
4_41802	Zm00001d053697_T012	0	15.515	1	24	2091	2114	UCUUGUUAGAGUAUCAGUGUCCCU	AGGGACACUGAUACUCUAACAAGA	Cleavage	cDNA chromosome:AGPv4:4:239382414:239396011:-1 gene:Zm00001d053697 gene_biotype:protein_coding transcript_biotype:protein_coding description:Zm00001d053697
4_41802	Zm00001d053697_T002	0	15.515	1	24	2047	2070	UCUUGUUAGAGUAUCAGUGUCCCU	AGGGACACUGAUACUCUAACAAGA	Cleavage	cDNA chromosome:AGPv4:4:239382347:239395678:-1 gene:Zm00001d053697 gene_biotype:protein_coding transcript_biotype:protein_coding description:Zm00001d053697
4_41802	Zm00001d053697_T005	0	15.515	1	24	2050	2073	UCUUGUUAGAGUAUCAGUGUCCCU	AGGGACACUGAUACUCUAACAAGA	Cleavage	cDNA chromosome:AGPv4:4:239382347:239395678:-1 gene:Zm00001d053697 gene_biotype:protein_coding transcript_biotype:protein_coding description:Zm00001d053697
4_41802	Zm00001d053697_T006	0	15.515	1	24	2047	2070	UCUUGUUAGAGUAUCAGUGUCCCU	AGGGACACUGAUACUCUAACAAGA	Cleavage	cDNA chromosome:AGPv4:4:239382347:239395678:-1 gene:Zm00001d053697 gene_biotype:protein_coding transcript_biotype:protein_coding description:Zm00001d053697
4_41802	Zm00001d053697_T007	0	15.515	1	24	2758	2781	UCUUGUUAGAGUAUCAGUGUCCCU	AGGGACACUGAUACUCUAACAAGA	Cleavage	cDNA chromosome:AGPv4:4:239382347:239406115:-1 gene:Zm00001d053697 gene_biotype:protein_coding transcript_biotype:protein_coding description:Zm00001d053697
4_41802	Zm00001d053697_T018	0	15.515	1	24	2939	2962	UCUUGUUAGAGUAUCAGUGUCCCU	AGGGACACUGAUACUCUAACAAGA	Cleavage	cDNA chromosome:AGPv4:4:239382417:239406395:-1 gene:Zm00001d053697 gene_biotype:protein_coding transcript_biotype:protein_coding description:Zm00001d053697
4_41802	Zm00001d053697_T014	0	15.515	1	24	2944	2967	UCUUGUUAGAGUAUCAGUGUCCCU	AGGGACACUGAUACUCUAACAAGA	Cleavage	cDNA chromosome:AGPv4:4:239382414:239406384:-1 gene:Zm00001d053697 gene_biotype:protein_coding transcript_biotype:protein_coding description:Zm00001d053697
4_41802	Zm00001d053697_T004	0	15.515	1	24	2050	2073	UCUUGUUAGAGUAUCAGUGUCCCU	AGGGACACUGAUACUCUAACAAGA	Cleavage	cDNA chromosome:AGPv4:4:239382347:239395678:-1 gene:Zm00001d053697 gene_biotype:protein_coding transcript_biotype:protein_coding description:Zm00001d053697
4_41802	Zm00001d053697_T011	0	15.515	1	24	1517	1540	UCUUGUUAGAGUAUCAGUGUCCCU	AGGGACACUGAUACUCUAACAAGA	Cleavage	cDNA chromosome:AGPv4:4:239382413:239393189:-1 gene:Zm00001d053697 gene_biotype:protein_coding transcript_biotype:protein_coding description:Zm00001d053697
4_41802	Zm00001d053697_T008	0	15.515	1	24	2895	2918	UCUUGUUAGAGUAUCAGUGUCCCU	AGGGACACUGAUACUCUAACAAGA	Cleavage	cDNA chromosome:AGPv4:4:239382347:239406372:-1 gene:Zm00001d053697 gene_biotype:protein_coding transcript_biotype:protein_coding description:Zm00001d053697
4_41803	Zm00001d053697_T022	0	15.515	1	24	1149	1172	UCUUGUUAGAGUAUCAGUGUCCCU	AGGGACACUGAUACUCUAACAAGA	Cleavage	cDNA chromosome:AGPv4:4:239382478:239396009:-1 gene:Zm00001d053697 gene_biotype:protein_coding transcript_biotype:protein_coding description:Zm00001d053697
4_41803	Zm00001d053697_T003	0	15.515	1	24	1888	1911	UCUUGUUAGAGUAUCAGUGUCCCU	AGGGACACUGAUACUCUAACAAGA	Cleavage	cDNA chromosome:AGPv4:4:239382347:239395678:-1 gene:Zm00001d053697 gene_biotype:protein_coding transcript_biotype:protein_coding description:Zm00001d053697
4_41803	Zm00001d053697_T024	0	15.515	1	24	1895	1918	UCUUGUUAGAGUAUCAGUGUCCCU	AGGGACACUGAUACUCUAACAAGA	Cleavage	cDNA chromosome:AGPv4:4:239382815:239394065:-1 gene:Zm00001d053697 gene_biotype:protein_coding transcript_biotype:protein_coding description:Zm00001d053697
4_41803	Zm00001d053697_T009	0	15.515	1	24	2029	2052	UCUUGUUAGAGUAUCAGUGUCCCU	AGGGACACUGAUACUCUAACAAGA	Cleavage	cDNA chromosome:AGPv4:4:239382403:239396014:-1 gene:Zm00001d053697 gene_biotype:protein_coding transcript_biotype:protein_coding description:Zm00001d053697
4_41803	Zm00001d053697_T012	0	15.515	1	24	2091	2114	UCUUGUUAGAGUAUCAGUGUCCCU	AGGGACACUGAUACUCUAACAAGA	Cleavage	cDNA chromosome:AGPv4:4:239382414:239396011:-1 gene:Zm00001d053697 gene_biotype:protein_coding transcript_biotype:protein_coding description:Zm00001d053697
4_41803	Zm00001d053697_T002	0	15.515	1	24	2047	2070	UCUUGUUAGAGUAUCAGUGUCCCU	AGGGACACUGAUACUCUAACAAGA	Cleavage	cDNA chromosome:AGPv4:4:239382347:239395678:-1 gene:Zm00001d053697 gene_biotype:protein_coding transcript_biotype:protein_coding description:Zm00001d053697
4_41803	Zm00001d053697_T005	0	15.515	1	24	2050	2073	UCUUGUUAGAGUAUCAGUGUCCCU	AGGGACACUGAUACUCUAACAAGA	Cleavage	cDNA chromosome:AGPv4:4:239382347:239395678:-1 gene:Zm00001d053697 gene_biotype:protein_coding transcript_biotype:protein_coding description:Zm00001d053697
4_41803	Zm00001d053697_T006	0	15.515	1	24	2047	2070	UCUUGUUAGAGUAUCAGUGUCCCU	AGGGACACUGAUACUCUAACAAGA	Cleavage	cDNA chromosome:AGPv4:4:239382347:239395678:-1 gene:Zm00001d053697 gene_biotype:protein_coding transcript_biotype:protein_coding description:Zm00001d053697
4_41803	Zm00001d053697_T007	0	15.515	1	24	2758	2781	UCUUGUUAGAGUAUCAGUGUCCCU	AGGGACACUGAUACUCUAACAAGA	Cleavage	cDNA chromosome:AGPv4:4:239382347:239406115:-1 gene:Zm00001d053697 gene_biotype:protein_coding transcript_biotype:protein_coding description:Zm00001d053697
4_41803	Zm00001d053697_T018	0	15.515	1	24	2939	2962	UCUUGUUAGAGUAUCAGUGUCCCU	AGGGACACUGAUACUCUAACAAGA	Cleavage	cDNA chromosome:AGPv4:4:239382417:239406395:-1 gene:Zm00001d053697 gene_biotype:protein_coding transcript_biotype:protein_coding description:Zm00001d053697
4_41803	Zm00001d053697_T014	0	15.515	1	24	2944	2967	UCUUGUUAGAGUAUCAGUGUCCCU	AGGGACACUGAUACUCUAACAAGA	Cleavage	cDNA chromosome:AGPv4:4:239382414:239406384:-1 gene:Zm00001d053697 gene_biotype:protein_coding transcript_biotype:protein_coding description:Zm00001d053697
4_41803	Zm00001d053697_T004	0	15.515	1	24	2050	2073	UCUUGUUAGAGUAUCAGUGUCCCU	AGGGACACUGAUACUCUAACAAGA	Cleavage	cDNA chromosome:AGPv4:4:239382347:239395678:-1 gene:Zm00001d053697 gene_biotype:protein_coding transcript_biotype:protein_coding description:Zm00001d053697
4_41803	Zm00001d053697_T011	0	15.515	1	24	1517	1540	UCUUGUUAGAGUAUCAGUGUCCCU	AGGGACACUGAUACUCUAACAAGA	Cleavage	cDNA chromosome:AGPv4:4:239382413:239393189:-1 gene:Zm00001d053697 gene_biotype:protein_coding transcript_biotype:protein_coding description:Zm00001d053697
4_41803	Zm00001d053697_T008	0	15.515	1	24	2895	2918	UCUUGUUAGAGUAUCAGUGUCCCU	AGGGACACUGAUACUCUAACAAGA	Cleavage	cDNA chromosome:AGPv4:4:239382347:239406372:-1 gene:Zm00001d053697 gene_biotype:protein_coding transcript_biotype:protein_coding description:Zm00001d053697
5_25307	GRMZM5G866064_T01	0	16.433	1	22	93	114	GGCGGAUGUAGCCAAGUGGAUC	GAUCCACUUGGCUACAUCCGCC	Cleavage	cDNA chromosome:AGPv4:Pt:139824:140048:1 gene:GRMZM5G866064 gene_biotype:protein_coding transcript_biotype:protein_coding
5_25307	GRMZM5G827951_T01	0	16.433	1	22	612	633	GGCGGAUGUAGCCAAGUGGAUC	GAUCCACUUGGCUACAUCCGCC	Cleavage	cDNA chromosome:AGPv4:Mt:346145:347501:-1 gene:GRMZM5G827951 gene_biotype:protein_coding transcript_biotype:protein_coding
6_8601	Zm00001d014013_T001	0	21.942	1	20	3472	3491	UGCCUGGCUCCCUGUAUGCC	GGCAUACAGGGAGCCAGGCA	Cleavage	cDNA chromosome:AGPv4:5:28634910:28639636:-1 gene:Zm00001d014013 gene_biotype:protein_coding transcript_biotype:protein_coding description:Auxin response factor [Source:UniProtKB/TrEMBL;Acc:D9HNU4]
6_8601	Zm00001d014013_T003	0	21.942	1	20	3494	3513	UGCCUGGCUCCCUGUAUGCC	GGCAUACAGGGAGCCAGGCA	Cleavage	cDNA chromosome:AGPv4:5:28635048:28639658:-1 gene:Zm00001d014013 gene_biotype:protein_coding transcript_biotype:protein_coding description:Auxin response factor [Source:UniProtKB/TrEMBL;Acc:D9HNU4]
6_8601	Zm00001d014507_T002	0	24.063	1	20	2062	2081	UGCCUGGCUCCCUGUAUGCC	GGCAUACAGGGAGCCAGGCA	Cleavage	cDNA chromosome:AGPv4:5:50795874:50799332:1 gene:Zm00001d014507 gene_biotype:protein_coding transcript_biotype:protein_coding description:Auxin response factor [Source:UniProtKB/TrEMBL;Acc:A0A1D6GTU9]
6_8601	Zm00001d014013_T004	0	21.942	1	20	2190	2209	UGCCUGGCUCCCUGUAUGCC	GGCAUACAGGGAGCCAGGCA	Cleavage	cDNA chromosome:AGPv4:5:28635049:28639614:-1 gene:Zm00001d014013 gene_biotype:protein_coding transcript_biotype:protein_coding description:Auxin response factor [Source:UniProtKB/TrEMBL;Acc:D9HNU4]
6_8601	Zm00001d014507_T001	0	24.063	1	20	1897	1916	UGCCUGGCUCCCUGUAUGCC	GGCAUACAGGGAGCCAGGCA	Cleavage	cDNA chromosome:AGPv4:5:50795874:50799332:1 gene:Zm00001d014507 gene_biotype:protein_coding transcript_biotype:protein_coding description:Auxin response factor [Source:UniProtKB/TrEMBL;Acc:A0A1D6GTU9]
6_8601	Zm00001d014013_T002	0	21.942	1	20	1758	1777	UGCCUGGCUCCCUGUAUGCC	GGCAUACAGGGAGCCAGGCA	Cleavage	cDNA chromosome:AGPv4:5:28635046:28639671:-1 gene:Zm00001d014013 gene_biotype:protein_coding transcript_biotype:protein_coding description:Auxin response factor [Source:UniProtKB/TrEMBL;Acc:D9HNU4]
6_8601	Zm00001d014507_T004	0	24.063	1	20	1775	1794	UGCCUGGCUCCCUGUAUGCC	GGCAUACAGGGAGCCAGGCA	Cleavage	cDNA chromosome:AGPv4:5:50796081:50798965:1 gene:Zm00001d014507 gene_biotype:protein_coding transcript_biotype:protein_coding description:Auxin response factor [Source:UniProtKB/TrEMBL;Acc:A0A1D6GTU9]
6_8601	Zm00001d014507_T003	0	24.063	1	20	1673	1692	UGCCUGGCUCCCUGUAUGCC	GGCAUACAGGGAGCCAGGCA	Cleavage	cDNA chromosome:AGPv4:5:50796058:50798965:1 gene:Zm00001d014507 gene_biotype:protein_coding transcript_biotype:protein_coding description:Auxin response factor [Source:UniProtKB/TrEMBL;Acc:A0A1D6GTU9]
9_4174	Zm00001d031764_T006	0	22.401	1	24	1823	1846	ACUAUUAGGGCUAGUUUGAAAACU	GGUUCUCAAACUAGCCCUAAUAGU	Cleavage	cDNA chromosome:AGPv4:1:201106101:201111674:-1 gene:Zm00001d031764 gene_biotype:protein_coding transcript_biotype:protein_coding description:Zm00001d031764
9_7143	Zm00001d045911_T003	0	11.497	1	23	4025	4047	ACGGAGUGGUAGUGGAGGGUUCG	CGUACCCUCCACUACCACUCCGU	Cleavage	cDNA chromosome:AGPv4:9:47084957:47100343:1 gene:Zm00001d045911 gene_biotype:protein_coding transcript_biotype:protein_coding description:Zm00001d045911
9_7143	Zm00001d045911_T006	0	11.497	1	23	3582	3604	ACGGAGUGGUAGUGGAGGGUUCG	CGUACCCUCCACUACCACUCCGU	Cleavage	cDNA chromosome:AGPv4:9:47086932:47100344:1 gene:Zm00001d045911 gene_biotype:protein_coding transcript_biotype:protein_coding description:Zm00001d045911
9_7143	Zm00001d045911_T008	0	11.497	1	23	2266	2288	ACGGAGUGGUAGUGGAGGGUUCG	CGUACCCUCCACUACCACUCCGU	Cleavage	cDNA chromosome:AGPv4:9:47094757:47100372:1 gene:Zm00001d045911 gene_biotype:protein_coding transcript_biotype:protein_coding description:Zm00001d045911
9_7143	Zm00001d045911_T009	0	11.497	1	23	1794	1816	ACGGAGUGGUAGUGGAGGGUUCG	CGUACCCUCCACUACCACUCCGU	Cleavage	cDNA chromosome:AGPv4:9:47095229:47100239:1 gene:Zm00001d045911 gene_biotype:protein_coding transcript_biotype:protein_coding description:Zm00001d045911
9_7143	Zm00001d045911_T010	0	11.497	1	23	1712	1734	ACGGAGUGGUAGUGGAGGGUUCG	CGUACCCUCCACUACCACUCCGU	Cleavage	cDNA chromosome:AGPv4:9:47095311:47100274:1 gene:Zm00001d045911 gene_biotype:protein_coding transcript_biotype:protein_coding description:Zm00001d045911
9_7143	Zm00001d051328_T001	0	16.403	1	23	2403	2425	ACGGAGUGGUAGUGGAGGGUUCG	CGUACCCUCCACUACCACUCCGU	Cleavage	cDNA chromosome:AGPv4:4:154581235:154585792:-1 gene:Zm00001d051328 gene_biotype:protein_coding transcript_biotype:protein_coding description:Putative WRKY DNA-binding domain superfamily protein [Source:UniProtKB/TrEMBL;Acc:K7UHL4]
Pt_48	GRMZM5G866064_T01	0	16.433	1	22	93	114	GGCGGAUGUAGCCAAGUGGAUC	GAUCCACUUGGCUACAUCCGCC	Cleavage	cDNA chromosome:AGPv4:Pt:139824:140048:1 gene:GRMZM5G866064 gene_biotype:protein_coding transcript_biotype:protein_coding
Pt_48	GRMZM5G827951_T01	0	16.433	1	22	612	633	GGCGGAUGUAGCCAAGUGGAUC	GAUCCACUUGGCUACAUCCGCC	Cleavage	cDNA chromosome:AGPv4:Mt:346145:347501:-1 gene:GRMZM5G827951 gene_biotype:protein_coding transcript_biotype:protein_coding
Pt_87	GRMZM5G866064_T01	0	16.433	1	22	93	114	GGCGGAUGUAGCCAAGUGGAUC	GAUCCACUUGGCUACAUCCGCC	Cleavage	cDNA chromosome:AGPv4:Pt:139824:140048:1 gene:GRMZM5G866064 gene_biotype:protein_coding transcript_biotype:protein_coding
Pt_87	GRMZM5G827951_T01	0	16.433	1	22	612	633	GGCGGAUGUAGCCAAGUGGAUC	GAUCCACUUGGCUACAUCCGCC	Cleavage	cDNA chromosome:AGPv4:Mt:346145:347501:-1 gene:GRMZM5G827951 gene_biotype:protein_coding transcript_biotype:protein_coding
zma-miR1432-5p	Zm00001d015446_T018	0	21.247	1	20	1	20	CUCAGGAGAGAUGACACCGA	GCGGUGUCAUCUCUCCUGAG	Cleavage	cDNA chromosome:AGPv4:5:90502338:90552161:-1 gene:Zm00001d015446 gene_biotype:protein_coding transcript_biotype:protein_coding description:Calcium-transporting ATPase [Source:UniProtKB/TrEMBL;Acc:A0A1D6H246]
zma-miR156j-5p	Zm00001d049165_T001	0	22.998	1	21	906	926	UGACAGAAGAGAGAGAGCACA	UGUGCUCUCUCUCUUCUGUCA	Cleavage	cDNA chromosome:AGPv4:4:18638440:18650497:1 gene:Zm00001d049165 gene_biotype:protein_coding transcript_biotype:protein_coding description:SBP transcription factor [Source:UniProtKB/TrEMBL;Acc:C0P8S5]
zma-miR156j-5p	Zm00001d049165_T002	0	22.998	1	21	936	956	UGACAGAAGAGAGAGAGCACA	UGUGCUCUCUCUCUUCUGUCA	Cleavage	cDNA chromosome:AGPv4:4:18638637:18650497:1 gene:Zm00001d049165 gene_biotype:protein_coding transcript_biotype:protein_coding description:SBP transcription factor [Source:UniProtKB/TrEMBL;Acc:C0P8S5]
zma-miR156j-5p	Zm00001d012015_T001	0	18.515	1	21	787	807	UGACAGAAGAGAGAGAGCACA	UGUGCUCUCUCUCUUCUGUCA	Cleavage	cDNA chromosome:AGPv4:8:166514041:166517345:-1 gene:Zm00001d012015 gene_biotype:protein_coding transcript_biotype:protein_coding description:Zm00001d012015
zma-miR156j-5p	Zm00001d042319_T001	0	19.127	1	21	835	855	UGACAGAAGAGAGAGAGCACA	UGUGCUCUCUCUCUUCUGUCA	Cleavage	cDNA chromosome:AGPv4:3:161006234:161009799:-1 gene:Zm00001d042319 gene_biotype:protein_coding transcript_biotype:protein_coding description:Zm00001d042319
zma-miR156j-5p	Zm00001d020941_T001	0	16.689	1	21	928	948	UGACAGAAGAGAGAGAGCACA	UGUGCUCUCUCUCUUCUGUCA	Cleavage	cDNA chromosome:AGPv4:7:137273600:137277139:-1 gene:Zm00001d020941 gene_biotype:protein_coding transcript_biotype:protein_coding description:SBP transcription factor [Source:UniProtKB/TrEMBL;Acc:B4FXD9]
zma-miR156j-5p	Zm00001d006028_T001	0	18.45	1	21	931	951	UGACAGAAGAGAGAGAGCACA	UGUGCUCUCUCUCUUCUGUCA	Cleavage	cDNA chromosome:AGPv4:2:195579800:195583642:-1 gene:Zm00001d006028 gene_biotype:protein_coding transcript_biotype:protein_coding description:SBP transcription factor [Source:UniProtKB/TrEMBL;Acc:B4FLF0]
zma-miR156j-5p	Zm00001d052890_T001	0	20.772	1	21	1054	1074	UGACAGAAGAGAGAGAGCACA	UGUGCUCUCUCUCUUCUGUCA	Cleavage	cDNA chromosome:AGPv4:4:203611347:203615518:-1 gene:Zm00001d052890 gene_biotype:protein_coding transcript_biotype:protein_coding description:Squamosa promoter-binding protein-like (SBP domain) transcription factor family protein [Source:UniProtKB/TrEMBL;Acc:B7ZYE2]
zma-miR156j-5p	Zm00001d021056_T001	0	15.225	1	21	1021	1041	UGACAGAAGAGAGAGAGCACA	UGUGCUCUCUCUCUUCUGUCA	Cleavage	cDNA chromosome:AGPv4:7:141662438:141666340:1 gene:Zm00001d021056 gene_biotype:protein_coding transcript_biotype:protein_coding description:Zm00001d021056
zma-miR156j-5p	Zm00001d049824_T002	0	23.513	1	21	1207	1227	UGACAGAAGAGAGAGAGCACA	UGUGCUCUCUCUCUUCUGUCA	Cleavage	cDNA chromosome:AGPv4:4:46625882:46630722:-1 gene:Zm00001d049824 gene_biotype:protein_coding transcript_biotype:protein_coding description:Squamosa promoter binding-like protein [Source:UniProtKB/TrEMBL;Acc:A0A1B1MQB5]
zma-miR156j-5p	Zm00001d006091_T001	0	17.452	1	21	1543	1563	UGACAGAAGAGAGAGAGCACA	UGUGCUCUCUCUCUUCUGUCA	Cleavage	cDNA chromosome:AGPv4:2:197898982:197903861:1 gene:Zm00001d006091 gene_biotype:protein_coding transcript_biotype:protein_coding description:Zm00001d006091
zma-miR156j-5p	Zm00001d049824_T001	0	23.513	1	21	2771	2791	UGACAGAAGAGAGAGAGCACA	UGUGCUCUCUCUCUUCUGUCA	Cleavage	cDNA chromosome:AGPv4:4:46625882:46629695:-1 gene:Zm00001d049824 gene_biotype:protein_coding transcript_biotype:protein_coding description:Squamosa promoter binding-like protein [Source:UniProtKB/TrEMBL;Acc:A0A1B1MQB5]
zma-miR156j-5p	Zm00001d015233_T005	0	22.777	1	21	1566	1586	UGACAGAAGAGAGAGAGCACA	CGUGCUCUCUCUCUUCUGUCA	Cleavage	cDNA chromosome:AGPv4:5:80234233:80238992:1 gene:Zm00001d015233 gene_biotype:protein_coding transcript_biotype:protein_coding description:Zm00001d015233
zma-miR156j-5p	Zm00001d015233_T010	0	19.41	1	21	1637	1657	UGACAGAAGAGAGAGAGCACA	CGUGCUCUCUCUCUUCUGUCA	Cleavage	cDNA chromosome:AGPv4:5:80234450:80238992:1 gene:Zm00001d015233 gene_biotype:protein_coding transcript_biotype:protein_coding description:Zm00001d015233
zma-miR156j-5p	Zm00001d015233_T009	0	21.867	1	21	1575	1595	UGACAGAAGAGAGAGAGCACA	CGUGCUCUCUCUCUUCUGUCA	Cleavage	cDNA chromosome:AGPv4:5:80234269:80239165:1 gene:Zm00001d015233 gene_biotype:protein_coding transcript_biotype:protein_coding description:Zm00001d015233
zma-miR156j-5p	Zm00001d015233_T008	0	21.867	1	21	1560	1580	UGACAGAAGAGAGAGAGCACA	CGUGCUCUCUCUCUUCUGUCA	Cleavage	cDNA chromosome:AGPv4:5:80234233:80239340:1 gene:Zm00001d015233 gene_biotype:protein_coding transcript_biotype:protein_coding description:Zm00001d015233
zma-miR156j-5p	Zm00001d015233_T002	0	21.867	1	21	1737	1757	UGACAGAAGAGAGAGAGCACA	CGUGCUCUCUCUCUUCUGUCA	Cleavage	cDNA chromosome:AGPv4:5:80234208:80239200:1 gene:Zm00001d015233 gene_biotype:protein_coding transcript_biotype:protein_coding description:Zm00001d015233
zma-miR156j-5p	Zm00001d015233_T001	0	22.777	1	21	2012	2032	UGACAGAAGAGAGAGAGCACA	CGUGCUCUCUCUCUUCUGUCA	Cleavage	cDNA chromosome:AGPv4:5:80234208:80238992:1 gene:Zm00001d015233 gene_biotype:protein_coding transcript_biotype:protein_coding description:Zm00001d015233
zma-miR156j-5p	Zm00001d015233_T003	0	21.867	1	21	2006	2026	UGACAGAAGAGAGAGAGCACA	CGUGCUCUCUCUCUUCUGUCA	Cleavage	cDNA chromosome:AGPv4:5:80234208:80239212:1 gene:Zm00001d015233 gene_biotype:protein_coding transcript_biotype:protein_coding description:Zm00001d015233
zma-miR156j-5p	Zm00001d015233_T011	0	21.867	1	21	2525	2545	UGACAGAAGAGAGAGAGCACA	CGUGCUCUCUCUCUUCUGUCA	Cleavage	cDNA chromosome:AGPv4:5:80234450:80239175:1 gene:Zm00001d015233 gene_biotype:protein_coding transcript_biotype:protein_coding description:Zm00001d015233
zma-miR156j-5p	Zm00001d015233_T006	0	19.255	1	21	3092	3112	UGACAGAAGAGAGAGAGCACA	CGUGCUCUCUCUCUUCUGUCA	Cleavage	cDNA chromosome:AGPv4:5:80234233:80239225:1 gene:Zm00001d015233 gene_biotype:protein_coding transcript_biotype:protein_coding description:Zm00001d015233
zma-miR156j-5p	Zm00001d015233_T004	0	19.255	1	21	3269	3289	UGACAGAAGAGAGAGAGCACA	CGUGCUCUCUCUCUUCUGUCA	Cleavage	cDNA chromosome:AGPv4:5:80234208:80239225:1 gene:Zm00001d015233 gene_biotype:protein_coding transcript_biotype:protein_coding description:Zm00001d015233
zma-miR156j-5p	Zm00001d015233_T007	0	19.255	1	21	3746	3766	UGACAGAAGAGAGAGAGCACA	CGUGCUCUCUCUCUUCUGUCA	Cleavage	cDNA chromosome:AGPv4:5:80234233:80239228:1 gene:Zm00001d015233 gene_biotype:protein_coding transcript_biotype:protein_coding description:Zm00001d015233
zma-miR156j-5p	Zm00001d021573_T002	0	16.263	1	21	313	333	UGACAGAAGAGAGAGAGCACA	CAUGCUCUCUCUCUUCUGUCA	Cleavage	cDNA chromosome:AGPv4:7:156465481:156466317:-1 gene:Zm00001d021573 gene_biotype:protein_coding transcript_biotype:protein_coding description:Zm00001d021573
zma-miR156j-5p	Zm00001d015410_T003	0	22.697	1	21	149	169	UGACAGAAGAGAGAGAGCACA	CAUGCUCUCUCUCUUCUGUCA	Cleavage	cDNA chromosome:AGPv4:5:89051251:89053086:1 gene:Zm00001d015410 gene_biotype:protein_coding transcript_biotype:protein_coding description:SBP transcription factor [Source:UniProtKB/TrEMBL;Acc:B4F8H7]
zma-miR156j-5p	Zm00001d006451_T001	0	14.23	1	21	768	788	UGACAGAAGAGAGAGAGCACA	CAUGCUCUCUCUCUUCUGUCA	Cleavage	cDNA chromosome:AGPv4:2:208544401:208546453:-1 gene:Zm00001d006451 gene_biotype:protein_coding transcript_biotype:protein_coding description:Zm00001d006451
zma-miR156j-5p	Zm00001d021573_T001	0	16.263	1	21	723	743	UGACAGAAGAGAGAGAGCACA	CAUGCUCUCUCUCUUCUGUCA	Cleavage	cDNA chromosome:AGPv4:7:156465329:156466981:-1 gene:Zm00001d021573 gene_biotype:protein_coding transcript_biotype:protein_coding description:Zm00001d021573
zma-miR156j-5p	Zm00001d015410_T002	0	22.697	1	21	839	859	UGACAGAAGAGAGAGAGCACA	CAUGCUCUCUCUCUUCUGUCA	Cleavage	cDNA chromosome:AGPv4:5:89049594:89053097:1 gene:Zm00001d015410 gene_biotype:protein_coding transcript_biotype:protein_coding description:SBP transcription factor [Source:UniProtKB/TrEMBL;Acc:B4F8H7]
zma-miR156j-5p	Zm00001d015410_T001	0	22.738	1	21	1859	1879	UGACAGAAGAGAGAGAGCACA	CAUGCUCUCUCUCUUCUGUCA	Cleavage	cDNA chromosome:AGPv4:5:89049594:89053034:1 gene:Zm00001d015410 gene_biotype:protein_coding transcript_biotype:protein_coding description:SBP transcription factor [Source:UniProtKB/TrEMBL;Acc:B4F8H7]
zma-miR160a-5p	Zm00001d014013_T001	0	21.942	1	21	3471	3491	UGCCUGGCUCCCUGUAUGCCA	AGGCAUACAGGGAGCCAGGCA	Cleavage	cDNA chromosome:AGPv4:5:28634910:28639636:-1 gene:Zm00001d014013 gene_biotype:protein_coding transcript_biotype:protein_coding description:Auxin response factor [Source:UniProtKB/TrEMBL;Acc:D9HNU4]
zma-miR160a-5p	Zm00001d014013_T003	0	21.942	1	21	3493	3513	UGCCUGGCUCCCUGUAUGCCA	AGGCAUACAGGGAGCCAGGCA	Cleavage	cDNA chromosome:AGPv4:5:28635048:28639658:-1 gene:Zm00001d014013 gene_biotype:protein_coding transcript_biotype:protein_coding description:Auxin response factor [Source:UniProtKB/TrEMBL;Acc:D9HNU4]
zma-miR160a-5p	Zm00001d014507_T002	0	24.063	1	21	2061	2081	UGCCUGGCUCCCUGUAUGCCA	AGGCAUACAGGGAGCCAGGCA	Cleavage	cDNA chromosome:AGPv4:5:50795874:50799332:1 gene:Zm00001d014507 gene_biotype:protein_coding transcript_biotype:protein_coding description:Auxin response factor [Source:UniProtKB/TrEMBL;Acc:A0A1D6GTU9]
zma-miR160a-5p	Zm00001d014013_T004	0	21.942	1	21	2189	2209	UGCCUGGCUCCCUGUAUGCCA	AGGCAUACAGGGAGCCAGGCA	Cleavage	cDNA chromosome:AGPv4:5:28635049:28639614:-1 gene:Zm00001d014013 gene_biotype:protein_coding transcript_biotype:protein_coding description:Auxin response factor [Source:UniProtKB/TrEMBL;Acc:D9HNU4]
zma-miR160a-5p	Zm00001d014507_T001	0	24.063	1	21	1896	1916	UGCCUGGCUCCCUGUAUGCCA	AGGCAUACAGGGAGCCAGGCA	Cleavage	cDNA chromosome:AGPv4:5:50795874:50799332:1 gene:Zm00001d014507 gene_biotype:protein_coding transcript_biotype:protein_coding description:Auxin response factor [Source:UniProtKB/TrEMBL;Acc:A0A1D6GTU9]
zma-miR160a-5p	Zm00001d014013_T002	0	21.942	1	21	1757	1777	UGCCUGGCUCCCUGUAUGCCA	AGGCAUACAGGGAGCCAGGCA	Cleavage	cDNA chromosome:AGPv4:5:28635046:28639671:-1 gene:Zm00001d014013 gene_biotype:protein_coding transcript_biotype:protein_coding description:Auxin response factor [Source:UniProtKB/TrEMBL;Acc:D9HNU4]
zma-miR160a-5p	Zm00001d014507_T004	0	24.063	1	21	1774	1794	UGCCUGGCUCCCUGUAUGCCA	AGGCAUACAGGGAGCCAGGCA	Cleavage	cDNA chromosome:AGPv4:5:50796081:50798965:1 gene:Zm00001d014507 gene_biotype:protein_coding transcript_biotype:protein_coding description:Auxin response factor [Source:UniProtKB/TrEMBL;Acc:A0A1D6GTU9]
zma-miR160a-5p	Zm00001d014507_T003	0	24.063	1	21	1672	1692	UGCCUGGCUCCCUGUAUGCCA	AGGCAUACAGGGAGCCAGGCA	Cleavage	cDNA chromosome:AGPv4:5:50796058:50798965:1 gene:Zm00001d014507 gene_biotype:protein_coding transcript_biotype:protein_coding description:Auxin response factor [Source:UniProtKB/TrEMBL;Acc:A0A1D6GTU9]
zma-miR160b-5p	Zm00001d014013_T001	0	21.942	1	21	3471	3491	UGCCUGGCUCCCUGUAUGCCA	AGGCAUACAGGGAGCCAGGCA	Cleavage	cDNA chromosome:AGPv4:5:28634910:28639636:-1 gene:Zm00001d014013 gene_biotype:protein_coding transcript_biotype:protein_coding description:Auxin response factor [Source:UniProtKB/TrEMBL;Acc:D9HNU4]
zma-miR160b-5p	Zm00001d014013_T003	0	21.942	1	21	3493	3513	UGCCUGGCUCCCUGUAUGCCA	AGGCAUACAGGGAGCCAGGCA	Cleavage	cDNA chromosome:AGPv4:5:28635048:28639658:-1 gene:Zm00001d014013 gene_biotype:protein_coding transcript_biotype:protein_coding description:Auxin response factor [Source:UniProtKB/TrEMBL;Acc:D9HNU4]
zma-miR160b-5p	Zm00001d014507_T002	0	24.063	1	21	2061	2081	UGCCUGGCUCCCUGUAUGCCA	AGGCAUACAGGGAGCCAGGCA	Cleavage	cDNA chromosome:AGPv4:5:50795874:50799332:1 gene:Zm00001d014507 gene_biotype:protein_coding transcript_biotype:protein_coding description:Auxin response factor [Source:UniProtKB/TrEMBL;Acc:A0A1D6GTU9]
zma-miR160b-5p	Zm00001d014013_T004	0	21.942	1	21	2189	2209	UGCCUGGCUCCCUGUAUGCCA	AGGCAUACAGGGAGCCAGGCA	Cleavage	cDNA chromosome:AGPv4:5:28635049:28639614:-1 gene:Zm00001d014013 gene_biotype:protein_coding transcript_biotype:protein_coding description:Auxin response factor [Source:UniProtKB/TrEMBL;Acc:D9HNU4]
zma-miR160b-5p	Zm00001d014507_T001	0	24.063	1	21	1896	1916	UGCCUGGCUCCCUGUAUGCCA	AGGCAUACAGGGAGCCAGGCA	Cleavage	cDNA chromosome:AGPv4:5:50795874:50799332:1 gene:Zm00001d014507 gene_biotype:protein_coding transcript_biotype:protein_coding description:Auxin response factor [Source:UniProtKB/TrEMBL;Acc:A0A1D6GTU9]
zma-miR160b-5p	Zm00001d014013_T002	0	21.942	1	21	1757	1777	UGCCUGGCUCCCUGUAUGCCA	AGGCAUACAGGGAGCCAGGCA	Cleavage	cDNA chromosome:AGPv4:5:28635046:28639671:-1 gene:Zm00001d014013 gene_biotype:protein_coding transcript_biotype:protein_coding description:Auxin response factor [Source:UniProtKB/TrEMBL;Acc:D9HNU4]
zma-miR160b-5p	Zm00001d014507_T004	0	24.063	1	21	1774	1794	UGCCUGGCUCCCUGUAUGCCA	AGGCAUACAGGGAGCCAGGCA	Cleavage	cDNA chromosome:AGPv4:5:50796081:50798965:1 gene:Zm00001d014507 gene_biotype:protein_coding transcript_biotype:protein_coding description:Auxin response factor [Source:UniProtKB/TrEMBL;Acc:A0A1D6GTU9]
zma-miR160b-5p	Zm00001d014507_T003	0	24.063	1	21	1672	1692	UGCCUGGCUCCCUGUAUGCCA	AGGCAUACAGGGAGCCAGGCA	Cleavage	cDNA chromosome:AGPv4:5:50796058:50798965:1 gene:Zm00001d014507 gene_biotype:protein_coding transcript_biotype:protein_coding description:Auxin response factor [Source:UniProtKB/TrEMBL;Acc:A0A1D6GTU9]
zma-miR160c-5p	Zm00001d014013_T001	0	21.942	1	21	3471	3491	UGCCUGGCUCCCUGUAUGCCA	AGGCAUACAGGGAGCCAGGCA	Cleavage	cDNA chromosome:AGPv4:5:28634910:28639636:-1 gene:Zm00001d014013 gene_biotype:protein_coding transcript_biotype:protein_coding description:Auxin response factor [Source:UniProtKB/TrEMBL;Acc:D9HNU4]
zma-miR160c-5p	Zm00001d014013_T003	0	21.942	1	21	3493	3513	UGCCUGGCUCCCUGUAUGCCA	AGGCAUACAGGGAGCCAGGCA	Cleavage	cDNA chromosome:AGPv4:5:28635048:28639658:-1 gene:Zm00001d014013 gene_biotype:protein_coding transcript_biotype:protein_coding description:Auxin response factor [Source:UniProtKB/TrEMBL;Acc:D9HNU4]
zma-miR160c-5p	Zm00001d014507_T002	0	24.063	1	21	2061	2081	UGCCUGGCUCCCUGUAUGCCA	AGGCAUACAGGGAGCCAGGCA	Cleavage	cDNA chromosome:AGPv4:5:50795874:50799332:1 gene:Zm00001d014507 gene_biotype:protein_coding transcript_biotype:protein_coding description:Auxin response factor [Source:UniProtKB/TrEMBL;Acc:A0A1D6GTU9]
zma-miR160c-5p	Zm00001d014013_T004	0	21.942	1	21	2189	2209	UGCCUGGCUCCCUGUAUGCCA	AGGCAUACAGGGAGCCAGGCA	Cleavage	cDNA chromosome:AGPv4:5:28635049:28639614:-1 gene:Zm00001d014013 gene_biotype:protein_coding transcript_biotype:protein_coding description:Auxin response factor [Source:UniProtKB/TrEMBL;Acc:D9HNU4]
zma-miR160c-5p	Zm00001d014507_T001	0	24.063	1	21	1896	1916	UGCCUGGCUCCCUGUAUGCCA	AGGCAUACAGGGAGCCAGGCA	Cleavage	cDNA chromosome:AGPv4:5:50795874:50799332:1 gene:Zm00001d014507 gene_biotype:protein_coding transcript_biotype:protein_coding description:Auxin response factor [Source:UniProtKB/TrEMBL;Acc:A0A1D6GTU9]
zma-miR160c-5p	Zm00001d014013_T002	0	21.942	1	21	1757	1777	UGCCUGGCUCCCUGUAUGCCA	AGGCAUACAGGGAGCCAGGCA	Cleavage	cDNA chromosome:AGPv4:5:28635046:28639671:-1 gene:Zm00001d014013 gene_biotype:protein_coding transcript_biotype:protein_coding description:Auxin response factor [Source:UniProtKB/TrEMBL;Acc:D9HNU4]
zma-miR160c-5p	Zm00001d014507_T004	0	24.063	1	21	1774	1794	UGCCUGGCUCCCUGUAUGCCA	AGGCAUACAGGGAGCCAGGCA	Cleavage	cDNA chromosome:AGPv4:5:50796081:50798965:1 gene:Zm00001d014507 gene_biotype:protein_coding transcript_biotype:protein_coding description:Auxin response factor [Source:UniProtKB/TrEMBL;Acc:A0A1D6GTU9]
zma-miR160c-5p	Zm00001d014507_T003	0	24.063	1	21	1672	1692	UGCCUGGCUCCCUGUAUGCCA	AGGCAUACAGGGAGCCAGGCA	Cleavage	cDNA chromosome:AGPv4:5:50796058:50798965:1 gene:Zm00001d014507 gene_biotype:protein_coding transcript_biotype:protein_coding description:Auxin response factor [Source:UniProtKB/TrEMBL;Acc:A0A1D6GTU9]
zma-miR160d-5p	Zm00001d014013_T001	0	21.942	1	21	3471	3491	UGCCUGGCUCCCUGUAUGCCA	AGGCAUACAGGGAGCCAGGCA	Cleavage	cDNA chromosome:AGPv4:5:28634910:28639636:-1 gene:Zm00001d014013 gene_biotype:protein_coding transcript_biotype:protein_coding description:Auxin response factor [Source:UniProtKB/TrEMBL;Acc:D9HNU4]
zma-miR160d-5p	Zm00001d014013_T003	0	21.942	1	21	3493	3513	UGCCUGGCUCCCUGUAUGCCA	AGGCAUACAGGGAGCCAGGCA	Cleavage	cDNA chromosome:AGPv4:5:28635048:28639658:-1 gene:Zm00001d014013 gene_biotype:protein_coding transcript_biotype:protein_coding description:Auxin response factor [Source:UniProtKB/TrEMBL;Acc:D9HNU4]
zma-miR160d-5p	Zm00001d014507_T002	0	24.063	1	21	2061	2081	UGCCUGGCUCCCUGUAUGCCA	AGGCAUACAGGGAGCCAGGCA	Cleavage	cDNA chromosome:AGPv4:5:50795874:50799332:1 gene:Zm00001d014507 gene_biotype:protein_coding transcript_biotype:protein_coding description:Auxin response factor [Source:UniProtKB/TrEMBL;Acc:A0A1D6GTU9]
zma-miR160d-5p	Zm00001d014013_T004	0	21.942	1	21	2189	2209	UGCCUGGCUCCCUGUAUGCCA	AGGCAUACAGGGAGCCAGGCA	Cleavage	cDNA chromosome:AGPv4:5:28635049:28639614:-1 gene:Zm00001d014013 gene_biotype:protein_coding transcript_biotype:protein_coding description:Auxin response factor [Source:UniProtKB/TrEMBL;Acc:D9HNU4]
zma-miR160d-5p	Zm00001d014507_T001	0	24.063	1	21	1896	1916	UGCCUGGCUCCCUGUAUGCCA	AGGCAUACAGGGAGCCAGGCA	Cleavage	cDNA chromosome:AGPv4:5:50795874:50799332:1 gene:Zm00001d014507 gene_biotype:protein_coding transcript_biotype:protein_coding description:Auxin response factor [Source:UniProtKB/TrEMBL;Acc:A0A1D6GTU9]
zma-miR160d-5p	Zm00001d014013_T002	0	21.942	1	21	1757	1777	UGCCUGGCUCCCUGUAUGCCA	AGGCAUACAGGGAGCCAGGCA	Cleavage	cDNA chromosome:AGPv4:5:28635046:28639671:-1 gene:Zm00001d014013 gene_biotype:protein_coding transcript_biotype:protein_coding description:Auxin response factor [Source:UniProtKB/TrEMBL;Acc:D9HNU4]
zma-miR160d-5p	Zm00001d014507_T004	0	24.063	1	21	1774	1794	UGCCUGGCUCCCUGUAUGCCA	AGGCAUACAGGGAGCCAGGCA	Cleavage	cDNA chromosome:AGPv4:5:50796081:50798965:1 gene:Zm00001d014507 gene_biotype:protein_coding transcript_biotype:protein_coding description:Auxin response factor [Source:UniProtKB/TrEMBL;Acc:A0A1D6GTU9]
zma-miR160d-5p	Zm00001d014507_T003	0	24.063	1	21	1672	1692	UGCCUGGCUCCCUGUAUGCCA	AGGCAUACAGGGAGCCAGGCA	Cleavage	cDNA chromosome:AGPv4:5:50796058:50798965:1 gene:Zm00001d014507 gene_biotype:protein_coding transcript_biotype:protein_coding description:Auxin response factor [Source:UniProtKB/TrEMBL;Acc:A0A1D6GTU9]
zma-miR160e	Zm00001d014013_T001	0	21.942	1	21	3471	3491	UGCCUGGCUCCCUGUAUGCCA	AGGCAUACAGGGAGCCAGGCA	Cleavage	cDNA chromosome:AGPv4:5:28634910:28639636:-1 gene:Zm00001d014013 gene_biotype:protein_coding transcript_biotype:protein_coding description:Auxin response factor [Source:UniProtKB/TrEMBL;Acc:D9HNU4]
zma-miR160e	Zm00001d014013_T003	0	21.942	1	21	3493	3513	UGCCUGGCUCCCUGUAUGCCA	AGGCAUACAGGGAGCCAGGCA	Cleavage	cDNA chromosome:AGPv4:5:28635048:28639658:-1 gene:Zm00001d014013 gene_biotype:protein_coding transcript_biotype:protein_coding description:Auxin response factor [Source:UniProtKB/TrEMBL;Acc:D9HNU4]
zma-miR160e	Zm00001d014507_T002	0	24.063	1	21	2061	2081	UGCCUGGCUCCCUGUAUGCCA	AGGCAUACAGGGAGCCAGGCA	Cleavage	cDNA chromosome:AGPv4:5:50795874:50799332:1 gene:Zm00001d014507 gene_biotype:protein_coding transcript_biotype:protein_coding description:Auxin response factor [Source:UniProtKB/TrEMBL;Acc:A0A1D6GTU9]
zma-miR160e	Zm00001d014013_T004	0	21.942	1	21	2189	2209	UGCCUGGCUCCCUGUAUGCCA	AGGCAUACAGGGAGCCAGGCA	Cleavage	cDNA chromosome:AGPv4:5:28635049:28639614:-1 gene:Zm00001d014013 gene_biotype:protein_coding transcript_biotype:protein_coding description:Auxin response factor [Source:UniProtKB/TrEMBL;Acc:D9HNU4]
zma-miR160e	Zm00001d014507_T001	0	24.063	1	21	1896	1916	UGCCUGGCUCCCUGUAUGCCA	AGGCAUACAGGGAGCCAGGCA	Cleavage	cDNA chromosome:AGPv4:5:50795874:50799332:1 gene:Zm00001d014507 gene_biotype:protein_coding transcript_biotype:protein_coding description:Auxin response factor [Source:UniProtKB/TrEMBL;Acc:A0A1D6GTU9]
zma-miR160e	Zm00001d014013_T002	0	21.942	1	21	1757	1777	UGCCUGGCUCCCUGUAUGCCA	AGGCAUACAGGGAGCCAGGCA	Cleavage	cDNA chromosome:AGPv4:5:28635046:28639671:-1 gene:Zm00001d014013 gene_biotype:protein_coding transcript_biotype:protein_coding description:Auxin response factor [Source:UniProtKB/TrEMBL;Acc:D9HNU4]
zma-miR160e	Zm00001d014507_T004	0	24.063	1	21	1774	1794	UGCCUGGCUCCCUGUAUGCCA	AGGCAUACAGGGAGCCAGGCA	Cleavage	cDNA chromosome:AGPv4:5:50796081:50798965:1 gene:Zm00001d014507 gene_biotype:protein_coding transcript_biotype:protein_coding description:Auxin response factor [Source:UniProtKB/TrEMBL;Acc:A0A1D6GTU9]
zma-miR160e	Zm00001d014507_T003	0	24.063	1	21	1672	1692	UGCCUGGCUCCCUGUAUGCCA	AGGCAUACAGGGAGCCAGGCA	Cleavage	cDNA chromosome:AGPv4:5:50796058:50798965:1 gene:Zm00001d014507 gene_biotype:protein_coding transcript_biotype:protein_coding description:Auxin response factor [Source:UniProtKB/TrEMBL;Acc:A0A1D6GTU9]
zma-miR160f-5p	Zm00001d014013_T001	0	21.942	1	21	3471	3491	UGCCUGGCUCCCUGUAUGCCG	AGGCAUACAGGGAGCCAGGCA	Cleavage	cDNA chromosome:AGPv4:5:28634910:28639636:-1 gene:Zm00001d014013 gene_biotype:protein_coding transcript_biotype:protein_coding description:Auxin response factor [Source:UniProtKB/TrEMBL;Acc:D9HNU4]
zma-miR160f-5p	Zm00001d014013_T003	0	21.942	1	21	3493	3513	UGCCUGGCUCCCUGUAUGCCG	AGGCAUACAGGGAGCCAGGCA	Cleavage	cDNA chromosome:AGPv4:5:28635048:28639658:-1 gene:Zm00001d014013 gene_biotype:protein_coding transcript_biotype:protein_coding description:Auxin response factor [Source:UniProtKB/TrEMBL;Acc:D9HNU4]
zma-miR160f-5p	Zm00001d014507_T002	0	24.063	1	21	2061	2081	UGCCUGGCUCCCUGUAUGCCG	AGGCAUACAGGGAGCCAGGCA	Cleavage	cDNA chromosome:AGPv4:5:50795874:50799332:1 gene:Zm00001d014507 gene_biotype:protein_coding transcript_biotype:protein_coding description:Auxin response factor [Source:UniProtKB/TrEMBL;Acc:A0A1D6GTU9]
zma-miR160f-5p	Zm00001d014013_T004	0	21.942	1	21	2189	2209	UGCCUGGCUCCCUGUAUGCCG	AGGCAUACAGGGAGCCAGGCA	Cleavage	cDNA chromosome:AGPv4:5:28635049:28639614:-1 gene:Zm00001d014013 gene_biotype:protein_coding transcript_biotype:protein_coding description:Auxin response factor [Source:UniProtKB/TrEMBL;Acc:D9HNU4]
zma-miR160f-5p	Zm00001d014507_T001	0	24.063	1	21	1896	1916	UGCCUGGCUCCCUGUAUGCCG	AGGCAUACAGGGAGCCAGGCA	Cleavage	cDNA chromosome:AGPv4:5:50795874:50799332:1 gene:Zm00001d014507 gene_biotype:protein_coding transcript_biotype:protein_coding description:Auxin response factor [Source:UniProtKB/TrEMBL;Acc:A0A1D6GTU9]
zma-miR160f-5p	Zm00001d014013_T002	0	21.942	1	21	1757	1777	UGCCUGGCUCCCUGUAUGCCG	AGGCAUACAGGGAGCCAGGCA	Cleavage	cDNA chromosome:AGPv4:5:28635046:28639671:-1 gene:Zm00001d014013 gene_biotype:protein_coding transcript_biotype:protein_coding description:Auxin response factor [Source:UniProtKB/TrEMBL;Acc:D9HNU4]
zma-miR160f-5p	Zm00001d014507_T004	0	24.063	1	21	1774	1794	UGCCUGGCUCCCUGUAUGCCG	AGGCAUACAGGGAGCCAGGCA	Cleavage	cDNA chromosome:AGPv4:5:50796081:50798965:1 gene:Zm00001d014507 gene_biotype:protein_coding transcript_biotype:protein_coding description:Auxin response factor [Source:UniProtKB/TrEMBL;Acc:A0A1D6GTU9]
zma-miR160f-5p	Zm00001d014507_T003	0	24.063	1	21	1672	1692	UGCCUGGCUCCCUGUAUGCCG	AGGCAUACAGGGAGCCAGGCA	Cleavage	cDNA chromosome:AGPv4:5:50796058:50798965:1 gene:Zm00001d014507 gene_biotype:protein_coding transcript_biotype:protein_coding description:Auxin response factor [Source:UniProtKB/TrEMBL;Acc:A0A1D6GTU9]
zma-miR160g-5p	Zm00001d014013_T001	0	21.942	1	21	3471	3491	UGCCUGGCUCCCUGUAUGCCA	AGGCAUACAGGGAGCCAGGCA	Cleavage	cDNA chromosome:AGPv4:5:28634910:28639636:-1 gene:Zm00001d014013 gene_biotype:protein_coding transcript_biotype:protein_coding description:Auxin response factor [Source:UniProtKB/TrEMBL;Acc:D9HNU4]
zma-miR160g-5p	Zm00001d014013_T003	0	21.942	1	21	3493	3513	UGCCUGGCUCCCUGUAUGCCA	AGGCAUACAGGGAGCCAGGCA	Cleavage	cDNA chromosome:AGPv4:5:28635048:28639658:-1 gene:Zm00001d014013 gene_biotype:protein_coding transcript_biotype:protein_coding description:Auxin response factor [Source:UniProtKB/TrEMBL;Acc:D9HNU4]
zma-miR160g-5p	Zm00001d014507_T002	0	24.063	1	21	2061	2081	UGCCUGGCUCCCUGUAUGCCA	AGGCAUACAGGGAGCCAGGCA	Cleavage	cDNA chromosome:AGPv4:5:50795874:50799332:1 gene:Zm00001d014507 gene_biotype:protein_coding transcript_biotype:protein_coding description:Auxin response factor [Source:UniProtKB/TrEMBL;Acc:A0A1D6GTU9]
zma-miR160g-5p	Zm00001d014013_T004	0	21.942	1	21	2189	2209	UGCCUGGCUCCCUGUAUGCCA	AGGCAUACAGGGAGCCAGGCA	Cleavage	cDNA chromosome:AGPv4:5:28635049:28639614:-1 gene:Zm00001d014013 gene_biotype:protein_coding transcript_biotype:protein_coding description:Auxin response factor [Source:UniProtKB/TrEMBL;Acc:D9HNU4]
zma-miR160g-5p	Zm00001d014507_T001	0	24.063	1	21	1896	1916	UGCCUGGCUCCCUGUAUGCCA	AGGCAUACAGGGAGCCAGGCA	Cleavage	cDNA chromosome:AGPv4:5:50795874:50799332:1 gene:Zm00001d014507 gene_biotype:protein_coding transcript_biotype:protein_coding description:Auxin response factor [Source:UniProtKB/TrEMBL;Acc:A0A1D6GTU9]
zma-miR160g-5p	Zm00001d014013_T002	0	21.942	1	21	1757	1777	UGCCUGGCUCCCUGUAUGCCA	AGGCAUACAGGGAGCCAGGCA	Cleavage	cDNA chromosome:AGPv4:5:28635046:28639671:-1 gene:Zm00001d014013 gene_biotype:protein_coding transcript_biotype:protein_coding description:Auxin response factor [Source:UniProtKB/TrEMBL;Acc:D9HNU4]
zma-miR160g-5p	Zm00001d014507_T004	0	24.063	1	21	1774	1794	UGCCUGGCUCCCUGUAUGCCA	AGGCAUACAGGGAGCCAGGCA	Cleavage	cDNA chromosome:AGPv4:5:50796081:50798965:1 gene:Zm00001d014507 gene_biotype:protein_coding transcript_biotype:protein_coding description:Auxin response factor [Source:UniProtKB/TrEMBL;Acc:A0A1D6GTU9]
zma-miR160g-5p	Zm00001d014507_T003	0	24.063	1	21	1672	1692	UGCCUGGCUCCCUGUAUGCCA	AGGCAUACAGGGAGCCAGGCA	Cleavage	cDNA chromosome:AGPv4:5:50796058:50798965:1 gene:Zm00001d014507 gene_biotype:protein_coding transcript_biotype:protein_coding description:Auxin response factor [Source:UniProtKB/TrEMBL;Acc:A0A1D6GTU9]
zma-miR397a-5p	Zm00001d042905_T001	0	15.392	1	21	810	830	UCAUUGAGCGCAGCGUUGAUG	CAUCAACGCUGCGCUCAAUGA	Cleavage	cDNA chromosome:AGPv4:3:183568010:183570847:1 gene:Zm00001d042905 gene_biotype:protein_coding transcript_biotype:protein_coding description:Laccase [Source:UniProtKB/TrEMBL;Acc:A0A1D6N7E2]
zma-miR397b-5p	Zm00001d042905_T001	0	15.392	1	21	810	830	UCAUUGAGCGCAGCGUUGAUG	CAUCAACGCUGCGCUCAAUGA	Cleavage	cDNA chromosome:AGPv4:3:183568010:183570847:1 gene:Zm00001d042905 gene_biotype:protein_coding transcript_biotype:protein_coding description:Laccase [Source:UniProtKB/TrEMBL;Acc:A0A1D6N7E2]
1_48710	Zm00001d032267_T013	0.5	15.663	1	24	852	875	AUUAGUCCGUAGAAACCAAACACC	GGUGUUUGGUUUCUAUGGACUAAU	Cleavage	cDNA chromosome:AGPv4:1:219821671:219829786:1 gene:Zm00001d032267 gene_biotype:protein_coding transcript_biotype:protein_coding description:Hexosyltransferase [Source:UniProtKB/TrEMBL;Acc:A0A1D6KPJ9]
1_48710	Zm00001d042869_T004	0.5	19.407	1	24	756	779	AUUAGUCCGUAGAAACCAAACACC	GAUGUUUGGUUUCUAUGGACUAAU	Cleavage	cDNA chromosome:AGPv4:3:182508973:182514064:-1 gene:Zm00001d042869 gene_biotype:protein_coding transcript_biotype:protein_coding description:Aldose reductase [Source:UniProtKB/TrEMBL;Acc:A2T1W7]
2_32818	Zm00001d009007_T001	0.5	17.955	1	24	1424	1447	ACAAAACUGGGACAGAACGGCUCC	GAAGCCGUUCUGUUCCAGUUUUGU	Cleavage	cDNA chromosome:AGPv4:8:29784004:29790217:1 gene:Zm00001d009007 gene_biotype:protein_coding transcript_biotype:protein_coding description:Zm00001d009007
2_32818	Zm00001d044353_T005	0.5	21.628	1	24	1621	1644	ACAAAACUGGGACAGAACGGCUCC	GGAACCGUUCUGUCCUAGUUUUGU	Cleavage	cDNA chromosome:AGPv4:3:225688704:225694090:1 gene:Zm00001d044353 gene_biotype:protein_coding transcript_biotype:protein_coding description:Zm00001d044353
3_30137	Zm00001d049873_T004	0.5	18.353	1	24	745	768	AACACUGUUUUGCACUAUAGACUG	CAGUCUAUAGUGCAAAAUAGUGUU	Cleavage	cDNA chromosome:AGPv4:4:49840920:49845047:-1 gene:Zm00001d049873 gene_biotype:protein_coding transcript_biotype:protein_coding description:Ubiquitin thioesterase [Source:UniProtKB/TrEMBL;Acc:B6TM99]
3_30137	Zm00001d005173_T001	0.5	15.654	1	24	2371	2394	AACACUGUUUUGCACUAUAGACUG	CAGUCUGUAGUGCAAAACAGUGUU	Cleavage	cDNA chromosome:AGPv4:2:162271491:162281025:-1 gene:Zm00001d005173 gene_biotype:protein_coding transcript_biotype:protein_coding description:Zm00001d005173
3_30137	Zm00001d005173_T005	0.5	15.654	1	24	2429	2452	AACACUGUUUUGCACUAUAGACUG	CAGUCUGUAGUGCAAAACAGUGUU	Cleavage	cDNA chromosome:AGPv4:2:162271529:162277317:-1 gene:Zm00001d005173 gene_biotype:protein_coding transcript_biotype:protein_coding description:Zm00001d005173
3_30137	Zm00001d005173_T006	0.5	15.654	1	24	2487	2510	AACACUGUUUUGCACUAUAGACUG	CAGUCUGUAGUGCAAAACAGUGUU	Cleavage	cDNA chromosome:AGPv4:2:162271554:162277787:-1 gene:Zm00001d005173 gene_biotype:protein_coding transcript_biotype:protein_coding description:Zm00001d005173
3_30137	Zm00001d005173_T007	0.5	15.654	1	24	3744	3767	AACACUGUUUUGCACUAUAGACUG	CAGUCUGUAGUGCAAAACAGUGUU	Cleavage	cDNA chromosome:AGPv4:2:162271572:162281129:-1 gene:Zm00001d005173 gene_biotype:protein_coding transcript_biotype:protein_coding description:Zm00001d005173
3_30137	Zm00001d014911_T001	0.5	12.284	1	24	787	810	AACACUGUUUUGCACUAUAGACUG	CAGUUUAUAGUGCAAAAUAGUGUU	Cleavage	cDNA chromosome:AGPv4:5:67870239:67871773:-1 gene:Zm00001d014911 gene_biotype:protein_coding transcript_biotype:protein_coding description:Zm00001d014911
3_30137	Zm00001d014911_T008	0.5	12.284	1	24	2127	2150	AACACUGUUUUGCACUAUAGACUG	CAGUUUAUAGUGCAAAAUAGUGUU	Cleavage	cDNA chromosome:AGPv4:5:67870292:67877620:-1 gene:Zm00001d014911 gene_biotype:protein_coding transcript_biotype:protein_coding description:Zm00001d014911
3_30137	Zm00001d014911_T007	0.5	12.284	1	24	2861	2884	AACACUGUUUUGCACUAUAGACUG	CAGUUUAUAGUGCAAAAUAGUGUU	Cleavage	cDNA chromosome:AGPv4:5:67870270:67877684:-1 gene:Zm00001d014911 gene_biotype:protein_coding transcript_biotype:protein_coding description:Zm00001d014911
3_30137	Zm00001d014911_T004	0.5	12.284	1	24	2873	2896	AACACUGUUUUGCACUAUAGACUG	CAGUUUAUAGUGCAAAAUAGUGUU	Cleavage	cDNA chromosome:AGPv4:5:67870239:67877684:-1 gene:Zm00001d014911 gene_biotype:protein_coding transcript_biotype:protein_coding description:Zm00001d014911
3_30137	Zm00001d014911_T005	0.5	12.284	1	24	3009	3032	AACACUGUUUUGCACUAUAGACUG	CAGUUUAUAGUGCAAAAUAGUGUU	Cleavage	cDNA chromosome:AGPv4:5:67870239:67877687:-1 gene:Zm00001d014911 gene_biotype:protein_coding transcript_biotype:protein_coding description:Zm00001d014911
3_30137	Zm00001d014911_T006	0.5	12.284	1	24	3009	3032	AACACUGUUUUGCACUAUAGACUG	CAGUUUAUAGUGCAAAAUAGUGUU	Cleavage	cDNA chromosome:AGPv4:5:67870239:67877687:-1 gene:Zm00001d014911 gene_biotype:protein_coding transcript_biotype:protein_coding description:Zm00001d014911
3_30137	Zm00001d014911_T002	0.5	12.284	1	24	3368	3391	AACACUGUUUUGCACUAUAGACUG	CAGUUUAUAGUGCAAAAUAGUGUU	Cleavage	cDNA chromosome:AGPv4:5:67870239:67877678:-1 gene:Zm00001d014911 gene_biotype:protein_coding transcript_biotype:protein_coding description:Zm00001d014911
3_30137	Zm00001d014911_T003	0.5	12.284	1	24	3380	3403	AACACUGUUUUGCACUAUAGACUG	CAGUUUAUAGUGCAAAAUAGUGUU	Cleavage	cDNA chromosome:AGPv4:5:67870239:67877678:-1 gene:Zm00001d014911 gene_biotype:protein_coding transcript_biotype:protein_coding description:Zm00001d014911
3_30137	Zm00001d014911_T009	0.5	12.284	1	24	3525	3548	AACACUGUUUUGCACUAUAGACUG	CAGUUUAUAGUGCAAAAUAGUGUU	Cleavage	cDNA chromosome:AGPv4:5:67870292:67877687:-1 gene:Zm00001d014911 gene_biotype:protein_coding transcript_biotype:protein_coding description:Zm00001d014911
3_30137	Zm00001d048536_T012	0.5	12.188	1	24	1224	1247	AACACUGUUUUGCACUAUAGACUG	CAGUAUAUAGUGUAAAACAGUGUU	Cleavage	cDNA chromosome:AGPv4:9:158048030:158055540:1 gene:Zm00001d048536 gene_biotype:protein_coding transcript_biotype:protein_coding description:Zm00001d048536
3_30137	Zm00001d048536_T002	0.5	12.188	1	24	1526	1549	AACACUGUUUUGCACUAUAGACUG	CAGUAUAUAGUGUAAAACAGUGUU	Cleavage	cDNA chromosome:AGPv4:9:158039146:158055540:1 gene:Zm00001d048536 gene_biotype:protein_coding transcript_biotype:protein_coding description:Zm00001d048536
3_30137	Zm00001d048536_T004	0.5	12.188	1	24	1555	1578	AACACUGUUUUGCACUAUAGACUG	CAGUAUAUAGUGUAAAACAGUGUU	Cleavage	cDNA chromosome:AGPv4:9:158039174:158055540:1 gene:Zm00001d048536 gene_biotype:protein_coding transcript_biotype:protein_coding description:Zm00001d048536
3_30137	Zm00001d048536_T003	0.5	12.188	1	24	1661	1684	AACACUGUUUUGCACUAUAGACUG	CAGUAUAUAGUGUAAAACAGUGUU	Cleavage	cDNA chromosome:AGPv4:9:158039146:158055540:1 gene:Zm00001d048536 gene_biotype:protein_coding transcript_biotype:protein_coding description:Zm00001d048536
3_30137	Zm00001d048536_T007	0.5	12.188	1	24	1844	1867	AACACUGUUUUGCACUAUAGACUG	CAGUAUAUAGUGUAAAACAGUGUU	Cleavage	cDNA chromosome:AGPv4:9:158039188:158055540:1 gene:Zm00001d048536 gene_biotype:protein_coding transcript_biotype:protein_coding description:Zm00001d048536
3_30137	Zm00001d048536_T008	0.5	12.188	1	24	1894	1917	AACACUGUUUUGCACUAUAGACUG	CAGUAUAUAGUGUAAAACAGUGUU	Cleavage	cDNA chromosome:AGPv4:9:158039268:158055540:1 gene:Zm00001d048536 gene_biotype:protein_coding transcript_biotype:protein_coding description:Zm00001d048536
3_30137	Zm00001d048536_T011	0.5	12.422	1	24	2122	2145	AACACUGUUUUGCACUAUAGACUG	CAGUAUAUAGUGUAAAACAGUGUU	Cleavage	cDNA chromosome:AGPv4:9:158039284:158055536:1 gene:Zm00001d048536 gene_biotype:protein_coding transcript_biotype:protein_coding description:Zm00001d048536
3_30137	Zm00001d048536_T009	0.5	12.188	1	24	2119	2142	AACACUGUUUUGCACUAUAGACUG	CAGUAUAUAGUGUAAAACAGUGUU	Cleavage	cDNA chromosome:AGPv4:9:158039268:158055540:1 gene:Zm00001d048536 gene_biotype:protein_coding transcript_biotype:protein_coding description:Zm00001d048536
3_30137	Zm00001d048536_T001	0.5	12.422	1	24	2333	2356	AACACUGUUUUGCACUAUAGACUG	CAGUAUAUAGUGUAAAACAGUGUU	Cleavage	cDNA chromosome:AGPv4:9:158039146:158055536:1 gene:Zm00001d048536 gene_biotype:protein_coding transcript_biotype:protein_coding description:Zm00001d048536
3_30137	Zm00001d048536_T010	0.5	12.441	1	24	2625	2648	AACACUGUUUUGCACUAUAGACUG	CAGUAUAUAGUGUAAAACAGUGUU	Cleavage	cDNA chromosome:AGPv4:9:158039283:158055539:1 gene:Zm00001d048536 gene_biotype:protein_coding transcript_biotype:protein_coding description:Zm00001d048536
3_30137	Zm00001d048536_T006	0.5	12.188	1	24	3421	3444	AACACUGUUUUGCACUAUAGACUG	CAGUAUAUAGUGUAAAACAGUGUU	Cleavage	cDNA chromosome:AGPv4:9:158039188:158055540:1 gene:Zm00001d048536 gene_biotype:protein_coding transcript_biotype:protein_coding description:Zm00001d048536
6_10485	Zm00001d045911_T003	0.5	11.497	1	23	4025	4047	AUGGAGUGGUAGUGGAGGGUACA	CGUACCCUCCACUACCACUCCGU	Cleavage	cDNA chromosome:AGPv4:9:47084957:47100343:1 gene:Zm00001d045911 gene_biotype:protein_coding transcript_biotype:protein_coding description:Zm00001d045911
6_10485	Zm00001d045911_T006	0.5	11.497	1	23	3582	3604	AUGGAGUGGUAGUGGAGGGUACA	CGUACCCUCCACUACCACUCCGU	Cleavage	cDNA chromosome:AGPv4:9:47086932:47100344:1 gene:Zm00001d045911 gene_biotype:protein_coding transcript_biotype:protein_coding description:Zm00001d045911
6_10485	Zm00001d045911_T008	0.5	11.497	1	23	2266	2288	AUGGAGUGGUAGUGGAGGGUACA	CGUACCCUCCACUACCACUCCGU	Cleavage	cDNA chromosome:AGPv4:9:47094757:47100372:1 gene:Zm00001d045911 gene_biotype:protein_coding transcript_biotype:protein_coding description:Zm00001d045911
6_10485	Zm00001d045911_T009	0.5	11.497	1	23	1794	1816	AUGGAGUGGUAGUGGAGGGUACA	CGUACCCUCCACUACCACUCCGU	Cleavage	cDNA chromosome:AGPv4:9:47095229:47100239:1 gene:Zm00001d045911 gene_biotype:protein_coding transcript_biotype:protein_coding description:Zm00001d045911
6_10485	Zm00001d045911_T010	0.5	11.497	1	23	1712	1734	AUGGAGUGGUAGUGGAGGGUACA	CGUACCCUCCACUACCACUCCGU	Cleavage	cDNA chromosome:AGPv4:9:47095311:47100274:1 gene:Zm00001d045911 gene_biotype:protein_coding transcript_biotype:protein_coding description:Zm00001d045911
6_10485	Zm00001d051328_T001	0.5	16.403	1	23	2403	2425	AUGGAGUGGUAGUGGAGGGUACA	CGUACCCUCCACUACCACUCCGU	Cleavage	cDNA chromosome:AGPv4:4:154581235:154585792:-1 gene:Zm00001d051328 gene_biotype:protein_coding transcript_biotype:protein_coding description:Putative WRKY DNA-binding domain superfamily protein [Source:UniProtKB/TrEMBL;Acc:K7UHL4]
6_9592	Zm00001d028180_T010	0.5	19.069	1	21	961	981	UUAGUAGUUUUAGUUCUUUAU	ACAAAGAACUAAAACUACUGA	Cleavage	cDNA chromosome:AGPv4:1:25632845:25636718:1 gene:Zm00001d028180 gene_biotype:protein_coding transcript_biotype:protein_coding description:Zm00001d028180
zma-miR171d-3p	Zm00001d051387_T001	0.5	23.516	1	21	1107	1127	UGAUUGAGCCGUGCCAAUAUC	GAUAUUGGCGCGGCUCAAUCA	Cleavage	cDNA chromosome:AGPv4:4:156767880:156770006:1 gene:Zm00001d051387 gene_biotype:protein_coding transcript_biotype:protein_coding description:GRAS transcription factor [Source:UniProtKB/TrEMBL;Acc:C0P5D5]
zma-miR171e-3p	Zm00001d051387_T001	0.5	23.516	1	21	1107	1127	UGAUUGAGCCGUGCCAAUAUC	GAUAUUGGCGCGGCUCAAUCA	Cleavage	cDNA chromosome:AGPv4:4:156767880:156770006:1 gene:Zm00001d051387 gene_biotype:protein_coding transcript_biotype:protein_coding description:GRAS transcription factor [Source:UniProtKB/TrEMBL;Acc:C0P5D5]
zma-miR171i-3p	Zm00001d051387_T001	0.5	23.516	1	21	1107	1127	UGAUUGAGCCGUGCCAAUAUC	GAUAUUGGCGCGGCUCAAUCA	Cleavage	cDNA chromosome:AGPv4:4:156767880:156770006:1 gene:Zm00001d051387 gene_biotype:protein_coding transcript_biotype:protein_coding description:GRAS transcription factor [Source:UniProtKB/TrEMBL;Acc:C0P5D5]
zma-miR399a-3p	Zm00001d038972_T022	0.5	17.25	1	21	1048	1068	UGCCAAAGGAGAAUUGCCCUG	CUGGGUAAUUCUCCUUUGGCA	Cleavage	cDNA chromosome:AGPv4:6:168012873:168020785:-1 gene:Zm00001d038972 gene_biotype:protein_coding transcript_biotype:protein_coding description:Zm00001d038972
zma-miR399a-3p	Zm00001d038972_T026	0.5	17.25	1	21	2971	2991	UGCCAAAGGAGAAUUGCCCUG	CUGGGUAAUUCUCCUUUGGCA	Cleavage	cDNA chromosome:AGPv4:6:168016006:168020781:-1 gene:Zm00001d038972 gene_biotype:protein_coding transcript_biotype:protein_coding description:Zm00001d038972
zma-miR399a-3p	Zm00001d038972_T018	0.5	17.25	1	21	953	973	UGCCAAAGGAGAAUUGCCCUG	CUGGGUAAUUCUCCUUUGGCA	Cleavage	cDNA chromosome:AGPv4:6:168012741:168020968:-1 gene:Zm00001d038972 gene_biotype:protein_coding transcript_biotype:protein_coding description:Zm00001d038972
zma-miR399a-3p	Zm00001d038972_T027	0.5	15.628	1	21	2825	2845	UGCCAAAGGAGAAUUGCCCUG	CUGGGUAAUUCUCCUUUGGCA	Cleavage	cDNA chromosome:AGPv4:6:168016008:168020635:-1 gene:Zm00001d038972 gene_biotype:protein_coding transcript_biotype:protein_coding description:Zm00001d038972
zma-miR399a-3p	Zm00001d038972_T010	0.5	17.25	1	21	1184	1204	UGCCAAAGGAGAAUUGCCCUG	CUGGGUAAUUCUCCUUUGGCA	Cleavage	cDNA chromosome:AGPv4:6:168012632:168020921:-1 gene:Zm00001d038972 gene_biotype:protein_coding transcript_biotype:protein_coding description:Zm00001d038972
zma-miR399a-3p	Zm00001d038972_T021	0.5	17.25	1	21	1336	1356	UGCCAAAGGAGAAUUGCCCUG	CUGGGUAAUUCUCCUUUGGCA	Cleavage	cDNA chromosome:AGPv4:6:168012742:168020851:-1 gene:Zm00001d038972 gene_biotype:protein_coding transcript_biotype:protein_coding description:Zm00001d038972
zma-miR399a-3p	Zm00001d038972_T017	0.5	17.25	1	21	1560	1580	UGCCAAAGGAGAAUUGCCCUG	CUGGGUAAUUCUCCUUUGGCA	Cleavage	cDNA chromosome:AGPv4:6:168012732:168021297:-1 gene:Zm00001d038972 gene_biotype:protein_coding transcript_biotype:protein_coding description:Zm00001d038972
zma-miR399a-3p	Zm00001d038972_T013	0.5	15.402	1	21	1279	1299	UGCCAAAGGAGAAUUGCCCUG	CUGGGUAAUUCUCCUUUGGCA	Cleavage	cDNA chromosome:AGPv4:6:168012705:168019089:-1 gene:Zm00001d038972 gene_biotype:protein_coding transcript_biotype:protein_coding description:Zm00001d038972
zma-miR399a-3p	Zm00001d038972_T025	0.5	17.25	1	21	3038	3058	UGCCAAAGGAGAAUUGCCCUG	CUGGGUAAUUCUCCUUUGGCA	Cleavage	cDNA chromosome:AGPv4:6:168012890:168020848:-1 gene:Zm00001d038972 gene_biotype:protein_coding transcript_biotype:protein_coding description:Zm00001d038972
zma-miR399c-3p	Zm00001d038972_T022	0.5	17.25	1	21	1048	1068	UGCCAAAGGAGAAUUGCCCUG	CUGGGUAAUUCUCCUUUGGCA	Cleavage	cDNA chromosome:AGPv4:6:168012873:168020785:-1 gene:Zm00001d038972 gene_biotype:protein_coding transcript_biotype:protein_coding description:Zm00001d038972
zma-miR399c-3p	Zm00001d038972_T026	0.5	17.25	1	21	2971	2991	UGCCAAAGGAGAAUUGCCCUG	CUGGGUAAUUCUCCUUUGGCA	Cleavage	cDNA chromosome:AGPv4:6:168016006:168020781:-1 gene:Zm00001d038972 gene_biotype:protein_coding transcript_biotype:protein_coding description:Zm00001d038972
zma-miR399c-3p	Zm00001d038972_T018	0.5	17.25	1	21	953	973	UGCCAAAGGAGAAUUGCCCUG	CUGGGUAAUUCUCCUUUGGCA	Cleavage	cDNA chromosome:AGPv4:6:168012741:168020968:-1 gene:Zm00001d038972 gene_biotype:protein_coding transcript_biotype:protein_coding description:Zm00001d038972
zma-miR399c-3p	Zm00001d038972_T027	0.5	15.628	1	21	2825	2845	UGCCAAAGGAGAAUUGCCCUG	CUGGGUAAUUCUCCUUUGGCA	Cleavage	cDNA chromosome:AGPv4:6:168016008:168020635:-1 gene:Zm00001d038972 gene_biotype:protein_coding transcript_biotype:protein_coding description:Zm00001d038972
zma-miR399c-3p	Zm00001d038972_T010	0.5	17.25	1	21	1184	1204	UGCCAAAGGAGAAUUGCCCUG	CUGGGUAAUUCUCCUUUGGCA	Cleavage	cDNA chromosome:AGPv4:6:168012632:168020921:-1 gene:Zm00001d038972 gene_biotype:protein_coding transcript_biotype:protein_coding description:Zm00001d038972
zma-miR399c-3p	Zm00001d038972_T021	0.5	17.25	1	21	1336	1356	UGCCAAAGGAGAAUUGCCCUG	CUGGGUAAUUCUCCUUUGGCA	Cleavage	cDNA chromosome:AGPv4:6:168012742:168020851:-1 gene:Zm00001d038972 gene_biotype:protein_coding transcript_biotype:protein_coding description:Zm00001d038972
zma-miR399c-3p	Zm00001d038972_T017	0.5	17.25	1	21	1560	1580	UGCCAAAGGAGAAUUGCCCUG	CUGGGUAAUUCUCCUUUGGCA	Cleavage	cDNA chromosome:AGPv4:6:168012732:168021297:-1 gene:Zm00001d038972 gene_biotype:protein_coding transcript_biotype:protein_coding description:Zm00001d038972
zma-miR399c-3p	Zm00001d038972_T013	0.5	15.402	1	21	1279	1299	UGCCAAAGGAGAAUUGCCCUG	CUGGGUAAUUCUCCUUUGGCA	Cleavage	cDNA chromosome:AGPv4:6:168012705:168019089:-1 gene:Zm00001d038972 gene_biotype:protein_coding transcript_biotype:protein_coding description:Zm00001d038972
zma-miR399c-3p	Zm00001d038972_T025	0.5	17.25	1	21	3038	3058	UGCCAAAGGAGAAUUGCCCUG	CUGGGUAAUUCUCCUUUGGCA	Cleavage	cDNA chromosome:AGPv4:6:168012890:168020848:-1 gene:Zm00001d038972 gene_biotype:protein_coding transcript_biotype:protein_coding description:Zm00001d038972
zma-miR399h-3p	Zm00001d038972_T022	0.5	17.25	1	21	1048	1068	UGCCAAAGGAGAAUUGCCCUG	CUGGGUAAUUCUCCUUUGGCA	Cleavage	cDNA chromosome:AGPv4:6:168012873:168020785:-1 gene:Zm00001d038972 gene_biotype:protein_coding transcript_biotype:protein_coding description:Zm00001d038972
zma-miR399h-3p	Zm00001d038972_T026	0.5	17.25	1	21	2971	2991	UGCCAAAGGAGAAUUGCCCUG	CUGGGUAAUUCUCCUUUGGCA	Cleavage	cDNA chromosome:AGPv4:6:168016006:168020781:-1 gene:Zm00001d038972 gene_biotype:protein_coding transcript_biotype:protein_coding description:Zm00001d038972
zma-miR399h-3p	Zm00001d038972_T018	0.5	17.25	1	21	953	973	UGCCAAAGGAGAAUUGCCCUG	CUGGGUAAUUCUCCUUUGGCA	Cleavage	cDNA chromosome:AGPv4:6:168012741:168020968:-1 gene:Zm00001d038972 gene_biotype:protein_coding transcript_biotype:protein_coding description:Zm00001d038972
zma-miR399h-3p	Zm00001d038972_T027	0.5	15.628	1	21	2825	2845	UGCCAAAGGAGAAUUGCCCUG	CUGGGUAAUUCUCCUUUGGCA	Cleavage	cDNA chromosome:AGPv4:6:168016008:168020635:-1 gene:Zm00001d038972 gene_biotype:protein_coding transcript_biotype:protein_coding description:Zm00001d038972
zma-miR399h-3p	Zm00001d038972_T010	0.5	17.25	1	21	1184	1204	UGCCAAAGGAGAAUUGCCCUG	CUGGGUAAUUCUCCUUUGGCA	Cleavage	cDNA chromosome:AGPv4:6:168012632:168020921:-1 gene:Zm00001d038972 gene_biotype:protein_coding transcript_biotype:protein_coding description:Zm00001d038972
zma-miR399h-3p	Zm00001d038972_T021	0.5	17.25	1	21	1336	1356	UGCCAAAGGAGAAUUGCCCUG	CUGGGUAAUUCUCCUUUGGCA	Cleavage	cDNA chromosome:AGPv4:6:168012742:168020851:-1 gene:Zm00001d038972 gene_biotype:protein_coding transcript_biotype:protein_coding description:Zm00001d038972
zma-miR399h-3p	Zm00001d038972_T017	0.5	17.25	1	21	1560	1580	UGCCAAAGGAGAAUUGCCCUG	CUGGGUAAUUCUCCUUUGGCA	Cleavage	cDNA chromosome:AGPv4:6:168012732:168021297:-1 gene:Zm00001d038972 gene_biotype:protein_coding transcript_biotype:protein_coding description:Zm00001d038972
zma-miR399h-3p	Zm00001d038972_T013	0.5	15.402	1	21	1279	1299	UGCCAAAGGAGAAUUGCCCUG	CUGGGUAAUUCUCCUUUGGCA	Cleavage	cDNA chromosome:AGPv4:6:168012705:168019089:-1 gene:Zm00001d038972 gene_biotype:protein_coding transcript_biotype:protein_coding description:Zm00001d038972
zma-miR399h-3p	Zm00001d038972_T025	0.5	17.25	1	21	3038	3058	UGCCAAAGGAGAAUUGCCCUG	CUGGGUAAUUCUCCUUUGGCA	Cleavage	cDNA chromosome:AGPv4:6:168012890:168020848:-1 gene:Zm00001d038972 gene_biotype:protein_coding transcript_biotype:protein_coding description:Zm00001d038972
zma-miR529-5p	Zm00001d020941_T001	0.5	15.565	1	21	924	944	AGAAGAGAGAGAGUACAGCCU	CAGCUGUGCUCUCUCUCUUCU	Cleavage	cDNA chromosome:AGPv4:7:137273600:137277139:-1 gene:Zm00001d020941 gene_biotype:protein_coding transcript_biotype:protein_coding description:SBP transcription factor [Source:UniProtKB/TrEMBL;Acc:B4FXD9]
zma-miR529-5p	Zm00001d031451_T001	0.5	22.123	1	21	810	830	AGAAGAGAGAGAGUACAGCCU	CAGCUGUGCUCUCUCUCUUCU	Cleavage	cDNA chromosome:AGPv4:1:190382866:190386589:-1 gene:Zm00001d031451 gene_biotype:protein_coding transcript_biotype:protein_coding description:Zm00001d031451
zma-miR529-5p	Zm00001d006028_T001	0.5	13.378	1	21	927	947	AGAAGAGAGAGAGUACAGCCU	CAGCUGUGCUCUCUCUCUUCU	Cleavage	cDNA chromosome:AGPv4:2:195579800:195583642:-1 gene:Zm00001d006028 gene_biotype:protein_coding transcript_biotype:protein_coding description:SBP transcription factor [Source:UniProtKB/TrEMBL;Acc:B4FLF0]
zma-miR529-5p	Zm00001d052890_T001	0.5	20.315	1	21	1050	1070	AGAAGAGAGAGAGUACAGCCU	UAGCUGUGCUCUCUCUCUUCU	Cleavage	cDNA chromosome:AGPv4:4:203611347:203615518:-1 gene:Zm00001d052890 gene_biotype:protein_coding transcript_biotype:protein_coding description:Squamosa promoter-binding protein-like (SBP domain) transcription factor family protein [Source:UniProtKB/TrEMBL;Acc:B7ZYE2]
10_1105	Zm00001d002814_T006	1	18.017	1	25	35	59	AAAACUGAAUUUGGUUUCUGAGCAA	UCAAUGAGAGGCCAAAUUCAGUUUU	Cleavage	cDNA chromosome:AGPv4:2:23479331:23483518:1 gene:Zm00001d002814 gene_biotype:protein_coding transcript_biotype:protein_coding description:Zm00001d002814
10_1105	Zm00001d002814_T003	1	21.454	1	25	781	805	AAAACUGAAUUUGGUUUCUGAGCAA	UCAAUGAGAGGCCAAAUUCAGUUUU	Cleavage	cDNA chromosome:AGPv4:2:23464332:23483518:1 gene:Zm00001d002814 gene_biotype:protein_coding transcript_biotype:protein_coding description:Zm00001d002814
10_1105	Zm00001d002814_T002	1	17.264	1	25	817	841	AAAACUGAAUUUGGUUUCUGAGCAA	UCAAUGAGAGGCCAAAUUCAGUUUU	Cleavage	cDNA chromosome:AGPv4:2:23462897:23483518:1 gene:Zm00001d002814 gene_biotype:protein_coding transcript_biotype:protein_coding description:Zm00001d002814
10_1105	Zm00001d002814_T001	1	21.454	1	25	1039	1063	AAAACUGAAUUUGGUUUCUGAGCAA	UCAAUGAGAGGCCAAAUUCAGUUUU	Cleavage	cDNA chromosome:AGPv4:2:23462897:23483468:1 gene:Zm00001d002814 gene_biotype:protein_coding transcript_biotype:protein_coding description:Zm00001d002814
10_1105	Zm00001d002814_T004	1	18.794	1	25	1404	1428	AAAACUGAAUUUGGUUUCUGAGCAA	UCAAUGAGAGGCCAAAUUCAGUUUU	Cleavage	cDNA chromosome:AGPv4:2:23479066:23483867:1 gene:Zm00001d002814 gene_biotype:protein_coding transcript_biotype:protein_coding description:Zm00001d002814
10_1105	Zm00001d002814_T005	1	18.794	1	25	1381	1405	AAAACUGAAUUUGGUUUCUGAGCAA	UCAAUGAGAGGCCAAAUUCAGUUUU	Cleavage	cDNA chromosome:AGPv4:2:23479089:23483486:1 gene:Zm00001d002814 gene_biotype:protein_coding transcript_biotype:protein_coding description:Zm00001d002814
10_1111	Zm00001d002814_T006	1	18.017	1	25	35	59	AAAACUGAAUUUGGUUUCUGAGCAA	UCAAUGAGAGGCCAAAUUCAGUUUU	Cleavage	cDNA chromosome:AGPv4:2:23479331:23483518:1 gene:Zm00001d002814 gene_biotype:protein_coding transcript_biotype:protein_coding description:Zm00001d002814
10_1111	Zm00001d002814_T003	1	21.454	1	25	781	805	AAAACUGAAUUUGGUUUCUGAGCAA	UCAAUGAGAGGCCAAAUUCAGUUUU	Cleavage	cDNA chromosome:AGPv4:2:23464332:23483518:1 gene:Zm00001d002814 gene_biotype:protein_coding transcript_biotype:protein_coding description:Zm00001d002814
10_1111	Zm00001d002814_T002	1	17.264	1	25	817	841	AAAACUGAAUUUGGUUUCUGAGCAA	UCAAUGAGAGGCCAAAUUCAGUUUU	Cleavage	cDNA chromosome:AGPv4:2:23462897:23483518:1 gene:Zm00001d002814 gene_biotype:protein_coding transcript_biotype:protein_coding description:Zm00001d002814
10_1111	Zm00001d002814_T001	1	21.454	1	25	1039	1063	AAAACUGAAUUUGGUUUCUGAGCAA	UCAAUGAGAGGCCAAAUUCAGUUUU	Cleavage	cDNA chromosome:AGPv4:2:23462897:23483468:1 gene:Zm00001d002814 gene_biotype:protein_coding transcript_biotype:protein_coding description:Zm00001d002814
10_1111	Zm00001d002814_T004	1	18.794	1	25	1404	1428	AAAACUGAAUUUGGUUUCUGAGCAA	UCAAUGAGAGGCCAAAUUCAGUUUU	Cleavage	cDNA chromosome:AGPv4:2:23479066:23483867:1 gene:Zm00001d002814 gene_biotype:protein_coding transcript_biotype:protein_coding description:Zm00001d002814
10_1111	Zm00001d002814_T005	1	18.794	1	25	1381	1405	AAAACUGAAUUUGGUUUCUGAGCAA	UCAAUGAGAGGCCAAAUUCAGUUUU	Cleavage	cDNA chromosome:AGPv4:2:23479089:23483486:1 gene:Zm00001d002814 gene_biotype:protein_coding transcript_biotype:protein_coding description:Zm00001d002814
10_1721	Zm00001d051172_T001	1	22.146	1	20	1503	1522	UGCCUGGCUCCCUGUAUGCC	GCCAUACAGGGAGCCAGGCA	Cleavage	cDNA chromosome:AGPv4:4:147112461:147115250:1 gene:Zm00001d051172 gene_biotype:protein_coding transcript_biotype:protein_coding description:Auxin response factor [Source:UniProtKB/TrEMBL;Acc:D9HNU2]
10_471	Zm00001d032737_T001	1	9.771	1	24	3248	3271	AAAUUUUGAUCUGUGUUUGUGGGC	AAAAACAAAAACAGAUCAAAAUUU	Cleavage	cDNA chromosome:AGPv4:1:236899234:236902926:-1 gene:Zm00001d032737 gene_biotype:protein_coding transcript_biotype:protein_coding description:Zm00001d032737
10_471	Zm00001d032737_T002	1	9.771	1	24	3312	3335	AAAUUUUGAUCUGUGUUUGUGGGC	AAAAACAAAAACAGAUCAAAAUUU	Cleavage	cDNA chromosome:AGPv4:1:236899234:236902987:-1 gene:Zm00001d032737 gene_biotype:protein_coding transcript_biotype:protein_coding description:Zm00001d032737
1_48710	Zm00001d047135_T003	1	18.501	1	24	616	639	AUUAGUCCGUAGAAACCAAACACC	GGUGUUUGGUUUCUAGGGACUAAU	Translation	cDNA chromosome:AGPv4:9:119578066:119579393:1 gene:Zm00001d047135 gene_biotype:protein_coding transcript_biotype:protein_coding description:Lo1 pI allergen-like protein [Source:UniProtKB/TrEMBL;Acc:K7WCD1]
1_48710	Zm00001d011592_T001	1	22.753	1	24	942	965	AUUAGUCCGUAGAAACCAAACACC	GGUGUUUGGUUUCUAGGGACUAAU	Translation	cDNA chromosome:AGPv4:8:155293349:155295780:1 gene:Zm00001d011592 gene_biotype:protein_coding transcript_biotype:protein_coding description:Zm00001d011592
1_48710	Zm00001d047135_T011	1	18.501	1	24	925	948	AUUAGUCCGUAGAAACCAAACACC	GGUGUUUGGUUUCUAGGGACUAAU	Translation	cDNA chromosome:AGPv4:9:119578066:119579573:1 gene:Zm00001d047135 gene_biotype:protein_coding transcript_biotype:protein_coding description:Lo1 pI allergen-like protein [Source:UniProtKB/TrEMBL;Acc:K7WCD1]
1_48710	Zm00001d018485_T001	1	20.329	1	24	1296	1319	AUUAGUCCGUAGAAACCAAACACC	GGUGUUUGGUUUCUAGGGACUAAU	Translation	cDNA chromosome:AGPv4:5:221680806:221687022:1 gene:Zm00001d018485 gene_biotype:protein_coding transcript_biotype:protein_coding description:Zm00001d018485
1_48710	Zm00001d003284_T003	1	18.242	1	24	1106	1129	AUUAGUCCGUAGAAACCAAACACC	GGUGUUUGGUUUCUAGGGACUAAU	Translation	cDNA chromosome:AGPv4:2:38751838:38756080:-1 gene:Zm00001d003284 gene_biotype:protein_coding transcript_biotype:protein_coding description:Zm00001d003284
1_48710	Zm00001d038449_T002	1	18.389	1	24	2687	2710	AUUAGUCCGUAGAAACCAAACACC	GGUGUUUGGUUUCUAAGGACUAAU	Translation	cDNA chromosome:AGPv4:6:157427298:157431147:1 gene:Zm00001d038449 gene_biotype:protein_coding transcript_biotype:protein_coding description:Zm00001d038449
1_48710	Zm00001d041855_T006	1	22.5	1	24	2626	2649	AUUAGUCCGUAGAAACCAAACACC	GGUGUUUGGUUUCUAGGGACUAAU	Translation	cDNA chromosome:AGPv4:3:141236379:141242672:-1 gene:Zm00001d041855 gene_biotype:protein_coding transcript_biotype:protein_coding description:Zm00001d041855
1_48710	Zm00001d041855_T002	1	22.5	1	24	2626	2649	AUUAGUCCGUAGAAACCAAACACC	GGUGUUUGGUUUCUAGGGACUAAU	Translation	cDNA chromosome:AGPv4:3:141235971:141242672:-1 gene:Zm00001d041855 gene_biotype:protein_coding transcript_biotype:protein_coding description:Zm00001d041855
1_48710	Zm00001d045323_T002	1	22.607	1	24	1669	1692	AUUAGUCCGUAGAAACCAAACACC	CGUGUUUGGUUUCUAGGGACUAAU	Translation	cDNA chromosome:AGPv4:9:18935830:18942209:-1 gene:Zm00001d045323 gene_biotype:protein_coding transcript_biotype:protein_coding description:Zm00001d045323
1_48710	Zm00001d006794_T002	1	22.223	1	24	751	774	AUUAGUCCGUAGAAACCAAACACC	UGUGUUUGGUUUCUAGGGACUAAU	Translation	cDNA chromosome:AGPv4:2:216884931:216888159:1 gene:Zm00001d006794 gene_biotype:protein_coding transcript_biotype:protein_coding description:Zm00001d006794
1_48710	Zm00001d052660_T010	1	15.441	1	24	2168	2191	AUUAGUCCGUAGAAACCAAACACC	GGUAUUUGGUUUCUAUGGACUAGU	Cleavage	cDNA chromosome:AGPv4:4:196208009:196212865:1 gene:Zm00001d052660 gene_biotype:protein_coding transcript_biotype:protein_coding description:Zm00001d052660
1_48710	Zm00001d052660_T015	1	15.548	1	24	2177	2200	AUUAGUCCGUAGAAACCAAACACC	GGUAUUUGGUUUCUAUGGACUAGU	Cleavage	cDNA chromosome:AGPv4:4:196208032:196212870:1 gene:Zm00001d052660 gene_biotype:protein_coding transcript_biotype:protein_coding description:Zm00001d052660
1_48710	Zm00001d052660_T017	1	15.441	1	24	2186	2209	AUUAGUCCGUAGAAACCAAACACC	GGUAUUUGGUUUCUAUGGACUAGU	Cleavage	cDNA chromosome:AGPv4:4:196208036:196212864:1 gene:Zm00001d052660 gene_biotype:protein_coding transcript_biotype:protein_coding description:Zm00001d052660
1_48710	Zm00001d052660_T013	1	16.467	1	24	2188	2211	AUUAGUCCGUAGAAACCAAACACC	GGUAUUUGGUUUCUAUGGACUAGU	Cleavage	cDNA chromosome:AGPv4:4:196208030:196212893:1 gene:Zm00001d052660 gene_biotype:protein_coding transcript_biotype:protein_coding description:Zm00001d052660
1_48710	Zm00001d052660_T016	1	16.297	1	24	2213	2236	AUUAGUCCGUAGAAACCAAACACC	GGUAUUUGGUUUCUAUGGACUAGU	Cleavage	cDNA chromosome:AGPv4:4:196208032:196212885:1 gene:Zm00001d052660 gene_biotype:protein_coding transcript_biotype:protein_coding description:Zm00001d052660
1_48710	Zm00001d052660_T001	1	15.442	1	24	2309	2332	AUUAGUCCGUAGAAACCAAACACC	GGUAUUUGGUUUCUAUGGACUAGU	Cleavage	cDNA chromosome:AGPv4:4:196207748:196212863:1 gene:Zm00001d052660 gene_biotype:protein_coding transcript_biotype:protein_coding description:Zm00001d052660
1_48710	Zm00001d052660_T014	1	15.347	1	24	2225	2248	AUUAGUCCGUAGAAACCAAACACC	GGUAUUUGGUUUCUAUGGACUAGU	Cleavage	cDNA chromosome:AGPv4:4:196208030:196212963:1 gene:Zm00001d052660 gene_biotype:protein_coding transcript_biotype:protein_coding description:Zm00001d052660
1_48710	Zm00001d052660_T006	1	15.037	1	24	2353	2376	AUUAGUCCGUAGAAACCAAACACC	GGUAUUUGGUUUCUAUGGACUAGU	Cleavage	cDNA chromosome:AGPv4:4:196207901:196212878:1 gene:Zm00001d052660 gene_biotype:protein_coding transcript_biotype:protein_coding description:Zm00001d052660
1_48710	Zm00001d052660_T009	1	15.547	1	24	2475	2498	AUUAGUCCGUAGAAACCAAACACC	GGUAUUUGGUUUCUAUGGACUAGU	Cleavage	cDNA chromosome:AGPv4:4:196208006:196212869:1 gene:Zm00001d052660 gene_biotype:protein_coding transcript_biotype:protein_coding description:Zm00001d052660
1_48710	Zm00001d052660_T003	1	15.347	1	24	2392	2415	AUUAGUCCGUAGAAACCAAACACC	GGUAUUUGGUUUCUAUGGACUAGU	Cleavage	cDNA chromosome:AGPv4:4:196207770:196212963:1 gene:Zm00001d052660 gene_biotype:protein_coding transcript_biotype:protein_coding description:Zm00001d052660
1_48710	Zm00001d052660_T002	1	15.347	1	24	2485	2508	AUUAGUCCGUAGAAACCAAACACC	GGUAUUUGGUUUCUAUGGACUAGU	Cleavage	cDNA chromosome:AGPv4:4:196207770:196212963:1 gene:Zm00001d052660 gene_biotype:protein_coding transcript_biotype:protein_coding description:Zm00001d052660
1_48710	Zm00001d052660_T005	1	15.347	1	24	3644	3667	AUUAGUCCGUAGAAACCAAACACC	GGUAUUUGGUUUCUAUGGACUAGU	Cleavage	cDNA chromosome:AGPv4:4:196207891:196212930:1 gene:Zm00001d052660 gene_biotype:protein_coding transcript_biotype:protein_coding description:Zm00001d052660
1_48710	Zm00001d012980_T004	1	22.103	1	24	950	973	AUUAGUCCGUAGAAACCAAACACC	GGUGCUUGGUUUCUAGGGACUAAU	Translation	cDNA chromosome:AGPv4:5:2688086:2689832:-1 gene:Zm00001d012980 gene_biotype:protein_coding transcript_biotype:protein_coding description:Zm00001d012980
1_48710	Zm00001d033037_T060	1	20.465	1	24	2020	2043	AUUAGUCCGUAGAAACCAAACACC	GAUGUUUGGUUUCUAGGGACUAAU	Translation	cDNA chromosome:AGPv4:1:248202945:248213724:1 gene:Zm00001d033037 gene_biotype:protein_coding transcript_biotype:protein_coding description:Zm00001d033037
1_48710	Zm00001d017203_T001	1	23.431	1	24	436	459	AUUAGUCCGUAGAAACCAAACACC	GGGGUUUGGUUUCUAGGGACUAAU	Translation	cDNA chromosome:AGPv4:5:188721725:188724499:-1 gene:Zm00001d017203 gene_biotype:protein_coding transcript_biotype:protein_coding description:Zm00001d017203
1_48710	Zm00001d033037_T004	1	20.465	1	24	2956	2979	AUUAGUCCGUAGAAACCAAACACC	GAUGUUUGGUUUCUAGGGACUAAU	Translation	cDNA chromosome:AGPv4:1:248197917:248213801:1 gene:Zm00001d033037 gene_biotype:protein_coding transcript_biotype:protein_coding description:Zm00001d033037
1_48710	Zm00001d033037_T015	1	20.465	1	24	2975	2998	AUUAGUCCGUAGAAACCAAACACC	GAUGUUUGGUUUCUAGGGACUAAU	Translation	cDNA chromosome:AGPv4:1:248197922:248213817:1 gene:Zm00001d033037 gene_biotype:protein_coding transcript_biotype:protein_coding description:Zm00001d033037
1_48710	Zm00001d033037_T044	1	20.465	1	24	3350	3373	AUUAGUCCGUAGAAACCAAACACC	GAUGUUUGGUUUCUAGGGACUAAU	Translation	cDNA chromosome:AGPv4:1:248197967:248213708:1 gene:Zm00001d033037 gene_biotype:protein_coding transcript_biotype:protein_coding description:Zm00001d033037
1_48710	Zm00001d033037_T042	1	20.465	1	24	3438	3461	AUUAGUCCGUAGAAACCAAACACC	GAUGUUUGGUUUCUAGGGACUAAU	Translation	cDNA chromosome:AGPv4:1:248197959:248213708:1 gene:Zm00001d033037 gene_biotype:protein_coding transcript_biotype:protein_coding description:Zm00001d033037
1_48710	Zm00001d033037_T011	1	20.465	1	24	3456	3479	AUUAGUCCGUAGAAACCAAACACC	GAUGUUUGGUUUCUAGGGACUAAU	Translation	cDNA chromosome:AGPv4:1:248197922:248213736:1 gene:Zm00001d033037 gene_biotype:protein_coding transcript_biotype:protein_coding description:Zm00001d033037
1_48710	Zm00001d033037_T003	1	20.465	1	24	3403	3426	AUUAGUCCGUAGAAACCAAACACC	GAUGUUUGGUUUCUAGGGACUAAU	Translation	cDNA chromosome:AGPv4:1:248197917:248213801:1 gene:Zm00001d033037 gene_biotype:protein_coding transcript_biotype:protein_coding description:Zm00001d033037
1_48710	Zm00001d033037_T045	1	20.465	1	24	3438	3461	AUUAGUCCGUAGAAACCAAACACC	GAUGUUUGGUUUCUAGGGACUAAU	Translation	cDNA chromosome:AGPv4:1:248197969:248213784:1 gene:Zm00001d033037 gene_biotype:protein_coding transcript_biotype:protein_coding description:Zm00001d033037
1_48710	Zm00001d033037_T006	1	20.465	1	24	3400	3423	AUUAGUCCGUAGAAACCAAACACC	GAUGUUUGGUUUCUAGGGACUAAU	Translation	cDNA chromosome:AGPv4:1:248197917:248213828:1 gene:Zm00001d033037 gene_biotype:protein_coding transcript_biotype:protein_coding description:Zm00001d033037
1_48710	Zm00001d033037_T017	1	20.465	1	24	3456	3479	AUUAGUCCGUAGAAACCAAACACC	GAUGUUUGGUUUCUAGGGACUAAU	Translation	cDNA chromosome:AGPv4:1:248197927:248213804:1 gene:Zm00001d033037 gene_biotype:protein_coding transcript_biotype:protein_coding description:Zm00001d033037
1_48710	Zm00001d033037_T031	1	20.465	1	24	3469	3492	AUUAGUCCGUAGAAACCAAACACC	GAUGUUUGGUUUCUAGGGACUAAU	Translation	cDNA chromosome:AGPv4:1:248197938:248213798:1 gene:Zm00001d033037 gene_biotype:protein_coding transcript_biotype:protein_coding description:Zm00001d033037
1_48710	Zm00001d033037_T020	1	20.465	1	24	3475	3498	AUUAGUCCGUAGAAACCAAACACC	GAUGUUUGGUUUCUAGGGACUAAU	Translation	cDNA chromosome:AGPv4:1:248197932:248213798:1 gene:Zm00001d033037 gene_biotype:protein_coding transcript_biotype:protein_coding description:Zm00001d033037
1_48710	Zm00001d033037_T014	1	20.465	1	24	3481	3504	AUUAGUCCGUAGAAACCAAACACC	GAUGUUUGGUUUCUAGGGACUAAU	Translation	cDNA chromosome:AGPv4:1:248197922:248213815:1 gene:Zm00001d033037 gene_biotype:protein_coding transcript_biotype:protein_coding description:Zm00001d033037
1_48710	Zm00001d033037_T001	1	20.465	1	24	3496	3519	AUUAGUCCGUAGAAACCAAACACC	GAUGUUUGGUUUCUAGGGACUAAU	Translation	cDNA chromosome:AGPv4:1:248197911:248213806:1 gene:Zm00001d033037 gene_biotype:protein_coding transcript_biotype:protein_coding description:Zm00001d033037
1_48710	Zm00001d033037_T007	1	20.465	1	24	3490	3513	AUUAGUCCGUAGAAACCAAACACC	GAUGUUUGGUUUCUAGGGACUAAU	Translation	cDNA chromosome:AGPv4:1:248197917:248213855:1 gene:Zm00001d033037 gene_biotype:protein_coding transcript_biotype:protein_coding description:Zm00001d033037
1_48710	Zm00001d033037_T005	1	20.465	1	24	3568	3591	AUUAGUCCGUAGAAACCAAACACC	GAUGUUUGGUUUCUAGGGACUAAU	Translation	cDNA chromosome:AGPv4:1:248197917:248213804:1 gene:Zm00001d033037 gene_biotype:protein_coding transcript_biotype:protein_coding description:Zm00001d033037
1_48710	Zm00001d033037_T018	1	20.465	1	24	3745	3768	AUUAGUCCGUAGAAACCAAACACC	GAUGUUUGGUUUCUAGGGACUAAU	Translation	cDNA chromosome:AGPv4:1:248197927:248213804:1 gene:Zm00001d033037 gene_biotype:protein_coding transcript_biotype:protein_coding description:Zm00001d033037
1_48710	Zm00001d014723_T005	1	13.476	1	24	4246	4269	AUUAGUCCGUAGAAACCAAACACC	GGAGUUUGGUUUCUAGGGACUAAU	Translation	cDNA chromosome:AGPv4:5:60590377:60603467:-1 gene:Zm00001d014723 gene_biotype:protein_coding transcript_biotype:protein_coding description:Zm00001d014723
1_48710	Zm00001d014723_T003	1	13.515	1	24	4261	4284	AUUAGUCCGUAGAAACCAAACACC	GGAGUUUGGUUUCUAGGGACUAAU	Translation	cDNA chromosome:AGPv4:5:60590272:60603467:-1 gene:Zm00001d014723 gene_biotype:protein_coding transcript_biotype:protein_coding description:Zm00001d014723
1_48710	Zm00001d017203_T005	1	23.431	1	24	2617	2640	AUUAGUCCGUAGAAACCAAACACC	GGGGUUUGGUUUCUAGGGACUAAU	Translation	cDNA chromosome:AGPv4:5:188721725:188731050:-1 gene:Zm00001d017203 gene_biotype:protein_coding transcript_biotype:protein_coding description:Zm00001d017203
1_48710	Zm00001d038076_T001	1	21.336	1	24	2882	2905	AUUAGUCCGUAGAAACCAAACACC	GAUGUUUGGUUUCUAGGGACUAAU	Translation	cDNA chromosome:AGPv4:6:146985214:146990181:-1 gene:Zm00001d038076 gene_biotype:protein_coding transcript_biotype:protein_coding description:Glycosyltransferase [Source:UniProtKB/TrEMBL;Acc:A0A1D6M303]
1_48710	Zm00001d014723_T001	1	13.515	1	24	5177	5200	AUUAGUCCGUAGAAACCAAACACC	GGAGUUUGGUUUCUAGGGACUAAU	Translation	cDNA chromosome:AGPv4:5:60590272:60603190:-1 gene:Zm00001d014723 gene_biotype:protein_coding transcript_biotype:protein_coding description:Zm00001d014723
1_48710	Zm00001d017203_T011	1	23.431	1	24	3821	3844	AUUAGUCCGUAGAAACCAAACACC	GGGGUUUGGUUUCUAGGGACUAAU	Translation	cDNA chromosome:AGPv4:5:188721933:188730839:-1 gene:Zm00001d017203 gene_biotype:protein_coding transcript_biotype:protein_coding description:Zm00001d017203
1_48710	Zm00001d014723_T004	1	13.515	1	24	5663	5686	AUUAGUCCGUAGAAACCAAACACC	GGAGUUUGGUUUCUAGGGACUAAU	Translation	cDNA chromosome:AGPv4:5:60590281:60603415:-1 gene:Zm00001d014723 gene_biotype:protein_coding transcript_biotype:protein_coding description:Zm00001d014723
1_48710	Zm00001d014723_T002	1	13.515	1	24	5688	5711	AUUAGUCCGUAGAAACCAAACACC	GGAGUUUGGUUUCUAGGGACUAAU	Translation	cDNA chromosome:AGPv4:5:60590272:60603419:-1 gene:Zm00001d014723 gene_biotype:protein_coding transcript_biotype:protein_coding description:Zm00001d014723
2_32818	Zm00001d004812_T008	1	22.371	1	24	1946	1969	ACAAAACUGGGACAGAACGGCUCC	GGAGCCGUUAUGUCCCAGUUUUGU	Cleavage	cDNA chromosome:AGPv4:2:140809536:140813969:1 gene:Zm00001d004812 gene_biotype:protein_coding transcript_biotype:protein_coding description:Calcium-dependent protein kinase ZmCPK11 [Source:UniProtKB/TrEMBL;Acc:Q7Y037]
2_32818	Zm00001d004812_T004	1	22.371	1	24	2020	2043	ACAAAACUGGGACAGAACGGCUCC	GGAGCCGUUAUGUCCCAGUUUUGU	Cleavage	cDNA chromosome:AGPv4:2:140809252:140813969:1 gene:Zm00001d004812 gene_biotype:protein_coding transcript_biotype:protein_coding description:Calcium-dependent protein kinase ZmCPK11 [Source:UniProtKB/TrEMBL;Acc:Q7Y037]
2_32818	Zm00001d004812_T003	1	22.371	1	24	2034	2057	ACAAAACUGGGACAGAACGGCUCC	GGAGCCGUUAUGUCCCAGUUUUGU	Cleavage	cDNA chromosome:AGPv4:2:140809252:140813969:1 gene:Zm00001d004812 gene_biotype:protein_coding transcript_biotype:protein_coding description:Calcium-dependent protein kinase ZmCPK11 [Source:UniProtKB/TrEMBL;Acc:Q7Y037]
2_34613	Zm00001d003879_T013	1	18.229	1	24	775	798	AGCGGAACUGAGAACCUUGCGAGU	AAGAUUAAGGUUCUCAGUUUCGCU	Cleavage	cDNA chromosome:AGPv4:2:64591860:64598518:-1 gene:Zm00001d003879 gene_biotype:protein_coding transcript_biotype:protein_coding description:Zm00001d003879
2_34613	Zm00001d003879_T015	1	18.229	1	24	750	773	AGCGGAACUGAGAACCUUGCGAGU	AAGAUUAAGGUUCUCAGUUUCGCU	Cleavage	cDNA chromosome:AGPv4:2:64593814:64598493:-1 gene:Zm00001d003879 gene_biotype:protein_coding transcript_biotype:protein_coding description:Zm00001d003879
2_34613	Zm00001d003879_T014	1	18.229	1	24	782	805	AGCGGAACUGAGAACCUUGCGAGU	AAGAUUAAGGUUCUCAGUUUCGCU	Cleavage	cDNA chromosome:AGPv4:2:64591870:64598525:-1 gene:Zm00001d003879 gene_biotype:protein_coding transcript_biotype:protein_coding description:Zm00001d003879
2_34613	Zm00001d003879_T002	1	18.229	1	24	808	831	AGCGGAACUGAGAACCUUGCGAGU	AAGAUUAAGGUUCUCAGUUUCGCU	Cleavage	cDNA chromosome:AGPv4:2:64586567:64598551:-1 gene:Zm00001d003879 gene_biotype:protein_coding transcript_biotype:protein_coding description:Zm00001d003879
2_34613	Zm00001d003879_T001	1	18.229	1	24	808	831	AGCGGAACUGAGAACCUUGCGAGU	AAGAUUAAGGUUCUCAGUUUCGCU	Cleavage	cDNA chromosome:AGPv4:2:64586567:64598551:-1 gene:Zm00001d003879 gene_biotype:protein_coding transcript_biotype:protein_coding description:Zm00001d003879
2_34613	Zm00001d003879_T012	1	18.229	1	24	808	831	AGCGGAACUGAGAACCUUGCGAGU	AAGAUUAAGGUUCUCAGUUUCGCU	Cleavage	cDNA chromosome:AGPv4:2:64591846:64598551:-1 gene:Zm00001d003879 gene_biotype:protein_coding transcript_biotype:protein_coding description:Zm00001d003879
2_34613	Zm00001d003879_T011	1	18.229	1	24	787	810	AGCGGAACUGAGAACCUUGCGAGU	AAGAUUAAGGUUCUCAGUUUCGCU	Cleavage	cDNA chromosome:AGPv4:2:64591845:64598530:-1 gene:Zm00001d003879 gene_biotype:protein_coding transcript_biotype:protein_coding description:Zm00001d003879
3_25521	Zm00001d010068_T001	1	18.328	1	24	1696	1719	AAGCUGCUGUAGACUGCCAAACGU	GCGUUUGGCAGUCUGCAGCAGUUU	Cleavage	cDNA chromosome:AGPv4:8:98132272:98144958:-1 gene:Zm00001d010068 gene_biotype:protein_coding transcript_biotype:protein_coding description:Zm00001d010068
3_30137	Zm00001d019587_T010	1	16.127	1	24	748	771	AACACUGUUUUGCACUAUAGACUG	CAGUCUACAGUGCAAAACAGUGUU	Cleavage	cDNA chromosome:AGPv4:7:44889605:44892348:1 gene:Zm00001d019587 gene_biotype:protein_coding transcript_biotype:protein_coding description:Zm00001d019587
3_30137	Zm00001d019587_T009	1	16.127	1	24	942	965	AACACUGUUUUGCACUAUAGACUG	CAGUCUACAGUGCAAAACAGUGUU	Cleavage	cDNA chromosome:AGPv4:7:44886900:44892347:1 gene:Zm00001d019587 gene_biotype:protein_coding transcript_biotype:protein_coding description:Zm00001d019587
3_30137	Zm00001d019587_T005	1	16.127	1	24	1539	1562	AACACUGUUUUGCACUAUAGACUG	CAGUCUACAGUGCAAAACAGUGUU	Cleavage	cDNA chromosome:AGPv4:7:44885551:44892289:1 gene:Zm00001d019587 gene_biotype:protein_coding transcript_biotype:protein_coding description:Zm00001d019587
3_30137	Zm00001d027868_T003	1	12.613	1	24	2607	2630	AACACUGUUUUGCACUAUAGACUG	CAGUCUACAGUGCAAAACAGUGUU	Cleavage	cDNA chromosome:AGPv4:1:15763116:15768409:1 gene:Zm00001d027868 gene_biotype:protein_coding transcript_biotype:protein_coding description:Zm00001d027868
3_30137	Zm00001d027868_T005	1	12.613	1	24	2577	2600	AACACUGUUUUGCACUAUAGACUG	CAGUCUACAGUGCAAAACAGUGUU	Cleavage	cDNA chromosome:AGPv4:1:15763146:15768448:1 gene:Zm00001d027868 gene_biotype:protein_coding transcript_biotype:protein_coding description:Zm00001d027868
3_30137	Zm00001d009903_T003	1	24.187	1	24	1163	1186	AACACUGUUUUGCACUAUAGACUG	UAGUUUACAGUGCAAAACAGUGUU	Cleavage	cDNA chromosome:AGPv4:8:88654364:88664021:-1 gene:Zm00001d009903 gene_biotype:protein_coding transcript_biotype:protein_coding description:Zm00001d009903
3_30137	Zm00001d009903_T004	1	24.187	1	24	1226	1249	AACACUGUUUUGCACUAUAGACUG	UAGUUUACAGUGCAAAACAGUGUU	Cleavage	cDNA chromosome:AGPv4:8:88654371:88664095:-1 gene:Zm00001d009903 gene_biotype:protein_coding transcript_biotype:protein_coding description:Zm00001d009903
3_30137	Zm00001d028261_T015	1	15.568	1	24	1474	1497	AACACUGUUUUGCACUAUAGACUG	CAGCCUACAGUGCAAAACAGUGUU	Cleavage	cDNA chromosome:AGPv4:1:28226145:28232727:-1 gene:Zm00001d028261 gene_biotype:protein_coding transcript_biotype:protein_coding description:Zm00001d028261
3_30137	Zm00001d028261_T024	1	15.568	1	24	2263	2286	AACACUGUUUUGCACUAUAGACUG	CAGCCUACAGUGCAAAACAGUGUU	Cleavage	cDNA chromosome:AGPv4:1:28227838:28234941:-1 gene:Zm00001d028261 gene_biotype:protein_coding transcript_biotype:protein_coding description:Zm00001d028261
3_30137	Zm00001d028261_T013	1	15.568	1	24	2596	2619	AACACUGUUUUGCACUAUAGACUG	CAGCCUACAGUGCAAAACAGUGUU	Cleavage	cDNA chromosome:AGPv4:1:28226142:28234967:-1 gene:Zm00001d028261 gene_biotype:protein_coding transcript_biotype:protein_coding description:Zm00001d028261
3_30137	Zm00001d050827_T002	1	19.965	1	24	751	774	AACACUGUUUUGCACUAUAGACUG	UAAUUUAUAGUGCAAAACAGUGUC	Cleavage	cDNA chromosome:AGPv4:4:125016396:125018098:1 gene:Zm00001d050827 gene_biotype:protein_coding transcript_biotype:protein_coding description:Nucleoside diphosphate kinase [Source:UniProtKB/TrEMBL;Acc:A0A1D6Q3H8]
3_30137	Zm00001d050827_T001	1	19.965	1	24	769	792	AACACUGUUUUGCACUAUAGACUG	UAAUUUAUAGUGCAAAACAGUGUC	Cleavage	cDNA chromosome:AGPv4:4:125016396:125018098:1 gene:Zm00001d050827 gene_biotype:protein_coding transcript_biotype:protein_coding description:Nucleoside diphosphate kinase [Source:UniProtKB/TrEMBL;Acc:A0A1D6Q3H8]
3_30137	Zm00001d014683_T052	1	16.189	1	24	3435	3458	AACACUGUUUUGCACUAUAGACUG	CAGUGUAUAAUGCAAAACAGUGUU	Cleavage	cDNA chromosome:AGPv4:5:58815866:58824388:-1 gene:Zm00001d014683 gene_biotype:protein_coding transcript_biotype:protein_coding description:Zm00001d014683
3_30137	Zm00001d010427_T001	1	12.085	1	24	906	929	AACACUGUUUUGCACUAUAGACUG	UAAUUUACAGUGCAAAACAGUGUU	Cleavage	cDNA chromosome:AGPv4:8:114561277:114563902:-1 gene:Zm00001d010427 gene_biotype:protein_coding transcript_biotype:protein_coding description:Zm00001d010427
3_30137	Zm00001d038357_T004	1	10.881	1	24	1113	1136	AACACUGUUUUGCACUAUAGACUG	ACGUGUAGAGUGCAAAACAGUGUU	Cleavage	cDNA chromosome:AGPv4:6:155275328:155277368:1 gene:Zm00001d038357 gene_biotype:protein_coding transcript_biotype:protein_coding description:Zm00001d038357
3_30137	Zm00001d038357_T001	1	10.881	1	24	1452	1475	AACACUGUUUUGCACUAUAGACUG	ACGUGUAGAGUGCAAAACAGUGUU	Cleavage	cDNA chromosome:AGPv4:6:155275133:155277368:1 gene:Zm00001d038357 gene_biotype:protein_coding transcript_biotype:protein_coding description:Zm00001d038357
4_37431	Zm00001d032737_T001	1	9.771	1	24	3248	3271	AAAUUUUGAUCUGUGUUUGUGGGC	AAAAACAAAAACAGAUCAAAAUUU	Cleavage	cDNA chromosome:AGPv4:1:236899234:236902926:-1 gene:Zm00001d032737 gene_biotype:protein_coding transcript_biotype:protein_coding description:Zm00001d032737
4_37431	Zm00001d032737_T002	1	9.771	1	24	3312	3335	AAAUUUUGAUCUGUGUUUGUGGGC	AAAAACAAAAACAGAUCAAAAUUU	Cleavage	cDNA chromosome:AGPv4:1:236899234:236902987:-1 gene:Zm00001d032737 gene_biotype:protein_coding transcript_biotype:protein_coding description:Zm00001d032737
6_10479	Zm00001d053100_T001	1	19.018	1	24	1496	1519	AAUUGAUGGAAUUAACUUAUGAUG	CAUCAUAAGUUCAUUCCAUCAAUU	Cleavage	cDNA chromosome:AGPv4:4:213729522:213756068:1 gene:Zm00001d053100 gene_biotype:protein_coding transcript_biotype:protein_coding description:Zm00001d053100
6_10479	Zm00001d012407_T005	1	21.858	1	24	2063	2086	AAUUGAUGGAAUUAACUUAUGAUG	UGAUGUAAGUUCAUUCCAUCAAUU	Cleavage	cDNA chromosome:AGPv4:8:173978572:173986462:1 gene:Zm00001d012407 gene_biotype:protein_coding transcript_biotype:protein_coding description:Triosephosphate isomerase [Source:UniProtKB/TrEMBL;Acc:B6SMQ5]
6_10479	Zm00001d012407_T001	1	21.858	1	24	2183	2206	AAUUGAUGGAAUUAACUUAUGAUG	UGAUGUAAGUUCAUUCCAUCAAUU	Cleavage	cDNA chromosome:AGPv4:8:173978431:173986462:1 gene:Zm00001d012407 gene_biotype:protein_coding transcript_biotype:protein_coding description:Triosephosphate isomerase [Source:UniProtKB/TrEMBL;Acc:B6SMQ5]
6_10479	Zm00001d012407_T002	1	21.858	1	24	2126	2149	AAUUGAUGGAAUUAACUUAUGAUG	UGAUGUAAGUUCAUUCCAUCAAUU	Cleavage	cDNA chromosome:AGPv4:8:173978431:173987430:1 gene:Zm00001d012407 gene_biotype:protein_coding transcript_biotype:protein_coding description:Triosephosphate isomerase [Source:UniProtKB/TrEMBL;Acc:B6SMQ5]
6_10479	Zm00001d012407_T004	1	21.858	1	24	2127	2150	AAUUGAUGGAAUUAACUUAUGAUG	UGAUGUAAGUUCAUUCCAUCAAUU	Cleavage	cDNA chromosome:AGPv4:8:173978508:173987430:1 gene:Zm00001d012407 gene_biotype:protein_coding transcript_biotype:protein_coding description:Triosephosphate isomerase [Source:UniProtKB/TrEMBL;Acc:B6SMQ5]
6_10479	Zm00001d012407_T003	1	21.858	1	24	2183	2206	AAUUGAUGGAAUUAACUUAUGAUG	UGAUGUAAGUUCAUUCCAUCAAUU	Cleavage	cDNA chromosome:AGPv4:8:173978431:173987430:1 gene:Zm00001d012407 gene_biotype:protein_coding transcript_biotype:protein_coding description:Triosephosphate isomerase [Source:UniProtKB/TrEMBL;Acc:B6SMQ5]
6_7809	Zm00001d017258_T008	1	23.631	1	24	2587	2610	AACCCACUGUAUAAACUGUCUAUU	AAUAGACAGUUCAUACAGUGGGUU	Cleavage	cDNA chromosome:AGPv4:5:190746664:190757451:1 gene:Zm00001d017258 gene_biotype:protein_coding transcript_biotype:protein_coding description:Zm00001d017258
6_7809	Zm00001d017258_T002	1	23.631	1	24	2642	2665	AACCCACUGUAUAAACUGUCUAUU	AAUAGACAGUUCAUACAGUGGGUU	Cleavage	cDNA chromosome:AGPv4:5:190746486:190757451:1 gene:Zm00001d017258 gene_biotype:protein_coding transcript_biotype:protein_coding description:Zm00001d017258
6_8601	Zm00001d051172_T001	1	22.146	1	20	1503	1522	UGCCUGGCUCCCUGUAUGCC	GCCAUACAGGGAGCCAGGCA	Cleavage	cDNA chromosome:AGPv4:4:147112461:147115250:1 gene:Zm00001d051172 gene_biotype:protein_coding transcript_biotype:protein_coding description:Auxin response factor [Source:UniProtKB/TrEMBL;Acc:D9HNU2]
zma-miR156a-5p	Zm00001d049165_T001	1	22.998	1	20	907	926	UGACAGAAGAGAGUGAGCAC	GUGCUCUCUCUCUUCUGUCA	Cleavage	cDNA chromosome:AGPv4:4:18638440:18650497:1 gene:Zm00001d049165 gene_biotype:protein_coding transcript_biotype:protein_coding description:SBP transcription factor [Source:UniProtKB/TrEMBL;Acc:C0P8S5]
zma-miR156a-5p	Zm00001d049165_T002	1	22.998	1	20	937	956	UGACAGAAGAGAGUGAGCAC	GUGCUCUCUCUCUUCUGUCA	Cleavage	cDNA chromosome:AGPv4:4:18638637:18650497:1 gene:Zm00001d049165 gene_biotype:protein_coding transcript_biotype:protein_coding description:SBP transcription factor [Source:UniProtKB/TrEMBL;Acc:C0P8S5]
zma-miR156a-5p	Zm00001d012015_T001	1	18.515	1	20	788	807	UGACAGAAGAGAGUGAGCAC	GUGCUCUCUCUCUUCUGUCA	Cleavage	cDNA chromosome:AGPv4:8:166514041:166517345:-1 gene:Zm00001d012015 gene_biotype:protein_coding transcript_biotype:protein_coding description:Zm00001d012015
zma-miR156a-5p	Zm00001d042319_T001	1	19.127	1	20	836	855	UGACAGAAGAGAGUGAGCAC	GUGCUCUCUCUCUUCUGUCA	Cleavage	cDNA chromosome:AGPv4:3:161006234:161009799:-1 gene:Zm00001d042319 gene_biotype:protein_coding transcript_biotype:protein_coding description:Zm00001d042319
zma-miR156a-5p	Zm00001d020941_T001	1	16.689	1	20	929	948	UGACAGAAGAGAGUGAGCAC	GUGCUCUCUCUCUUCUGUCA	Cleavage	cDNA chromosome:AGPv4:7:137273600:137277139:-1 gene:Zm00001d020941 gene_biotype:protein_coding transcript_biotype:protein_coding description:SBP transcription factor [Source:UniProtKB/TrEMBL;Acc:B4FXD9]
zma-miR156a-5p	Zm00001d006028_T001	1	18.45	1	20	932	951	UGACAGAAGAGAGUGAGCAC	GUGCUCUCUCUCUUCUGUCA	Cleavage	cDNA chromosome:AGPv4:2:195579800:195583642:-1 gene:Zm00001d006028 gene_biotype:protein_coding transcript_biotype:protein_coding description:SBP transcription factor [Source:UniProtKB/TrEMBL;Acc:B4FLF0]
zma-miR156a-5p	Zm00001d052890_T001	1	20.772	1	20	1055	1074	UGACAGAAGAGAGUGAGCAC	GUGCUCUCUCUCUUCUGUCA	Cleavage	cDNA chromosome:AGPv4:4:203611347:203615518:-1 gene:Zm00001d052890 gene_biotype:protein_coding transcript_biotype:protein_coding description:Squamosa promoter-binding protein-like (SBP domain) transcription factor family protein [Source:UniProtKB/TrEMBL;Acc:B7ZYE2]
zma-miR156a-5p	Zm00001d021056_T001	1	15.225	1	20	1022	1041	UGACAGAAGAGAGUGAGCAC	GUGCUCUCUCUCUUCUGUCA	Cleavage	cDNA chromosome:AGPv4:7:141662438:141666340:1 gene:Zm00001d021056 gene_biotype:protein_coding transcript_biotype:protein_coding description:Zm00001d021056
zma-miR156a-5p	Zm00001d049824_T002	1	23.513	1	20	1208	1227	UGACAGAAGAGAGUGAGCAC	GUGCUCUCUCUCUUCUGUCA	Cleavage	cDNA chromosome:AGPv4:4:46625882:46630722:-1 gene:Zm00001d049824 gene_biotype:protein_coding transcript_biotype:protein_coding description:Squamosa promoter binding-like protein [Source:UniProtKB/TrEMBL;Acc:A0A1B1MQB5]
zma-miR156a-5p	Zm00001d015233_T005	1	22.777	1	20	1567	1586	UGACAGAAGAGAGUGAGCAC	GUGCUCUCUCUCUUCUGUCA	Cleavage	cDNA chromosome:AGPv4:5:80234233:80238992:1 gene:Zm00001d015233 gene_biotype:protein_coding transcript_biotype:protein_coding description:Zm00001d015233
zma-miR156a-5p	Zm00001d015233_T010	1	19.41	1	20	1638	1657	UGACAGAAGAGAGUGAGCAC	GUGCUCUCUCUCUUCUGUCA	Cleavage	cDNA chromosome:AGPv4:5:80234450:80238992:1 gene:Zm00001d015233 gene_biotype:protein_coding transcript_biotype:protein_coding description:Zm00001d015233
zma-miR156a-5p	Zm00001d015233_T009	1	21.867	1	20	1576	1595	UGACAGAAGAGAGUGAGCAC	GUGCUCUCUCUCUUCUGUCA	Cleavage	cDNA chromosome:AGPv4:5:80234269:80239165:1 gene:Zm00001d015233 gene_biotype:protein_coding transcript_biotype:protein_coding description:Zm00001d015233
zma-miR156a-5p	Zm00001d006091_T001	1	17.452	1	20	1544	1563	UGACAGAAGAGAGUGAGCAC	GUGCUCUCUCUCUUCUGUCA	Cleavage	cDNA chromosome:AGPv4:2:197898982:197903861:1 gene:Zm00001d006091 gene_biotype:protein_coding transcript_biotype:protein_coding description:Zm00001d006091
zma-miR156a-5p	Zm00001d015233_T008	1	21.867	1	20	1561	1580	UGACAGAAGAGAGUGAGCAC	GUGCUCUCUCUCUUCUGUCA	Cleavage	cDNA chromosome:AGPv4:5:80234233:80239340:1 gene:Zm00001d015233 gene_biotype:protein_coding transcript_biotype:protein_coding description:Zm00001d015233
zma-miR156a-5p	Zm00001d015233_T002	1	21.867	1	20	1738	1757	UGACAGAAGAGAGUGAGCAC	GUGCUCUCUCUCUUCUGUCA	Cleavage	cDNA chromosome:AGPv4:5:80234208:80239200:1 gene:Zm00001d015233 gene_biotype:protein_coding transcript_biotype:protein_coding description:Zm00001d015233
zma-miR156a-5p	Zm00001d015233_T001	1	22.777	1	20	2013	2032	UGACAGAAGAGAGUGAGCAC	GUGCUCUCUCUCUUCUGUCA	Cleavage	cDNA chromosome:AGPv4:5:80234208:80238992:1 gene:Zm00001d015233 gene_biotype:protein_coding transcript_biotype:protein_coding description:Zm00001d015233
zma-miR156a-5p	Zm00001d015233_T003	1	21.867	1	20	2007	2026	UGACAGAAGAGAGUGAGCAC	GUGCUCUCUCUCUUCUGUCA	Cleavage	cDNA chromosome:AGPv4:5:80234208:80239212:1 gene:Zm00001d015233 gene_biotype:protein_coding transcript_biotype:protein_coding description:Zm00001d015233
zma-miR156a-5p	Zm00001d015233_T011	1	21.867	1	20	2526	2545	UGACAGAAGAGAGUGAGCAC	GUGCUCUCUCUCUUCUGUCA	Cleavage	cDNA chromosome:AGPv4:5:80234450:80239175:1 gene:Zm00001d015233 gene_biotype:protein_coding transcript_biotype:protein_coding description:Zm00001d015233
zma-miR156a-5p	Zm00001d049824_T001	1	23.513	1	20	2772	2791	UGACAGAAGAGAGUGAGCAC	GUGCUCUCUCUCUUCUGUCA	Cleavage	cDNA chromosome:AGPv4:4:46625882:46629695:-1 gene:Zm00001d049824 gene_biotype:protein_coding transcript_biotype:protein_coding description:Squamosa promoter binding-like protein [Source:UniProtKB/TrEMBL;Acc:A0A1B1MQB5]
zma-miR156a-5p	Zm00001d015233_T006	1	19.255	1	20	3093	3112	UGACAGAAGAGAGUGAGCAC	GUGCUCUCUCUCUUCUGUCA	Cleavage	cDNA chromosome:AGPv4:5:80234233:80239225:1 gene:Zm00001d015233 gene_biotype:protein_coding transcript_biotype:protein_coding description:Zm00001d015233
zma-miR156a-5p	Zm00001d015233_T004	1	19.255	1	20	3270	3289	UGACAGAAGAGAGUGAGCAC	GUGCUCUCUCUCUUCUGUCA	Cleavage	cDNA chromosome:AGPv4:5:80234208:80239225:1 gene:Zm00001d015233 gene_biotype:protein_coding transcript_biotype:protein_coding description:Zm00001d015233
zma-miR156a-5p	Zm00001d015233_T007	1	19.255	1	20	3747	3766	UGACAGAAGAGAGUGAGCAC	GUGCUCUCUCUCUUCUGUCA	Cleavage	cDNA chromosome:AGPv4:5:80234233:80239228:1 gene:Zm00001d015233 gene_biotype:protein_coding transcript_biotype:protein_coding description:Zm00001d015233
zma-miR156a-5p	Zm00001d021573_T002	1	16.263	1	20	314	333	UGACAGAAGAGAGUGAGCAC	AUGCUCUCUCUCUUCUGUCA	Cleavage	cDNA chromosome:AGPv4:7:156465481:156466317:-1 gene:Zm00001d021573 gene_biotype:protein_coding transcript_biotype:protein_coding description:Zm00001d021573
zma-miR156a-5p	Zm00001d015410_T003	1	22.697	1	20	150	169	UGACAGAAGAGAGUGAGCAC	AUGCUCUCUCUCUUCUGUCA	Cleavage	cDNA chromosome:AGPv4:5:89051251:89053086:1 gene:Zm00001d015410 gene_biotype:protein_coding transcript_biotype:protein_coding description:SBP transcription factor [Source:UniProtKB/TrEMBL;Acc:B4F8H7]
zma-miR156a-5p	Zm00001d006451_T001	1	14.23	1	20	769	788	UGACAGAAGAGAGUGAGCAC	AUGCUCUCUCUCUUCUGUCA	Cleavage	cDNA chromosome:AGPv4:2:208544401:208546453:-1 gene:Zm00001d006451 gene_biotype:protein_coding transcript_biotype:protein_coding description:Zm00001d006451
zma-miR156a-5p	Zm00001d021573_T001	1	16.263	1	20	724	743	UGACAGAAGAGAGUGAGCAC	AUGCUCUCUCUCUUCUGUCA	Cleavage	cDNA chromosome:AGPv4:7:156465329:156466981:-1 gene:Zm00001d021573 gene_biotype:protein_coding transcript_biotype:protein_coding description:Zm00001d021573
zma-miR156a-5p	Zm00001d015410_T002	1	22.697	1	20	840	859	UGACAGAAGAGAGUGAGCAC	AUGCUCUCUCUCUUCUGUCA	Cleavage	cDNA chromosome:AGPv4:5:89049594:89053097:1 gene:Zm00001d015410 gene_biotype:protein_coding transcript_biotype:protein_coding description:SBP transcription factor [Source:UniProtKB/TrEMBL;Acc:B4F8H7]
zma-miR156a-5p	Zm00001d015410_T001	1	22.738	1	20	1860	1879	UGACAGAAGAGAGUGAGCAC	AUGCUCUCUCUCUUCUGUCA	Cleavage	cDNA chromosome:AGPv4:5:89049594:89053034:1 gene:Zm00001d015410 gene_biotype:protein_coding transcript_biotype:protein_coding description:SBP transcription factor [Source:UniProtKB/TrEMBL;Acc:B4F8H7]
zma-miR156b-5p	Zm00001d049165_T001	1	22.998	1	20	907	926	UGACAGAAGAGAGUGAGCAC	GUGCUCUCUCUCUUCUGUCA	Cleavage	cDNA chromosome:AGPv4:4:18638440:18650497:1 gene:Zm00001d049165 gene_biotype:protein_coding transcript_biotype:protein_coding description:SBP transcription factor [Source:UniProtKB/TrEMBL;Acc:C0P8S5]
zma-miR156b-5p	Zm00001d049165_T002	1	22.998	1	20	937	956	UGACAGAAGAGAGUGAGCAC	GUGCUCUCUCUCUUCUGUCA	Cleavage	cDNA chromosome:AGPv4:4:18638637:18650497:1 gene:Zm00001d049165 gene_biotype:protein_coding transcript_biotype:protein_coding description:SBP transcription factor [Source:UniProtKB/TrEMBL;Acc:C0P8S5]
zma-miR156b-5p	Zm00001d012015_T001	1	18.515	1	20	788	807	UGACAGAAGAGAGUGAGCAC	GUGCUCUCUCUCUUCUGUCA	Cleavage	cDNA chromosome:AGPv4:8:166514041:166517345:-1 gene:Zm00001d012015 gene_biotype:protein_coding transcript_biotype:protein_coding description:Zm00001d012015
zma-miR156b-5p	Zm00001d042319_T001	1	19.127	1	20	836	855	UGACAGAAGAGAGUGAGCAC	GUGCUCUCUCUCUUCUGUCA	Cleavage	cDNA chromosome:AGPv4:3:161006234:161009799:-1 gene:Zm00001d042319 gene_biotype:protein_coding transcript_biotype:protein_coding description:Zm00001d042319
zma-miR156b-5p	Zm00001d020941_T001	1	16.689	1	20	929	948	UGACAGAAGAGAGUGAGCAC	GUGCUCUCUCUCUUCUGUCA	Cleavage	cDNA chromosome:AGPv4:7:137273600:137277139:-1 gene:Zm00001d020941 gene_biotype:protein_coding transcript_biotype:protein_coding description:SBP transcription factor [Source:UniProtKB/TrEMBL;Acc:B4FXD9]
zma-miR156b-5p	Zm00001d006028_T001	1	18.45	1	20	932	951	UGACAGAAGAGAGUGAGCAC	GUGCUCUCUCUCUUCUGUCA	Cleavage	cDNA chromosome:AGPv4:2:195579800:195583642:-1 gene:Zm00001d006028 gene_biotype:protein_coding transcript_biotype:protein_coding description:SBP transcription factor [Source:UniProtKB/TrEMBL;Acc:B4FLF0]
zma-miR156b-5p	Zm00001d052890_T001	1	20.772	1	20	1055	1074	UGACAGAAGAGAGUGAGCAC	GUGCUCUCUCUCUUCUGUCA	Cleavage	cDNA chromosome:AGPv4:4:203611347:203615518:-1 gene:Zm00001d052890 gene_biotype:protein_coding transcript_biotype:protein_coding description:Squamosa promoter-binding protein-like (SBP domain) transcription factor family protein [Source:UniProtKB/TrEMBL;Acc:B7ZYE2]
zma-miR156b-5p	Zm00001d021056_T001	1	15.225	1	20	1022	1041	UGACAGAAGAGAGUGAGCAC	GUGCUCUCUCUCUUCUGUCA	Cleavage	cDNA chromosome:AGPv4:7:141662438:141666340:1 gene:Zm00001d021056 gene_biotype:protein_coding transcript_biotype:protein_coding description:Zm00001d021056
zma-miR156b-5p	Zm00001d049824_T002	1	23.513	1	20	1208	1227	UGACAGAAGAGAGUGAGCAC	GUGCUCUCUCUCUUCUGUCA	Cleavage	cDNA chromosome:AGPv4:4:46625882:46630722:-1 gene:Zm00001d049824 gene_biotype:protein_coding transcript_biotype:protein_coding description:Squamosa promoter binding-like protein [Source:UniProtKB/TrEMBL;Acc:A0A1B1MQB5]
zma-miR156b-5p	Zm00001d015233_T005	1	22.777	1	20	1567	1586	UGACAGAAGAGAGUGAGCAC	GUGCUCUCUCUCUUCUGUCA	Cleavage	cDNA chromosome:AGPv4:5:80234233:80238992:1 gene:Zm00001d015233 gene_biotype:protein_coding transcript_biotype:protein_coding description:Zm00001d015233
zma-miR156b-5p	Zm00001d015233_T010	1	19.41	1	20	1638	1657	UGACAGAAGAGAGUGAGCAC	GUGCUCUCUCUCUUCUGUCA	Cleavage	cDNA chromosome:AGPv4:5:80234450:80238992:1 gene:Zm00001d015233 gene_biotype:protein_coding transcript_biotype:protein_coding description:Zm00001d015233
zma-miR156b-5p	Zm00001d015233_T009	1	21.867	1	20	1576	1595	UGACAGAAGAGAGUGAGCAC	GUGCUCUCUCUCUUCUGUCA	Cleavage	cDNA chromosome:AGPv4:5:80234269:80239165:1 gene:Zm00001d015233 gene_biotype:protein_coding transcript_biotype:protein_coding description:Zm00001d015233
zma-miR156b-5p	Zm00001d006091_T001	1	17.452	1	20	1544	1563	UGACAGAAGAGAGUGAGCAC	GUGCUCUCUCUCUUCUGUCA	Cleavage	cDNA chromosome:AGPv4:2:197898982:197903861:1 gene:Zm00001d006091 gene_biotype:protein_coding transcript_biotype:protein_coding description:Zm00001d006091
zma-miR156b-5p	Zm00001d015233_T008	1	21.867	1	20	1561	1580	UGACAGAAGAGAGUGAGCAC	GUGCUCUCUCUCUUCUGUCA	Cleavage	cDNA chromosome:AGPv4:5:80234233:80239340:1 gene:Zm00001d015233 gene_biotype:protein_coding transcript_biotype:protein_coding description:Zm00001d015233
zma-miR156b-5p	Zm00001d015233_T002	1	21.867	1	20	1738	1757	UGACAGAAGAGAGUGAGCAC	GUGCUCUCUCUCUUCUGUCA	Cleavage	cDNA chromosome:AGPv4:5:80234208:80239200:1 gene:Zm00001d015233 gene_biotype:protein_coding transcript_biotype:protein_coding description:Zm00001d015233
zma-miR156b-5p	Zm00001d015233_T001	1	22.777	1	20	2013	2032	UGACAGAAGAGAGUGAGCAC	GUGCUCUCUCUCUUCUGUCA	Cleavage	cDNA chromosome:AGPv4:5:80234208:80238992:1 gene:Zm00001d015233 gene_biotype:protein_coding transcript_biotype:protein_coding description:Zm00001d015233
zma-miR156b-5p	Zm00001d015233_T003	1	21.867	1	20	2007	2026	UGACAGAAGAGAGUGAGCAC	GUGCUCUCUCUCUUCUGUCA	Cleavage	cDNA chromosome:AGPv4:5:80234208:80239212:1 gene:Zm00001d015233 gene_biotype:protein_coding transcript_biotype:protein_coding description:Zm00001d015233
zma-miR156b-5p	Zm00001d015233_T011	1	21.867	1	20	2526	2545	UGACAGAAGAGAGUGAGCAC	GUGCUCUCUCUCUUCUGUCA	Cleavage	cDNA chromosome:AGPv4:5:80234450:80239175:1 gene:Zm00001d015233 gene_biotype:protein_coding transcript_biotype:protein_coding description:Zm00001d015233
zma-miR156b-5p	Zm00001d049824_T001	1	23.513	1	20	2772	2791	UGACAGAAGAGAGUGAGCAC	GUGCUCUCUCUCUUCUGUCA	Cleavage	cDNA chromosome:AGPv4:4:46625882:46629695:-1 gene:Zm00001d049824 gene_biotype:protein_coding transcript_biotype:protein_coding description:Squamosa promoter binding-like protein [Source:UniProtKB/TrEMBL;Acc:A0A1B1MQB5]
zma-miR156b-5p	Zm00001d015233_T006	1	19.255	1	20	3093	3112	UGACAGAAGAGAGUGAGCAC	GUGCUCUCUCUCUUCUGUCA	Cleavage	cDNA chromosome:AGPv4:5:80234233:80239225:1 gene:Zm00001d015233 gene_biotype:protein_coding transcript_biotype:protein_coding description:Zm00001d015233
zma-miR156b-5p	Zm00001d015233_T004	1	19.255	1	20	3270	3289	UGACAGAAGAGAGUGAGCAC	GUGCUCUCUCUCUUCUGUCA	Cleavage	cDNA chromosome:AGPv4:5:80234208:80239225:1 gene:Zm00001d015233 gene_biotype:protein_coding transcript_biotype:protein_coding description:Zm00001d015233
zma-miR156b-5p	Zm00001d015233_T007	1	19.255	1	20	3747	3766	UGACAGAAGAGAGUGAGCAC	GUGCUCUCUCUCUUCUGUCA	Cleavage	cDNA chromosome:AGPv4:5:80234233:80239228:1 gene:Zm00001d015233 gene_biotype:protein_coding transcript_biotype:protein_coding description:Zm00001d015233
zma-miR156b-5p	Zm00001d021573_T002	1	16.263	1	20	314	333	UGACAGAAGAGAGUGAGCAC	AUGCUCUCUCUCUUCUGUCA	Cleavage	cDNA chromosome:AGPv4:7:156465481:156466317:-1 gene:Zm00001d021573 gene_biotype:protein_coding transcript_biotype:protein_coding description:Zm00001d021573
zma-miR156b-5p	Zm00001d015410_T003	1	22.697	1	20	150	169	UGACAGAAGAGAGUGAGCAC	AUGCUCUCUCUCUUCUGUCA	Cleavage	cDNA chromosome:AGPv4:5:89051251:89053086:1 gene:Zm00001d015410 gene_biotype:protein_coding transcript_biotype:protein_coding description:SBP transcription factor [Source:UniProtKB/TrEMBL;Acc:B4F8H7]
zma-miR156b-5p	Zm00001d006451_T001	1	14.23	1	20	769	788	UGACAGAAGAGAGUGAGCAC	AUGCUCUCUCUCUUCUGUCA	Cleavage	cDNA chromosome:AGPv4:2:208544401:208546453:-1 gene:Zm00001d006451 gene_biotype:protein_coding transcript_biotype:protein_coding description:Zm00001d006451
zma-miR156b-5p	Zm00001d021573_T001	1	16.263	1	20	724	743	UGACAGAAGAGAGUGAGCAC	AUGCUCUCUCUCUUCUGUCA	Cleavage	cDNA chromosome:AGPv4:7:156465329:156466981:-1 gene:Zm00001d021573 gene_biotype:protein_coding transcript_biotype:protein_coding description:Zm00001d021573
zma-miR156b-5p	Zm00001d015410_T002	1	22.697	1	20	840	859	UGACAGAAGAGAGUGAGCAC	AUGCUCUCUCUCUUCUGUCA	Cleavage	cDNA chromosome:AGPv4:5:89049594:89053097:1 gene:Zm00001d015410 gene_biotype:protein_coding transcript_biotype:protein_coding description:SBP transcription factor [Source:UniProtKB/TrEMBL;Acc:B4F8H7]
zma-miR156b-5p	Zm00001d015410_T001	1	22.738	1	20	1860	1879	UGACAGAAGAGAGUGAGCAC	AUGCUCUCUCUCUUCUGUCA	Cleavage	cDNA chromosome:AGPv4:5:89049594:89053034:1 gene:Zm00001d015410 gene_biotype:protein_coding transcript_biotype:protein_coding description:SBP transcription factor [Source:UniProtKB/TrEMBL;Acc:B4F8H7]
zma-miR156c	Zm00001d049165_T001	1	22.998	1	20	907	926	UGACAGAAGAGAGUGAGCAC	GUGCUCUCUCUCUUCUGUCA	Cleavage	cDNA chromosome:AGPv4:4:18638440:18650497:1 gene:Zm00001d049165 gene_biotype:protein_coding transcript_biotype:protein_coding description:SBP transcription factor [Source:UniProtKB/TrEMBL;Acc:C0P8S5]
zma-miR156c	Zm00001d049165_T002	1	22.998	1	20	937	956	UGACAGAAGAGAGUGAGCAC	GUGCUCUCUCUCUUCUGUCA	Cleavage	cDNA chromosome:AGPv4:4:18638637:18650497:1 gene:Zm00001d049165 gene_biotype:protein_coding transcript_biotype:protein_coding description:SBP transcription factor [Source:UniProtKB/TrEMBL;Acc:C0P8S5]
zma-miR156c	Zm00001d012015_T001	1	18.515	1	20	788	807	UGACAGAAGAGAGUGAGCAC	GUGCUCUCUCUCUUCUGUCA	Cleavage	cDNA chromosome:AGPv4:8:166514041:166517345:-1 gene:Zm00001d012015 gene_biotype:protein_coding transcript_biotype:protein_coding description:Zm00001d012015
zma-miR156c	Zm00001d042319_T001	1	19.127	1	20	836	855	UGACAGAAGAGAGUGAGCAC	GUGCUCUCUCUCUUCUGUCA	Cleavage	cDNA chromosome:AGPv4:3:161006234:161009799:-1 gene:Zm00001d042319 gene_biotype:protein_coding transcript_biotype:protein_coding description:Zm00001d042319
zma-miR156c	Zm00001d020941_T001	1	16.689	1	20	929	948	UGACAGAAGAGAGUGAGCAC	GUGCUCUCUCUCUUCUGUCA	Cleavage	cDNA chromosome:AGPv4:7:137273600:137277139:-1 gene:Zm00001d020941 gene_biotype:protein_coding transcript_biotype:protein_coding description:SBP transcription factor [Source:UniProtKB/TrEMBL;Acc:B4FXD9]
zma-miR156c	Zm00001d006028_T001	1	18.45	1	20	932	951	UGACAGAAGAGAGUGAGCAC	GUGCUCUCUCUCUUCUGUCA	Cleavage	cDNA chromosome:AGPv4:2:195579800:195583642:-1 gene:Zm00001d006028 gene_biotype:protein_coding transcript_biotype:protein_coding description:SBP transcription factor [Source:UniProtKB/TrEMBL;Acc:B4FLF0]
zma-miR156c	Zm00001d052890_T001	1	20.772	1	20	1055	1074	UGACAGAAGAGAGUGAGCAC	GUGCUCUCUCUCUUCUGUCA	Cleavage	cDNA chromosome:AGPv4:4:203611347:203615518:-1 gene:Zm00001d052890 gene_biotype:protein_coding transcript_biotype:protein_coding description:Squamosa promoter-binding protein-like (SBP domain) transcription factor family protein [Source:UniProtKB/TrEMBL;Acc:B7ZYE2]
zma-miR156c	Zm00001d021056_T001	1	15.225	1	20	1022	1041	UGACAGAAGAGAGUGAGCAC	GUGCUCUCUCUCUUCUGUCA	Cleavage	cDNA chromosome:AGPv4:7:141662438:141666340:1 gene:Zm00001d021056 gene_biotype:protein_coding transcript_biotype:protein_coding description:Zm00001d021056
zma-miR156c	Zm00001d049824_T002	1	23.513	1	20	1208	1227	UGACAGAAGAGAGUGAGCAC	GUGCUCUCUCUCUUCUGUCA	Cleavage	cDNA chromosome:AGPv4:4:46625882:46630722:-1 gene:Zm00001d049824 gene_biotype:protein_coding transcript_biotype:protein_coding description:Squamosa promoter binding-like protein [Source:UniProtKB/TrEMBL;Acc:A0A1B1MQB5]
zma-miR156c	Zm00001d015233_T005	1	22.777	1	20	1567	1586	UGACAGAAGAGAGUGAGCAC	GUGCUCUCUCUCUUCUGUCA	Cleavage	cDNA chromosome:AGPv4:5:80234233:80238992:1 gene:Zm00001d015233 gene_biotype:protein_coding transcript_biotype:protein_coding description:Zm00001d015233
zma-miR156c	Zm00001d015233_T010	1	19.41	1	20	1638	1657	UGACAGAAGAGAGUGAGCAC	GUGCUCUCUCUCUUCUGUCA	Cleavage	cDNA chromosome:AGPv4:5:80234450:80238992:1 gene:Zm00001d015233 gene_biotype:protein_coding transcript_biotype:protein_coding description:Zm00001d015233
zma-miR156c	Zm00001d015233_T009	1	21.867	1	20	1576	1595	UGACAGAAGAGAGUGAGCAC	GUGCUCUCUCUCUUCUGUCA	Cleavage	cDNA chromosome:AGPv4:5:80234269:80239165:1 gene:Zm00001d015233 gene_biotype:protein_coding transcript_biotype:protein_coding description:Zm00001d015233
zma-miR156c	Zm00001d006091_T001	1	17.452	1	20	1544	1563	UGACAGAAGAGAGUGAGCAC	GUGCUCUCUCUCUUCUGUCA	Cleavage	cDNA chromosome:AGPv4:2:197898982:197903861:1 gene:Zm00001d006091 gene_biotype:protein_coding transcript_biotype:protein_coding description:Zm00001d006091
zma-miR156c	Zm00001d015233_T008	1	21.867	1	20	1561	1580	UGACAGAAGAGAGUGAGCAC	GUGCUCUCUCUCUUCUGUCA	Cleavage	cDNA chromosome:AGPv4:5:80234233:80239340:1 gene:Zm00001d015233 gene_biotype:protein_coding transcript_biotype:protein_coding description:Zm00001d015233
zma-miR156c	Zm00001d015233_T002	1	21.867	1	20	1738	1757	UGACAGAAGAGAGUGAGCAC	GUGCUCUCUCUCUUCUGUCA	Cleavage	cDNA chromosome:AGPv4:5:80234208:80239200:1 gene:Zm00001d015233 gene_biotype:protein_coding transcript_biotype:protein_coding description:Zm00001d015233
zma-miR156c	Zm00001d015233_T001	1	22.777	1	20	2013	2032	UGACAGAAGAGAGUGAGCAC	GUGCUCUCUCUCUUCUGUCA	Cleavage	cDNA chromosome:AGPv4:5:80234208:80238992:1 gene:Zm00001d015233 gene_biotype:protein_coding transcript_biotype:protein_coding description:Zm00001d015233
zma-miR156c	Zm00001d015233_T003	1	21.867	1	20	2007	2026	UGACAGAAGAGAGUGAGCAC	GUGCUCUCUCUCUUCUGUCA	Cleavage	cDNA chromosome:AGPv4:5:80234208:80239212:1 gene:Zm00001d015233 gene_biotype:protein_coding transcript_biotype:protein_coding description:Zm00001d015233
zma-miR156c	Zm00001d015233_T011	1	21.867	1	20	2526	2545	UGACAGAAGAGAGUGAGCAC	GUGCUCUCUCUCUUCUGUCA	Cleavage	cDNA chromosome:AGPv4:5:80234450:80239175:1 gene:Zm00001d015233 gene_biotype:protein_coding transcript_biotype:protein_coding description:Zm00001d015233
zma-miR156c	Zm00001d049824_T001	1	23.513	1	20	2772	2791	UGACAGAAGAGAGUGAGCAC	GUGCUCUCUCUCUUCUGUCA	Cleavage	cDNA chromosome:AGPv4:4:46625882:46629695:-1 gene:Zm00001d049824 gene_biotype:protein_coding transcript_biotype:protein_coding description:Squamosa promoter binding-like protein [Source:UniProtKB/TrEMBL;Acc:A0A1B1MQB5]
zma-miR156c	Zm00001d015233_T006	1	19.255	1	20	3093	3112	UGACAGAAGAGAGUGAGCAC	GUGCUCUCUCUCUUCUGUCA	Cleavage	cDNA chromosome:AGPv4:5:80234233:80239225:1 gene:Zm00001d015233 gene_biotype:protein_coding transcript_biotype:protein_coding description:Zm00001d015233
zma-miR156c	Zm00001d015233_T004	1	19.255	1	20	3270	3289	UGACAGAAGAGAGUGAGCAC	GUGCUCUCUCUCUUCUGUCA	Cleavage	cDNA chromosome:AGPv4:5:80234208:80239225:1 gene:Zm00001d015233 gene_biotype:protein_coding transcript_biotype:protein_coding description:Zm00001d015233
zma-miR156c	Zm00001d015233_T007	1	19.255	1	20	3747	3766	UGACAGAAGAGAGUGAGCAC	GUGCUCUCUCUCUUCUGUCA	Cleavage	cDNA chromosome:AGPv4:5:80234233:80239228:1 gene:Zm00001d015233 gene_biotype:protein_coding transcript_biotype:protein_coding description:Zm00001d015233
zma-miR156c	Zm00001d021573_T002	1	16.263	1	20	314	333	UGACAGAAGAGAGUGAGCAC	AUGCUCUCUCUCUUCUGUCA	Cleavage	cDNA chromosome:AGPv4:7:156465481:156466317:-1 gene:Zm00001d021573 gene_biotype:protein_coding transcript_biotype:protein_coding description:Zm00001d021573
zma-miR156c	Zm00001d015410_T003	1	22.697	1	20	150	169	UGACAGAAGAGAGUGAGCAC	AUGCUCUCUCUCUUCUGUCA	Cleavage	cDNA chromosome:AGPv4:5:89051251:89053086:1 gene:Zm00001d015410 gene_biotype:protein_coding transcript_biotype:protein_coding description:SBP transcription factor [Source:UniProtKB/TrEMBL;Acc:B4F8H7]
zma-miR156c	Zm00001d006451_T001	1	14.23	1	20	769	788	UGACAGAAGAGAGUGAGCAC	AUGCUCUCUCUCUUCUGUCA	Cleavage	cDNA chromosome:AGPv4:2:208544401:208546453:-1 gene:Zm00001d006451 gene_biotype:protein_coding transcript_biotype:protein_coding description:Zm00001d006451
zma-miR156c	Zm00001d021573_T001	1	16.263	1	20	724	743	UGACAGAAGAGAGUGAGCAC	AUGCUCUCUCUCUUCUGUCA	Cleavage	cDNA chromosome:AGPv4:7:156465329:156466981:-1 gene:Zm00001d021573 gene_biotype:protein_coding transcript_biotype:protein_coding description:Zm00001d021573
zma-miR156c	Zm00001d015410_T002	1	22.697	1	20	840	859	UGACAGAAGAGAGUGAGCAC	AUGCUCUCUCUCUUCUGUCA	Cleavage	cDNA chromosome:AGPv4:5:89049594:89053097:1 gene:Zm00001d015410 gene_biotype:protein_coding transcript_biotype:protein_coding description:SBP transcription factor [Source:UniProtKB/TrEMBL;Acc:B4F8H7]
zma-miR156c	Zm00001d015410_T001	1	22.738	1	20	1860	1879	UGACAGAAGAGAGUGAGCAC	AUGCUCUCUCUCUUCUGUCA	Cleavage	cDNA chromosome:AGPv4:5:89049594:89053034:1 gene:Zm00001d015410 gene_biotype:protein_coding transcript_biotype:protein_coding description:SBP transcription factor [Source:UniProtKB/TrEMBL;Acc:B4F8H7]
zma-miR156d-5p	Zm00001d049165_T001	1	22.998	1	20	907	926	UGACAGAAGAGAGUGAGCAC	GUGCUCUCUCUCUUCUGUCA	Cleavage	cDNA chromosome:AGPv4:4:18638440:18650497:1 gene:Zm00001d049165 gene_biotype:protein_coding transcript_biotype:protein_coding description:SBP transcription factor [Source:UniProtKB/TrEMBL;Acc:C0P8S5]
zma-miR156d-5p	Zm00001d049165_T002	1	22.998	1	20	937	956	UGACAGAAGAGAGUGAGCAC	GUGCUCUCUCUCUUCUGUCA	Cleavage	cDNA chromosome:AGPv4:4:18638637:18650497:1 gene:Zm00001d049165 gene_biotype:protein_coding transcript_biotype:protein_coding description:SBP transcription factor [Source:UniProtKB/TrEMBL;Acc:C0P8S5]
zma-miR156d-5p	Zm00001d012015_T001	1	18.515	1	20	788	807	UGACAGAAGAGAGUGAGCAC	GUGCUCUCUCUCUUCUGUCA	Cleavage	cDNA chromosome:AGPv4:8:166514041:166517345:-1 gene:Zm00001d012015 gene_biotype:protein_coding transcript_biotype:protein_coding description:Zm00001d012015
zma-miR156d-5p	Zm00001d042319_T001	1	19.127	1	20	836	855	UGACAGAAGAGAGUGAGCAC	GUGCUCUCUCUCUUCUGUCA	Cleavage	cDNA chromosome:AGPv4:3:161006234:161009799:-1 gene:Zm00001d042319 gene_biotype:protein_coding transcript_biotype:protein_coding description:Zm00001d042319
zma-miR156d-5p	Zm00001d020941_T001	1	16.689	1	20	929	948	UGACAGAAGAGAGUGAGCAC	GUGCUCUCUCUCUUCUGUCA	Cleavage	cDNA chromosome:AGPv4:7:137273600:137277139:-1 gene:Zm00001d020941 gene_biotype:protein_coding transcript_biotype:protein_coding description:SBP transcription factor [Source:UniProtKB/TrEMBL;Acc:B4FXD9]
zma-miR156d-5p	Zm00001d006028_T001	1	18.45	1	20	932	951	UGACAGAAGAGAGUGAGCAC	GUGCUCUCUCUCUUCUGUCA	Cleavage	cDNA chromosome:AGPv4:2:195579800:195583642:-1 gene:Zm00001d006028 gene_biotype:protein_coding transcript_biotype:protein_coding description:SBP transcription factor [Source:UniProtKB/TrEMBL;Acc:B4FLF0]
zma-miR156d-5p	Zm00001d052890_T001	1	20.772	1	20	1055	1074	UGACAGAAGAGAGUGAGCAC	GUGCUCUCUCUCUUCUGUCA	Cleavage	cDNA chromosome:AGPv4:4:203611347:203615518:-1 gene:Zm00001d052890 gene_biotype:protein_coding transcript_biotype:protein_coding description:Squamosa promoter-binding protein-like (SBP domain) transcription factor family protein [Source:UniProtKB/TrEMBL;Acc:B7ZYE2]
zma-miR156d-5p	Zm00001d021056_T001	1	15.225	1	20	1022	1041	UGACAGAAGAGAGUGAGCAC	GUGCUCUCUCUCUUCUGUCA	Cleavage	cDNA chromosome:AGPv4:7:141662438:141666340:1 gene:Zm00001d021056 gene_biotype:protein_coding transcript_biotype:protein_coding description:Zm00001d021056
zma-miR156d-5p	Zm00001d049824_T002	1	23.513	1	20	1208	1227	UGACAGAAGAGAGUGAGCAC	GUGCUCUCUCUCUUCUGUCA	Cleavage	cDNA chromosome:AGPv4:4:46625882:46630722:-1 gene:Zm00001d049824 gene_biotype:protein_coding transcript_biotype:protein_coding description:Squamosa promoter binding-like protein [Source:UniProtKB/TrEMBL;Acc:A0A1B1MQB5]
zma-miR156d-5p	Zm00001d015233_T005	1	22.777	1	20	1567	1586	UGACAGAAGAGAGUGAGCAC	GUGCUCUCUCUCUUCUGUCA	Cleavage	cDNA chromosome:AGPv4:5:80234233:80238992:1 gene:Zm00001d015233 gene_biotype:protein_coding transcript_biotype:protein_coding description:Zm00001d015233
zma-miR156d-5p	Zm00001d015233_T010	1	19.41	1	20	1638	1657	UGACAGAAGAGAGUGAGCAC	GUGCUCUCUCUCUUCUGUCA	Cleavage	cDNA chromosome:AGPv4:5:80234450:80238992:1 gene:Zm00001d015233 gene_biotype:protein_coding transcript_biotype:protein_coding description:Zm00001d015233
zma-miR156d-5p	Zm00001d015233_T009	1	21.867	1	20	1576	1595	UGACAGAAGAGAGUGAGCAC	GUGCUCUCUCUCUUCUGUCA	Cleavage	cDNA chromosome:AGPv4:5:80234269:80239165:1 gene:Zm00001d015233 gene_biotype:protein_coding transcript_biotype:protein_coding description:Zm00001d015233
zma-miR156d-5p	Zm00001d006091_T001	1	17.452	1	20	1544	1563	UGACAGAAGAGAGUGAGCAC	GUGCUCUCUCUCUUCUGUCA	Cleavage	cDNA chromosome:AGPv4:2:197898982:197903861:1 gene:Zm00001d006091 gene_biotype:protein_coding transcript_biotype:protein_coding description:Zm00001d006091
zma-miR156d-5p	Zm00001d015233_T008	1	21.867	1	20	1561	1580	UGACAGAAGAGAGUGAGCAC	GUGCUCUCUCUCUUCUGUCA	Cleavage	cDNA chromosome:AGPv4:5:80234233:80239340:1 gene:Zm00001d015233 gene_biotype:protein_coding transcript_biotype:protein_coding description:Zm00001d015233
zma-miR156d-5p	Zm00001d015233_T002	1	21.867	1	20	1738	1757	UGACAGAAGAGAGUGAGCAC	GUGCUCUCUCUCUUCUGUCA	Cleavage	cDNA chromosome:AGPv4:5:80234208:80239200:1 gene:Zm00001d015233 gene_biotype:protein_coding transcript_biotype:protein_coding description:Zm00001d015233
zma-miR156d-5p	Zm00001d015233_T001	1	22.777	1	20	2013	2032	UGACAGAAGAGAGUGAGCAC	GUGCUCUCUCUCUUCUGUCA	Cleavage	cDNA chromosome:AGPv4:5:80234208:80238992:1 gene:Zm00001d015233 gene_biotype:protein_coding transcript_biotype:protein_coding description:Zm00001d015233
zma-miR156d-5p	Zm00001d015233_T003	1	21.867	1	20	2007	2026	UGACAGAAGAGAGUGAGCAC	GUGCUCUCUCUCUUCUGUCA	Cleavage	cDNA chromosome:AGPv4:5:80234208:80239212:1 gene:Zm00001d015233 gene_biotype:protein_coding transcript_biotype:protein_coding description:Zm00001d015233
zma-miR156d-5p	Zm00001d015233_T011	1	21.867	1	20	2526	2545	UGACAGAAGAGAGUGAGCAC	GUGCUCUCUCUCUUCUGUCA	Cleavage	cDNA chromosome:AGPv4:5:80234450:80239175:1 gene:Zm00001d015233 gene_biotype:protein_coding transcript_biotype:protein_coding description:Zm00001d015233
zma-miR156d-5p	Zm00001d049824_T001	1	23.513	1	20	2772	2791	UGACAGAAGAGAGUGAGCAC	GUGCUCUCUCUCUUCUGUCA	Cleavage	cDNA chromosome:AGPv4:4:46625882:46629695:-1 gene:Zm00001d049824 gene_biotype:protein_coding transcript_biotype:protein_coding description:Squamosa promoter binding-like protein [Source:UniProtKB/TrEMBL;Acc:A0A1B1MQB5]
zma-miR156d-5p	Zm00001d015233_T006	1	19.255	1	20	3093	3112	UGACAGAAGAGAGUGAGCAC	GUGCUCUCUCUCUUCUGUCA	Cleavage	cDNA chromosome:AGPv4:5:80234233:80239225:1 gene:Zm00001d015233 gene_biotype:protein_coding transcript_biotype:protein_coding description:Zm00001d015233
zma-miR156d-5p	Zm00001d015233_T004	1	19.255	1	20	3270	3289	UGACAGAAGAGAGUGAGCAC	GUGCUCUCUCUCUUCUGUCA	Cleavage	cDNA chromosome:AGPv4:5:80234208:80239225:1 gene:Zm00001d015233 gene_biotype:protein_coding transcript_biotype:protein_coding description:Zm00001d015233
zma-miR156d-5p	Zm00001d015233_T007	1	19.255	1	20	3747	3766	UGACAGAAGAGAGUGAGCAC	GUGCUCUCUCUCUUCUGUCA	Cleavage	cDNA chromosome:AGPv4:5:80234233:80239228:1 gene:Zm00001d015233 gene_biotype:protein_coding transcript_biotype:protein_coding description:Zm00001d015233
zma-miR156d-5p	Zm00001d021573_T002	1	16.263	1	20	314	333	UGACAGAAGAGAGUGAGCAC	AUGCUCUCUCUCUUCUGUCA	Cleavage	cDNA chromosome:AGPv4:7:156465481:156466317:-1 gene:Zm00001d021573 gene_biotype:protein_coding transcript_biotype:protein_coding description:Zm00001d021573
zma-miR156d-5p	Zm00001d015410_T003	1	22.697	1	20	150	169	UGACAGAAGAGAGUGAGCAC	AUGCUCUCUCUCUUCUGUCA	Cleavage	cDNA chromosome:AGPv4:5:89051251:89053086:1 gene:Zm00001d015410 gene_biotype:protein_coding transcript_biotype:protein_coding description:SBP transcription factor [Source:UniProtKB/TrEMBL;Acc:B4F8H7]
zma-miR156d-5p	Zm00001d006451_T001	1	14.23	1	20	769	788	UGACAGAAGAGAGUGAGCAC	AUGCUCUCUCUCUUCUGUCA	Cleavage	cDNA chromosome:AGPv4:2:208544401:208546453:-1 gene:Zm00001d006451 gene_biotype:protein_coding transcript_biotype:protein_coding description:Zm00001d006451
zma-miR156d-5p	Zm00001d021573_T001	1	16.263	1	20	724	743	UGACAGAAGAGAGUGAGCAC	AUGCUCUCUCUCUUCUGUCA	Cleavage	cDNA chromosome:AGPv4:7:156465329:156466981:-1 gene:Zm00001d021573 gene_biotype:protein_coding transcript_biotype:protein_coding description:Zm00001d021573
zma-miR156d-5p	Zm00001d015410_T002	1	22.697	1	20	840	859	UGACAGAAGAGAGUGAGCAC	AUGCUCUCUCUCUUCUGUCA	Cleavage	cDNA chromosome:AGPv4:5:89049594:89053097:1 gene:Zm00001d015410 gene_biotype:protein_coding transcript_biotype:protein_coding description:SBP transcription factor [Source:UniProtKB/TrEMBL;Acc:B4F8H7]
zma-miR156d-5p	Zm00001d015410_T001	1	22.738	1	20	1860	1879	UGACAGAAGAGAGUGAGCAC	AUGCUCUCUCUCUUCUGUCA	Cleavage	cDNA chromosome:AGPv4:5:89049594:89053034:1 gene:Zm00001d015410 gene_biotype:protein_coding transcript_biotype:protein_coding description:SBP transcription factor [Source:UniProtKB/TrEMBL;Acc:B4F8H7]
zma-miR156e-5p	Zm00001d049165_T001	1	22.998	1	20	907	926	UGACAGAAGAGAGUGAGCAC	GUGCUCUCUCUCUUCUGUCA	Cleavage	cDNA chromosome:AGPv4:4:18638440:18650497:1 gene:Zm00001d049165 gene_biotype:protein_coding transcript_biotype:protein_coding description:SBP transcription factor [Source:UniProtKB/TrEMBL;Acc:C0P8S5]
zma-miR156e-5p	Zm00001d049165_T002	1	22.998	1	20	937	956	UGACAGAAGAGAGUGAGCAC	GUGCUCUCUCUCUUCUGUCA	Cleavage	cDNA chromosome:AGPv4:4:18638637:18650497:1 gene:Zm00001d049165 gene_biotype:protein_coding transcript_biotype:protein_coding description:SBP transcription factor [Source:UniProtKB/TrEMBL;Acc:C0P8S5]
zma-miR156e-5p	Zm00001d012015_T001	1	18.515	1	20	788	807	UGACAGAAGAGAGUGAGCAC	GUGCUCUCUCUCUUCUGUCA	Cleavage	cDNA chromosome:AGPv4:8:166514041:166517345:-1 gene:Zm00001d012015 gene_biotype:protein_coding transcript_biotype:protein_coding description:Zm00001d012015
zma-miR156e-5p	Zm00001d042319_T001	1	19.127	1	20	836	855	UGACAGAAGAGAGUGAGCAC	GUGCUCUCUCUCUUCUGUCA	Cleavage	cDNA chromosome:AGPv4:3:161006234:161009799:-1 gene:Zm00001d042319 gene_biotype:protein_coding transcript_biotype:protein_coding description:Zm00001d042319
zma-miR156e-5p	Zm00001d020941_T001	1	16.689	1	20	929	948	UGACAGAAGAGAGUGAGCAC	GUGCUCUCUCUCUUCUGUCA	Cleavage	cDNA chromosome:AGPv4:7:137273600:137277139:-1 gene:Zm00001d020941 gene_biotype:protein_coding transcript_biotype:protein_coding description:SBP transcription factor [Source:UniProtKB/TrEMBL;Acc:B4FXD9]
zma-miR156e-5p	Zm00001d006028_T001	1	18.45	1	20	932	951	UGACAGAAGAGAGUGAGCAC	GUGCUCUCUCUCUUCUGUCA	Cleavage	cDNA chromosome:AGPv4:2:195579800:195583642:-1 gene:Zm00001d006028 gene_biotype:protein_coding transcript_biotype:protein_coding description:SBP transcription factor [Source:UniProtKB/TrEMBL;Acc:B4FLF0]
zma-miR156e-5p	Zm00001d052890_T001	1	20.772	1	20	1055	1074	UGACAGAAGAGAGUGAGCAC	GUGCUCUCUCUCUUCUGUCA	Cleavage	cDNA chromosome:AGPv4:4:203611347:203615518:-1 gene:Zm00001d052890 gene_biotype:protein_coding transcript_biotype:protein_coding description:Squamosa promoter-binding protein-like (SBP domain) transcription factor family protein [Source:UniProtKB/TrEMBL;Acc:B7ZYE2]
zma-miR156e-5p	Zm00001d021056_T001	1	15.225	1	20	1022	1041	UGACAGAAGAGAGUGAGCAC	GUGCUCUCUCUCUUCUGUCA	Cleavage	cDNA chromosome:AGPv4:7:141662438:141666340:1 gene:Zm00001d021056 gene_biotype:protein_coding transcript_biotype:protein_coding description:Zm00001d021056
zma-miR156e-5p	Zm00001d049824_T002	1	23.513	1	20	1208	1227	UGACAGAAGAGAGUGAGCAC	GUGCUCUCUCUCUUCUGUCA	Cleavage	cDNA chromosome:AGPv4:4:46625882:46630722:-1 gene:Zm00001d049824 gene_biotype:protein_coding transcript_biotype:protein_coding description:Squamosa promoter binding-like protein [Source:UniProtKB/TrEMBL;Acc:A0A1B1MQB5]
zma-miR156e-5p	Zm00001d015233_T005	1	22.777	1	20	1567	1586	UGACAGAAGAGAGUGAGCAC	GUGCUCUCUCUCUUCUGUCA	Cleavage	cDNA chromosome:AGPv4:5:80234233:80238992:1 gene:Zm00001d015233 gene_biotype:protein_coding transcript_biotype:protein_coding description:Zm00001d015233
zma-miR156e-5p	Zm00001d015233_T010	1	19.41	1	20	1638	1657	UGACAGAAGAGAGUGAGCAC	GUGCUCUCUCUCUUCUGUCA	Cleavage	cDNA chromosome:AGPv4:5:80234450:80238992:1 gene:Zm00001d015233 gene_biotype:protein_coding transcript_biotype:protein_coding description:Zm00001d015233
zma-miR156e-5p	Zm00001d015233_T009	1	21.867	1	20	1576	1595	UGACAGAAGAGAGUGAGCAC	GUGCUCUCUCUCUUCUGUCA	Cleavage	cDNA chromosome:AGPv4:5:80234269:80239165:1 gene:Zm00001d015233 gene_biotype:protein_coding transcript_biotype:protein_coding description:Zm00001d015233
zma-miR156e-5p	Zm00001d006091_T001	1	17.452	1	20	1544	1563	UGACAGAAGAGAGUGAGCAC	GUGCUCUCUCUCUUCUGUCA	Cleavage	cDNA chromosome:AGPv4:2:197898982:197903861:1 gene:Zm00001d006091 gene_biotype:protein_coding transcript_biotype:protein_coding description:Zm00001d006091
zma-miR156e-5p	Zm00001d015233_T008	1	21.867	1	20	1561	1580	UGACAGAAGAGAGUGAGCAC	GUGCUCUCUCUCUUCUGUCA	Cleavage	cDNA chromosome:AGPv4:5:80234233:80239340:1 gene:Zm00001d015233 gene_biotype:protein_coding transcript_biotype:protein_coding description:Zm00001d015233
zma-miR156e-5p	Zm00001d015233_T002	1	21.867	1	20	1738	1757	UGACAGAAGAGAGUGAGCAC	GUGCUCUCUCUCUUCUGUCA	Cleavage	cDNA chromosome:AGPv4:5:80234208:80239200:1 gene:Zm00001d015233 gene_biotype:protein_coding transcript_biotype:protein_coding description:Zm00001d015233
zma-miR156e-5p	Zm00001d015233_T001	1	22.777	1	20	2013	2032	UGACAGAAGAGAGUGAGCAC	GUGCUCUCUCUCUUCUGUCA	Cleavage	cDNA chromosome:AGPv4:5:80234208:80238992:1 gene:Zm00001d015233 gene_biotype:protein_coding transcript_biotype:protein_coding description:Zm00001d015233
zma-miR156e-5p	Zm00001d015233_T003	1	21.867	1	20	2007	2026	UGACAGAAGAGAGUGAGCAC	GUGCUCUCUCUCUUCUGUCA	Cleavage	cDNA chromosome:AGPv4:5:80234208:80239212:1 gene:Zm00001d015233 gene_biotype:protein_coding transcript_biotype:protein_coding description:Zm00001d015233
zma-miR156e-5p	Zm00001d015233_T011	1	21.867	1	20	2526	2545	UGACAGAAGAGAGUGAGCAC	GUGCUCUCUCUCUUCUGUCA	Cleavage	cDNA chromosome:AGPv4:5:80234450:80239175:1 gene:Zm00001d015233 gene_biotype:protein_coding transcript_biotype:protein_coding description:Zm00001d015233
zma-miR156e-5p	Zm00001d049824_T001	1	23.513	1	20	2772	2791	UGACAGAAGAGAGUGAGCAC	GUGCUCUCUCUCUUCUGUCA	Cleavage	cDNA chromosome:AGPv4:4:46625882:46629695:-1 gene:Zm00001d049824 gene_biotype:protein_coding transcript_biotype:protein_coding description:Squamosa promoter binding-like protein [Source:UniProtKB/TrEMBL;Acc:A0A1B1MQB5]
zma-miR156e-5p	Zm00001d015233_T006	1	19.255	1	20	3093	3112	UGACAGAAGAGAGUGAGCAC	GUGCUCUCUCUCUUCUGUCA	Cleavage	cDNA chromosome:AGPv4:5:80234233:80239225:1 gene:Zm00001d015233 gene_biotype:protein_coding transcript_biotype:protein_coding description:Zm00001d015233
zma-miR156e-5p	Zm00001d015233_T004	1	19.255	1	20	3270	3289	UGACAGAAGAGAGUGAGCAC	GUGCUCUCUCUCUUCUGUCA	Cleavage	cDNA chromosome:AGPv4:5:80234208:80239225:1 gene:Zm00001d015233 gene_biotype:protein_coding transcript_biotype:protein_coding description:Zm00001d015233
zma-miR156e-5p	Zm00001d015233_T007	1	19.255	1	20	3747	3766	UGACAGAAGAGAGUGAGCAC	GUGCUCUCUCUCUUCUGUCA	Cleavage	cDNA chromosome:AGPv4:5:80234233:80239228:1 gene:Zm00001d015233 gene_biotype:protein_coding transcript_biotype:protein_coding description:Zm00001d015233
zma-miR156e-5p	Zm00001d021573_T002	1	16.263	1	20	314	333	UGACAGAAGAGAGUGAGCAC	AUGCUCUCUCUCUUCUGUCA	Cleavage	cDNA chromosome:AGPv4:7:156465481:156466317:-1 gene:Zm00001d021573 gene_biotype:protein_coding transcript_biotype:protein_coding description:Zm00001d021573
zma-miR156e-5p	Zm00001d015410_T003	1	22.697	1	20	150	169	UGACAGAAGAGAGUGAGCAC	AUGCUCUCUCUCUUCUGUCA	Cleavage	cDNA chromosome:AGPv4:5:89051251:89053086:1 gene:Zm00001d015410 gene_biotype:protein_coding transcript_biotype:protein_coding description:SBP transcription factor [Source:UniProtKB/TrEMBL;Acc:B4F8H7]
zma-miR156e-5p	Zm00001d006451_T001	1	14.23	1	20	769	788	UGACAGAAGAGAGUGAGCAC	AUGCUCUCUCUCUUCUGUCA	Cleavage	cDNA chromosome:AGPv4:2:208544401:208546453:-1 gene:Zm00001d006451 gene_biotype:protein_coding transcript_biotype:protein_coding description:Zm00001d006451
zma-miR156e-5p	Zm00001d021573_T001	1	16.263	1	20	724	743	UGACAGAAGAGAGUGAGCAC	AUGCUCUCUCUCUUCUGUCA	Cleavage	cDNA chromosome:AGPv4:7:156465329:156466981:-1 gene:Zm00001d021573 gene_biotype:protein_coding transcript_biotype:protein_coding description:Zm00001d021573
zma-miR156e-5p	Zm00001d015410_T002	1	22.697	1	20	840	859	UGACAGAAGAGAGUGAGCAC	AUGCUCUCUCUCUUCUGUCA	Cleavage	cDNA chromosome:AGPv4:5:89049594:89053097:1 gene:Zm00001d015410 gene_biotype:protein_coding transcript_biotype:protein_coding description:SBP transcription factor [Source:UniProtKB/TrEMBL;Acc:B4F8H7]
zma-miR156e-5p	Zm00001d015410_T001	1	22.738	1	20	1860	1879	UGACAGAAGAGAGUGAGCAC	AUGCUCUCUCUCUUCUGUCA	Cleavage	cDNA chromosome:AGPv4:5:89049594:89053034:1 gene:Zm00001d015410 gene_biotype:protein_coding transcript_biotype:protein_coding description:SBP transcription factor [Source:UniProtKB/TrEMBL;Acc:B4F8H7]
zma-miR156f-5p	Zm00001d049165_T001	1	22.998	1	20	907	926	UGACAGAAGAGAGUGAGCAC	GUGCUCUCUCUCUUCUGUCA	Cleavage	cDNA chromosome:AGPv4:4:18638440:18650497:1 gene:Zm00001d049165 gene_biotype:protein_coding transcript_biotype:protein_coding description:SBP transcription factor [Source:UniProtKB/TrEMBL;Acc:C0P8S5]
zma-miR156f-5p	Zm00001d049165_T002	1	22.998	1	20	937	956	UGACAGAAGAGAGUGAGCAC	GUGCUCUCUCUCUUCUGUCA	Cleavage	cDNA chromosome:AGPv4:4:18638637:18650497:1 gene:Zm00001d049165 gene_biotype:protein_coding transcript_biotype:protein_coding description:SBP transcription factor [Source:UniProtKB/TrEMBL;Acc:C0P8S5]
zma-miR156f-5p	Zm00001d012015_T001	1	18.515	1	20	788	807	UGACAGAAGAGAGUGAGCAC	GUGCUCUCUCUCUUCUGUCA	Cleavage	cDNA chromosome:AGPv4:8:166514041:166517345:-1 gene:Zm00001d012015 gene_biotype:protein_coding transcript_biotype:protein_coding description:Zm00001d012015
zma-miR156f-5p	Zm00001d042319_T001	1	19.127	1	20	836	855	UGACAGAAGAGAGUGAGCAC	GUGCUCUCUCUCUUCUGUCA	Cleavage	cDNA chromosome:AGPv4:3:161006234:161009799:-1 gene:Zm00001d042319 gene_biotype:protein_coding transcript_biotype:protein_coding description:Zm00001d042319
zma-miR156f-5p	Zm00001d020941_T001	1	16.689	1	20	929	948	UGACAGAAGAGAGUGAGCAC	GUGCUCUCUCUCUUCUGUCA	Cleavage	cDNA chromosome:AGPv4:7:137273600:137277139:-1 gene:Zm00001d020941 gene_biotype:protein_coding transcript_biotype:protein_coding description:SBP transcription factor [Source:UniProtKB/TrEMBL;Acc:B4FXD9]
zma-miR156f-5p	Zm00001d006028_T001	1	18.45	1	20	932	951	UGACAGAAGAGAGUGAGCAC	GUGCUCUCUCUCUUCUGUCA	Cleavage	cDNA chromosome:AGPv4:2:195579800:195583642:-1 gene:Zm00001d006028 gene_biotype:protein_coding transcript_biotype:protein_coding description:SBP transcription factor [Source:UniProtKB/TrEMBL;Acc:B4FLF0]
zma-miR156f-5p	Zm00001d052890_T001	1	20.772	1	20	1055	1074	UGACAGAAGAGAGUGAGCAC	GUGCUCUCUCUCUUCUGUCA	Cleavage	cDNA chromosome:AGPv4:4:203611347:203615518:-1 gene:Zm00001d052890 gene_biotype:protein_coding transcript_biotype:protein_coding description:Squamosa promoter-binding protein-like (SBP domain) transcription factor family protein [Source:UniProtKB/TrEMBL;Acc:B7ZYE2]
zma-miR156f-5p	Zm00001d021056_T001	1	15.225	1	20	1022	1041	UGACAGAAGAGAGUGAGCAC	GUGCUCUCUCUCUUCUGUCA	Cleavage	cDNA chromosome:AGPv4:7:141662438:141666340:1 gene:Zm00001d021056 gene_biotype:protein_coding transcript_biotype:protein_coding description:Zm00001d021056
zma-miR156f-5p	Zm00001d049824_T002	1	23.513	1	20	1208	1227	UGACAGAAGAGAGUGAGCAC	GUGCUCUCUCUCUUCUGUCA	Cleavage	cDNA chromosome:AGPv4:4:46625882:46630722:-1 gene:Zm00001d049824 gene_biotype:protein_coding transcript_biotype:protein_coding description:Squamosa promoter binding-like protein [Source:UniProtKB/TrEMBL;Acc:A0A1B1MQB5]
zma-miR156f-5p	Zm00001d015233_T005	1	22.777	1	20	1567	1586	UGACAGAAGAGAGUGAGCAC	GUGCUCUCUCUCUUCUGUCA	Cleavage	cDNA chromosome:AGPv4:5:80234233:80238992:1 gene:Zm00001d015233 gene_biotype:protein_coding transcript_biotype:protein_coding description:Zm00001d015233
zma-miR156f-5p	Zm00001d015233_T010	1	19.41	1	20	1638	1657	UGACAGAAGAGAGUGAGCAC	GUGCUCUCUCUCUUCUGUCA	Cleavage	cDNA chromosome:AGPv4:5:80234450:80238992:1 gene:Zm00001d015233 gene_biotype:protein_coding transcript_biotype:protein_coding description:Zm00001d015233
zma-miR156f-5p	Zm00001d015233_T009	1	21.867	1	20	1576	1595	UGACAGAAGAGAGUGAGCAC	GUGCUCUCUCUCUUCUGUCA	Cleavage	cDNA chromosome:AGPv4:5:80234269:80239165:1 gene:Zm00001d015233 gene_biotype:protein_coding transcript_biotype:protein_coding description:Zm00001d015233
zma-miR156f-5p	Zm00001d006091_T001	1	17.452	1	20	1544	1563	UGACAGAAGAGAGUGAGCAC	GUGCUCUCUCUCUUCUGUCA	Cleavage	cDNA chromosome:AGPv4:2:197898982:197903861:1 gene:Zm00001d006091 gene_biotype:protein_coding transcript_biotype:protein_coding description:Zm00001d006091
zma-miR156f-5p	Zm00001d015233_T008	1	21.867	1	20	1561	1580	UGACAGAAGAGAGUGAGCAC	GUGCUCUCUCUCUUCUGUCA	Cleavage	cDNA chromosome:AGPv4:5:80234233:80239340:1 gene:Zm00001d015233 gene_biotype:protein_coding transcript_biotype:protein_coding description:Zm00001d015233
zma-miR156f-5p	Zm00001d015233_T002	1	21.867	1	20	1738	1757	UGACAGAAGAGAGUGAGCAC	GUGCUCUCUCUCUUCUGUCA	Cleavage	cDNA chromosome:AGPv4:5:80234208:80239200:1 gene:Zm00001d015233 gene_biotype:protein_coding transcript_biotype:protein_coding description:Zm00001d015233
zma-miR156f-5p	Zm00001d015233_T001	1	22.777	1	20	2013	2032	UGACAGAAGAGAGUGAGCAC	GUGCUCUCUCUCUUCUGUCA	Cleavage	cDNA chromosome:AGPv4:5:80234208:80238992:1 gene:Zm00001d015233 gene_biotype:protein_coding transcript_biotype:protein_coding description:Zm00001d015233
zma-miR156f-5p	Zm00001d015233_T003	1	21.867	1	20	2007	2026	UGACAGAAGAGAGUGAGCAC	GUGCUCUCUCUCUUCUGUCA	Cleavage	cDNA chromosome:AGPv4:5:80234208:80239212:1 gene:Zm00001d015233 gene_biotype:protein_coding transcript_biotype:protein_coding description:Zm00001d015233
zma-miR156f-5p	Zm00001d015233_T011	1	21.867	1	20	2526	2545	UGACAGAAGAGAGUGAGCAC	GUGCUCUCUCUCUUCUGUCA	Cleavage	cDNA chromosome:AGPv4:5:80234450:80239175:1 gene:Zm00001d015233 gene_biotype:protein_coding transcript_biotype:protein_coding description:Zm00001d015233
zma-miR156f-5p	Zm00001d049824_T001	1	23.513	1	20	2772	2791	UGACAGAAGAGAGUGAGCAC	GUGCUCUCUCUCUUCUGUCA	Cleavage	cDNA chromosome:AGPv4:4:46625882:46629695:-1 gene:Zm00001d049824 gene_biotype:protein_coding transcript_biotype:protein_coding description:Squamosa promoter binding-like protein [Source:UniProtKB/TrEMBL;Acc:A0A1B1MQB5]
zma-miR156f-5p	Zm00001d015233_T006	1	19.255	1	20	3093	3112	UGACAGAAGAGAGUGAGCAC	GUGCUCUCUCUCUUCUGUCA	Cleavage	cDNA chromosome:AGPv4:5:80234233:80239225:1 gene:Zm00001d015233 gene_biotype:protein_coding transcript_biotype:protein_coding description:Zm00001d015233
zma-miR156f-5p	Zm00001d015233_T004	1	19.255	1	20	3270	3289	UGACAGAAGAGAGUGAGCAC	GUGCUCUCUCUCUUCUGUCA	Cleavage	cDNA chromosome:AGPv4:5:80234208:80239225:1 gene:Zm00001d015233 gene_biotype:protein_coding transcript_biotype:protein_coding description:Zm00001d015233
zma-miR156f-5p	Zm00001d015233_T007	1	19.255	1	20	3747	3766	UGACAGAAGAGAGUGAGCAC	GUGCUCUCUCUCUUCUGUCA	Cleavage	cDNA chromosome:AGPv4:5:80234233:80239228:1 gene:Zm00001d015233 gene_biotype:protein_coding transcript_biotype:protein_coding description:Zm00001d015233
zma-miR156f-5p	Zm00001d021573_T002	1	16.263	1	20	314	333	UGACAGAAGAGAGUGAGCAC	AUGCUCUCUCUCUUCUGUCA	Cleavage	cDNA chromosome:AGPv4:7:156465481:156466317:-1 gene:Zm00001d021573 gene_biotype:protein_coding transcript_biotype:protein_coding description:Zm00001d021573
zma-miR156f-5p	Zm00001d015410_T003	1	22.697	1	20	150	169	UGACAGAAGAGAGUGAGCAC	AUGCUCUCUCUCUUCUGUCA	Cleavage	cDNA chromosome:AGPv4:5:89051251:89053086:1 gene:Zm00001d015410 gene_biotype:protein_coding transcript_biotype:protein_coding description:SBP transcription factor [Source:UniProtKB/TrEMBL;Acc:B4F8H7]
zma-miR156f-5p	Zm00001d006451_T001	1	14.23	1	20	769	788	UGACAGAAGAGAGUGAGCAC	AUGCUCUCUCUCUUCUGUCA	Cleavage	cDNA chromosome:AGPv4:2:208544401:208546453:-1 gene:Zm00001d006451 gene_biotype:protein_coding transcript_biotype:protein_coding description:Zm00001d006451
zma-miR156f-5p	Zm00001d021573_T001	1	16.263	1	20	724	743	UGACAGAAGAGAGUGAGCAC	AUGCUCUCUCUCUUCUGUCA	Cleavage	cDNA chromosome:AGPv4:7:156465329:156466981:-1 gene:Zm00001d021573 gene_biotype:protein_coding transcript_biotype:protein_coding description:Zm00001d021573
zma-miR156f-5p	Zm00001d015410_T002	1	22.697	1	20	840	859	UGACAGAAGAGAGUGAGCAC	AUGCUCUCUCUCUUCUGUCA	Cleavage	cDNA chromosome:AGPv4:5:89049594:89053097:1 gene:Zm00001d015410 gene_biotype:protein_coding transcript_biotype:protein_coding description:SBP transcription factor [Source:UniProtKB/TrEMBL;Acc:B4F8H7]
zma-miR156f-5p	Zm00001d015410_T001	1	22.738	1	20	1860	1879	UGACAGAAGAGAGUGAGCAC	AUGCUCUCUCUCUUCUGUCA	Cleavage	cDNA chromosome:AGPv4:5:89049594:89053034:1 gene:Zm00001d015410 gene_biotype:protein_coding transcript_biotype:protein_coding description:SBP transcription factor [Source:UniProtKB/TrEMBL;Acc:B4F8H7]
zma-miR156g-5p	Zm00001d049165_T001	1	22.998	1	20	907	926	UGACAGAAGAGAGUGAGCAC	GUGCUCUCUCUCUUCUGUCA	Cleavage	cDNA chromosome:AGPv4:4:18638440:18650497:1 gene:Zm00001d049165 gene_biotype:protein_coding transcript_biotype:protein_coding description:SBP transcription factor [Source:UniProtKB/TrEMBL;Acc:C0P8S5]
zma-miR156g-5p	Zm00001d049165_T002	1	22.998	1	20	937	956	UGACAGAAGAGAGUGAGCAC	GUGCUCUCUCUCUUCUGUCA	Cleavage	cDNA chromosome:AGPv4:4:18638637:18650497:1 gene:Zm00001d049165 gene_biotype:protein_coding transcript_biotype:protein_coding description:SBP transcription factor [Source:UniProtKB/TrEMBL;Acc:C0P8S5]
zma-miR156g-5p	Zm00001d012015_T001	1	18.515	1	20	788	807	UGACAGAAGAGAGUGAGCAC	GUGCUCUCUCUCUUCUGUCA	Cleavage	cDNA chromosome:AGPv4:8:166514041:166517345:-1 gene:Zm00001d012015 gene_biotype:protein_coding transcript_biotype:protein_coding description:Zm00001d012015
zma-miR156g-5p	Zm00001d042319_T001	1	19.127	1	20	836	855	UGACAGAAGAGAGUGAGCAC	GUGCUCUCUCUCUUCUGUCA	Cleavage	cDNA chromosome:AGPv4:3:161006234:161009799:-1 gene:Zm00001d042319 gene_biotype:protein_coding transcript_biotype:protein_coding description:Zm00001d042319
zma-miR156g-5p	Zm00001d020941_T001	1	16.689	1	20	929	948	UGACAGAAGAGAGUGAGCAC	GUGCUCUCUCUCUUCUGUCA	Cleavage	cDNA chromosome:AGPv4:7:137273600:137277139:-1 gene:Zm00001d020941 gene_biotype:protein_coding transcript_biotype:protein_coding description:SBP transcription factor [Source:UniProtKB/TrEMBL;Acc:B4FXD9]
zma-miR156g-5p	Zm00001d006028_T001	1	18.45	1	20	932	951	UGACAGAAGAGAGUGAGCAC	GUGCUCUCUCUCUUCUGUCA	Cleavage	cDNA chromosome:AGPv4:2:195579800:195583642:-1 gene:Zm00001d006028 gene_biotype:protein_coding transcript_biotype:protein_coding description:SBP transcription factor [Source:UniProtKB/TrEMBL;Acc:B4FLF0]
zma-miR156g-5p	Zm00001d052890_T001	1	20.772	1	20	1055	1074	UGACAGAAGAGAGUGAGCAC	GUGCUCUCUCUCUUCUGUCA	Cleavage	cDNA chromosome:AGPv4:4:203611347:203615518:-1 gene:Zm00001d052890 gene_biotype:protein_coding transcript_biotype:protein_coding description:Squamosa promoter-binding protein-like (SBP domain) transcription factor family protein [Source:UniProtKB/TrEMBL;Acc:B7ZYE2]
zma-miR156g-5p	Zm00001d021056_T001	1	15.225	1	20	1022	1041	UGACAGAAGAGAGUGAGCAC	GUGCUCUCUCUCUUCUGUCA	Cleavage	cDNA chromosome:AGPv4:7:141662438:141666340:1 gene:Zm00001d021056 gene_biotype:protein_coding transcript_biotype:protein_coding description:Zm00001d021056
zma-miR156g-5p	Zm00001d049824_T002	1	23.513	1	20	1208	1227	UGACAGAAGAGAGUGAGCAC	GUGCUCUCUCUCUUCUGUCA	Cleavage	cDNA chromosome:AGPv4:4:46625882:46630722:-1 gene:Zm00001d049824 gene_biotype:protein_coding transcript_biotype:protein_coding description:Squamosa promoter binding-like protein [Source:UniProtKB/TrEMBL;Acc:A0A1B1MQB5]
zma-miR156g-5p	Zm00001d015233_T005	1	22.777	1	20	1567	1586	UGACAGAAGAGAGUGAGCAC	GUGCUCUCUCUCUUCUGUCA	Cleavage	cDNA chromosome:AGPv4:5:80234233:80238992:1 gene:Zm00001d015233 gene_biotype:protein_coding transcript_biotype:protein_coding description:Zm00001d015233
zma-miR156g-5p	Zm00001d015233_T010	1	19.41	1	20	1638	1657	UGACAGAAGAGAGUGAGCAC	GUGCUCUCUCUCUUCUGUCA	Cleavage	cDNA chromosome:AGPv4:5:80234450:80238992:1 gene:Zm00001d015233 gene_biotype:protein_coding transcript_biotype:protein_coding description:Zm00001d015233
zma-miR156g-5p	Zm00001d015233_T009	1	21.867	1	20	1576	1595	UGACAGAAGAGAGUGAGCAC	GUGCUCUCUCUCUUCUGUCA	Cleavage	cDNA chromosome:AGPv4:5:80234269:80239165:1 gene:Zm00001d015233 gene_biotype:protein_coding transcript_biotype:protein_coding description:Zm00001d015233
zma-miR156g-5p	Zm00001d006091_T001	1	17.452	1	20	1544	1563	UGACAGAAGAGAGUGAGCAC	GUGCUCUCUCUCUUCUGUCA	Cleavage	cDNA chromosome:AGPv4:2:197898982:197903861:1 gene:Zm00001d006091 gene_biotype:protein_coding transcript_biotype:protein_coding description:Zm00001d006091
zma-miR156g-5p	Zm00001d015233_T008	1	21.867	1	20	1561	1580	UGACAGAAGAGAGUGAGCAC	GUGCUCUCUCUCUUCUGUCA	Cleavage	cDNA chromosome:AGPv4:5:80234233:80239340:1 gene:Zm00001d015233 gene_biotype:protein_coding transcript_biotype:protein_coding description:Zm00001d015233
zma-miR156g-5p	Zm00001d015233_T002	1	21.867	1	20	1738	1757	UGACAGAAGAGAGUGAGCAC	GUGCUCUCUCUCUUCUGUCA	Cleavage	cDNA chromosome:AGPv4:5:80234208:80239200:1 gene:Zm00001d015233 gene_biotype:protein_coding transcript_biotype:protein_coding description:Zm00001d015233
zma-miR156g-5p	Zm00001d015233_T001	1	22.777	1	20	2013	2032	UGACAGAAGAGAGUGAGCAC	GUGCUCUCUCUCUUCUGUCA	Cleavage	cDNA chromosome:AGPv4:5:80234208:80238992:1 gene:Zm00001d015233 gene_biotype:protein_coding transcript_biotype:protein_coding description:Zm00001d015233
zma-miR156g-5p	Zm00001d015233_T003	1	21.867	1	20	2007	2026	UGACAGAAGAGAGUGAGCAC	GUGCUCUCUCUCUUCUGUCA	Cleavage	cDNA chromosome:AGPv4:5:80234208:80239212:1 gene:Zm00001d015233 gene_biotype:protein_coding transcript_biotype:protein_coding description:Zm00001d015233
zma-miR156g-5p	Zm00001d015233_T011	1	21.867	1	20	2526	2545	UGACAGAAGAGAGUGAGCAC	GUGCUCUCUCUCUUCUGUCA	Cleavage	cDNA chromosome:AGPv4:5:80234450:80239175:1 gene:Zm00001d015233 gene_biotype:protein_coding transcript_biotype:protein_coding description:Zm00001d015233
zma-miR156g-5p	Zm00001d049824_T001	1	23.513	1	20	2772	2791	UGACAGAAGAGAGUGAGCAC	GUGCUCUCUCUCUUCUGUCA	Cleavage	cDNA chromosome:AGPv4:4:46625882:46629695:-1 gene:Zm00001d049824 gene_biotype:protein_coding transcript_biotype:protein_coding description:Squamosa promoter binding-like protein [Source:UniProtKB/TrEMBL;Acc:A0A1B1MQB5]
zma-miR156g-5p	Zm00001d015233_T006	1	19.255	1	20	3093	3112	UGACAGAAGAGAGUGAGCAC	GUGCUCUCUCUCUUCUGUCA	Cleavage	cDNA chromosome:AGPv4:5:80234233:80239225:1 gene:Zm00001d015233 gene_biotype:protein_coding transcript_biotype:protein_coding description:Zm00001d015233
zma-miR156g-5p	Zm00001d015233_T004	1	19.255	1	20	3270	3289	UGACAGAAGAGAGUGAGCAC	GUGCUCUCUCUCUUCUGUCA	Cleavage	cDNA chromosome:AGPv4:5:80234208:80239225:1 gene:Zm00001d015233 gene_biotype:protein_coding transcript_biotype:protein_coding description:Zm00001d015233
zma-miR156g-5p	Zm00001d015233_T007	1	19.255	1	20	3747	3766	UGACAGAAGAGAGUGAGCAC	GUGCUCUCUCUCUUCUGUCA	Cleavage	cDNA chromosome:AGPv4:5:80234233:80239228:1 gene:Zm00001d015233 gene_biotype:protein_coding transcript_biotype:protein_coding description:Zm00001d015233
zma-miR156g-5p	Zm00001d021573_T002	1	16.263	1	20	314	333	UGACAGAAGAGAGUGAGCAC	AUGCUCUCUCUCUUCUGUCA	Cleavage	cDNA chromosome:AGPv4:7:156465481:156466317:-1 gene:Zm00001d021573 gene_biotype:protein_coding transcript_biotype:protein_coding description:Zm00001d021573
zma-miR156g-5p	Zm00001d015410_T003	1	22.697	1	20	150	169	UGACAGAAGAGAGUGAGCAC	AUGCUCUCUCUCUUCUGUCA	Cleavage	cDNA chromosome:AGPv4:5:89051251:89053086:1 gene:Zm00001d015410 gene_biotype:protein_coding transcript_biotype:protein_coding description:SBP transcription factor [Source:UniProtKB/TrEMBL;Acc:B4F8H7]
zma-miR156g-5p	Zm00001d006451_T001	1	14.23	1	20	769	788	UGACAGAAGAGAGUGAGCAC	AUGCUCUCUCUCUUCUGUCA	Cleavage	cDNA chromosome:AGPv4:2:208544401:208546453:-1 gene:Zm00001d006451 gene_biotype:protein_coding transcript_biotype:protein_coding description:Zm00001d006451
zma-miR156g-5p	Zm00001d021573_T001	1	16.263	1	20	724	743	UGACAGAAGAGAGUGAGCAC	AUGCUCUCUCUCUUCUGUCA	Cleavage	cDNA chromosome:AGPv4:7:156465329:156466981:-1 gene:Zm00001d021573 gene_biotype:protein_coding transcript_biotype:protein_coding description:Zm00001d021573
zma-miR156g-5p	Zm00001d015410_T002	1	22.697	1	20	840	859	UGACAGAAGAGAGUGAGCAC	AUGCUCUCUCUCUUCUGUCA	Cleavage	cDNA chromosome:AGPv4:5:89049594:89053097:1 gene:Zm00001d015410 gene_biotype:protein_coding transcript_biotype:protein_coding description:SBP transcription factor [Source:UniProtKB/TrEMBL;Acc:B4F8H7]
zma-miR156g-5p	Zm00001d015410_T001	1	22.738	1	20	1860	1879	UGACAGAAGAGAGUGAGCAC	AUGCUCUCUCUCUUCUGUCA	Cleavage	cDNA chromosome:AGPv4:5:89049594:89053034:1 gene:Zm00001d015410 gene_biotype:protein_coding transcript_biotype:protein_coding description:SBP transcription factor [Source:UniProtKB/TrEMBL;Acc:B4F8H7]
zma-miR156h-5p	Zm00001d049165_T001	1	22.998	1	20	907	926	UGACAGAAGAGAGUGAGCAC	GUGCUCUCUCUCUUCUGUCA	Cleavage	cDNA chromosome:AGPv4:4:18638440:18650497:1 gene:Zm00001d049165 gene_biotype:protein_coding transcript_biotype:protein_coding description:SBP transcription factor [Source:UniProtKB/TrEMBL;Acc:C0P8S5]
zma-miR156h-5p	Zm00001d049165_T002	1	22.998	1	20	937	956	UGACAGAAGAGAGUGAGCAC	GUGCUCUCUCUCUUCUGUCA	Cleavage	cDNA chromosome:AGPv4:4:18638637:18650497:1 gene:Zm00001d049165 gene_biotype:protein_coding transcript_biotype:protein_coding description:SBP transcription factor [Source:UniProtKB/TrEMBL;Acc:C0P8S5]
zma-miR156h-5p	Zm00001d012015_T001	1	18.515	1	20	788	807	UGACAGAAGAGAGUGAGCAC	GUGCUCUCUCUCUUCUGUCA	Cleavage	cDNA chromosome:AGPv4:8:166514041:166517345:-1 gene:Zm00001d012015 gene_biotype:protein_coding transcript_biotype:protein_coding description:Zm00001d012015
zma-miR156h-5p	Zm00001d042319_T001	1	19.127	1	20	836	855	UGACAGAAGAGAGUGAGCAC	GUGCUCUCUCUCUUCUGUCA	Cleavage	cDNA chromosome:AGPv4:3:161006234:161009799:-1 gene:Zm00001d042319 gene_biotype:protein_coding transcript_biotype:protein_coding description:Zm00001d042319
zma-miR156h-5p	Zm00001d020941_T001	1	16.689	1	20	929	948	UGACAGAAGAGAGUGAGCAC	GUGCUCUCUCUCUUCUGUCA	Cleavage	cDNA chromosome:AGPv4:7:137273600:137277139:-1 gene:Zm00001d020941 gene_biotype:protein_coding transcript_biotype:protein_coding description:SBP transcription factor [Source:UniProtKB/TrEMBL;Acc:B4FXD9]
zma-miR156h-5p	Zm00001d006028_T001	1	18.45	1	20	932	951	UGACAGAAGAGAGUGAGCAC	GUGCUCUCUCUCUUCUGUCA	Cleavage	cDNA chromosome:AGPv4:2:195579800:195583642:-1 gene:Zm00001d006028 gene_biotype:protein_coding transcript_biotype:protein_coding description:SBP transcription factor [Source:UniProtKB/TrEMBL;Acc:B4FLF0]
zma-miR156h-5p	Zm00001d052890_T001	1	20.772	1	20	1055	1074	UGACAGAAGAGAGUGAGCAC	GUGCUCUCUCUCUUCUGUCA	Cleavage	cDNA chromosome:AGPv4:4:203611347:203615518:-1 gene:Zm00001d052890 gene_biotype:protein_coding transcript_biotype:protein_coding description:Squamosa promoter-binding protein-like (SBP domain) transcription factor family protein [Source:UniProtKB/TrEMBL;Acc:B7ZYE2]
zma-miR156h-5p	Zm00001d021056_T001	1	15.225	1	20	1022	1041	UGACAGAAGAGAGUGAGCAC	GUGCUCUCUCUCUUCUGUCA	Cleavage	cDNA chromosome:AGPv4:7:141662438:141666340:1 gene:Zm00001d021056 gene_biotype:protein_coding transcript_biotype:protein_coding description:Zm00001d021056
zma-miR156h-5p	Zm00001d049824_T002	1	23.513	1	20	1208	1227	UGACAGAAGAGAGUGAGCAC	GUGCUCUCUCUCUUCUGUCA	Cleavage	cDNA chromosome:AGPv4:4:46625882:46630722:-1 gene:Zm00001d049824 gene_biotype:protein_coding transcript_biotype:protein_coding description:Squamosa promoter binding-like protein [Source:UniProtKB/TrEMBL;Acc:A0A1B1MQB5]
zma-miR156h-5p	Zm00001d015233_T005	1	22.777	1	20	1567	1586	UGACAGAAGAGAGUGAGCAC	GUGCUCUCUCUCUUCUGUCA	Cleavage	cDNA chromosome:AGPv4:5:80234233:80238992:1 gene:Zm00001d015233 gene_biotype:protein_coding transcript_biotype:protein_coding description:Zm00001d015233
zma-miR156h-5p	Zm00001d015233_T010	1	19.41	1	20	1638	1657	UGACAGAAGAGAGUGAGCAC	GUGCUCUCUCUCUUCUGUCA	Cleavage	cDNA chromosome:AGPv4:5:80234450:80238992:1 gene:Zm00001d015233 gene_biotype:protein_coding transcript_biotype:protein_coding description:Zm00001d015233
zma-miR156h-5p	Zm00001d015233_T009	1	21.867	1	20	1576	1595	UGACAGAAGAGAGUGAGCAC	GUGCUCUCUCUCUUCUGUCA	Cleavage	cDNA chromosome:AGPv4:5:80234269:80239165:1 gene:Zm00001d015233 gene_biotype:protein_coding transcript_biotype:protein_coding description:Zm00001d015233
zma-miR156h-5p	Zm00001d006091_T001	1	17.452	1	20	1544	1563	UGACAGAAGAGAGUGAGCAC	GUGCUCUCUCUCUUCUGUCA	Cleavage	cDNA chromosome:AGPv4:2:197898982:197903861:1 gene:Zm00001d006091 gene_biotype:protein_coding transcript_biotype:protein_coding description:Zm00001d006091
zma-miR156h-5p	Zm00001d015233_T008	1	21.867	1	20	1561	1580	UGACAGAAGAGAGUGAGCAC	GUGCUCUCUCUCUUCUGUCA	Cleavage	cDNA chromosome:AGPv4:5:80234233:80239340:1 gene:Zm00001d015233 gene_biotype:protein_coding transcript_biotype:protein_coding description:Zm00001d015233
zma-miR156h-5p	Zm00001d015233_T002	1	21.867	1	20	1738	1757	UGACAGAAGAGAGUGAGCAC	GUGCUCUCUCUCUUCUGUCA	Cleavage	cDNA chromosome:AGPv4:5:80234208:80239200:1 gene:Zm00001d015233 gene_biotype:protein_coding transcript_biotype:protein_coding description:Zm00001d015233
zma-miR156h-5p	Zm00001d015233_T001	1	22.777	1	20	2013	2032	UGACAGAAGAGAGUGAGCAC	GUGCUCUCUCUCUUCUGUCA	Cleavage	cDNA chromosome:AGPv4:5:80234208:80238992:1 gene:Zm00001d015233 gene_biotype:protein_coding transcript_biotype:protein_coding description:Zm00001d015233
zma-miR156h-5p	Zm00001d015233_T003	1	21.867	1	20	2007	2026	UGACAGAAGAGAGUGAGCAC	GUGCUCUCUCUCUUCUGUCA	Cleavage	cDNA chromosome:AGPv4:5:80234208:80239212:1 gene:Zm00001d015233 gene_biotype:protein_coding transcript_biotype:protein_coding description:Zm00001d015233
zma-miR156h-5p	Zm00001d015233_T011	1	21.867	1	20	2526	2545	UGACAGAAGAGAGUGAGCAC	GUGCUCUCUCUCUUCUGUCA	Cleavage	cDNA chromosome:AGPv4:5:80234450:80239175:1 gene:Zm00001d015233 gene_biotype:protein_coding transcript_biotype:protein_coding description:Zm00001d015233
zma-miR156h-5p	Zm00001d049824_T001	1	23.513	1	20	2772	2791	UGACAGAAGAGAGUGAGCAC	GUGCUCUCUCUCUUCUGUCA	Cleavage	cDNA chromosome:AGPv4:4:46625882:46629695:-1 gene:Zm00001d049824 gene_biotype:protein_coding transcript_biotype:protein_coding description:Squamosa promoter binding-like protein [Source:UniProtKB/TrEMBL;Acc:A0A1B1MQB5]
zma-miR156h-5p	Zm00001d015233_T006	1	19.255	1	20	3093	3112	UGACAGAAGAGAGUGAGCAC	GUGCUCUCUCUCUUCUGUCA	Cleavage	cDNA chromosome:AGPv4:5:80234233:80239225:1 gene:Zm00001d015233 gene_biotype:protein_coding transcript_biotype:protein_coding description:Zm00001d015233
zma-miR156h-5p	Zm00001d015233_T004	1	19.255	1	20	3270	3289	UGACAGAAGAGAGUGAGCAC	GUGCUCUCUCUCUUCUGUCA	Cleavage	cDNA chromosome:AGPv4:5:80234208:80239225:1 gene:Zm00001d015233 gene_biotype:protein_coding transcript_biotype:protein_coding description:Zm00001d015233
zma-miR156h-5p	Zm00001d015233_T007	1	19.255	1	20	3747	3766	UGACAGAAGAGAGUGAGCAC	GUGCUCUCUCUCUUCUGUCA	Cleavage	cDNA chromosome:AGPv4:5:80234233:80239228:1 gene:Zm00001d015233 gene_biotype:protein_coding transcript_biotype:protein_coding description:Zm00001d015233
zma-miR156h-5p	Zm00001d021573_T002	1	16.263	1	20	314	333	UGACAGAAGAGAGUGAGCAC	AUGCUCUCUCUCUUCUGUCA	Cleavage	cDNA chromosome:AGPv4:7:156465481:156466317:-1 gene:Zm00001d021573 gene_biotype:protein_coding transcript_biotype:protein_coding description:Zm00001d021573
zma-miR156h-5p	Zm00001d015410_T003	1	22.697	1	20	150	169	UGACAGAAGAGAGUGAGCAC	AUGCUCUCUCUCUUCUGUCA	Cleavage	cDNA chromosome:AGPv4:5:89051251:89053086:1 gene:Zm00001d015410 gene_biotype:protein_coding transcript_biotype:protein_coding description:SBP transcription factor [Source:UniProtKB/TrEMBL;Acc:B4F8H7]
zma-miR156h-5p	Zm00001d006451_T001	1	14.23	1	20	769	788	UGACAGAAGAGAGUGAGCAC	AUGCUCUCUCUCUUCUGUCA	Cleavage	cDNA chromosome:AGPv4:2:208544401:208546453:-1 gene:Zm00001d006451 gene_biotype:protein_coding transcript_biotype:protein_coding description:Zm00001d006451
zma-miR156h-5p	Zm00001d021573_T001	1	16.263	1	20	724	743	UGACAGAAGAGAGUGAGCAC	AUGCUCUCUCUCUUCUGUCA	Cleavage	cDNA chromosome:AGPv4:7:156465329:156466981:-1 gene:Zm00001d021573 gene_biotype:protein_coding transcript_biotype:protein_coding description:Zm00001d021573
zma-miR156h-5p	Zm00001d015410_T002	1	22.697	1	20	840	859	UGACAGAAGAGAGUGAGCAC	AUGCUCUCUCUCUUCUGUCA	Cleavage	cDNA chromosome:AGPv4:5:89049594:89053097:1 gene:Zm00001d015410 gene_biotype:protein_coding transcript_biotype:protein_coding description:SBP transcription factor [Source:UniProtKB/TrEMBL;Acc:B4F8H7]
zma-miR156h-5p	Zm00001d015410_T001	1	22.738	1	20	1860	1879	UGACAGAAGAGAGUGAGCAC	AUGCUCUCUCUCUUCUGUCA	Cleavage	cDNA chromosome:AGPv4:5:89049594:89053034:1 gene:Zm00001d015410 gene_biotype:protein_coding transcript_biotype:protein_coding description:SBP transcription factor [Source:UniProtKB/TrEMBL;Acc:B4F8H7]
zma-miR156i-5p	Zm00001d049165_T001	1	22.998	1	20	907	926	UGACAGAAGAGAGUGAGCAC	GUGCUCUCUCUCUUCUGUCA	Cleavage	cDNA chromosome:AGPv4:4:18638440:18650497:1 gene:Zm00001d049165 gene_biotype:protein_coding transcript_biotype:protein_coding description:SBP transcription factor [Source:UniProtKB/TrEMBL;Acc:C0P8S5]
zma-miR156i-5p	Zm00001d049165_T002	1	22.998	1	20	937	956	UGACAGAAGAGAGUGAGCAC	GUGCUCUCUCUCUUCUGUCA	Cleavage	cDNA chromosome:AGPv4:4:18638637:18650497:1 gene:Zm00001d049165 gene_biotype:protein_coding transcript_biotype:protein_coding description:SBP transcription factor [Source:UniProtKB/TrEMBL;Acc:C0P8S5]
zma-miR156i-5p	Zm00001d012015_T001	1	18.515	1	20	788	807	UGACAGAAGAGAGUGAGCAC	GUGCUCUCUCUCUUCUGUCA	Cleavage	cDNA chromosome:AGPv4:8:166514041:166517345:-1 gene:Zm00001d012015 gene_biotype:protein_coding transcript_biotype:protein_coding description:Zm00001d012015
zma-miR156i-5p	Zm00001d042319_T001	1	19.127	1	20	836	855	UGACAGAAGAGAGUGAGCAC	GUGCUCUCUCUCUUCUGUCA	Cleavage	cDNA chromosome:AGPv4:3:161006234:161009799:-1 gene:Zm00001d042319 gene_biotype:protein_coding transcript_biotype:protein_coding description:Zm00001d042319
zma-miR156i-5p	Zm00001d020941_T001	1	16.689	1	20	929	948	UGACAGAAGAGAGUGAGCAC	GUGCUCUCUCUCUUCUGUCA	Cleavage	cDNA chromosome:AGPv4:7:137273600:137277139:-1 gene:Zm00001d020941 gene_biotype:protein_coding transcript_biotype:protein_coding description:SBP transcription factor [Source:UniProtKB/TrEMBL;Acc:B4FXD9]
zma-miR156i-5p	Zm00001d006028_T001	1	18.45	1	20	932	951	UGACAGAAGAGAGUGAGCAC	GUGCUCUCUCUCUUCUGUCA	Cleavage	cDNA chromosome:AGPv4:2:195579800:195583642:-1 gene:Zm00001d006028 gene_biotype:protein_coding transcript_biotype:protein_coding description:SBP transcription factor [Source:UniProtKB/TrEMBL;Acc:B4FLF0]
zma-miR156i-5p	Zm00001d052890_T001	1	20.772	1	20	1055	1074	UGACAGAAGAGAGUGAGCAC	GUGCUCUCUCUCUUCUGUCA	Cleavage	cDNA chromosome:AGPv4:4:203611347:203615518:-1 gene:Zm00001d052890 gene_biotype:protein_coding transcript_biotype:protein_coding description:Squamosa promoter-binding protein-like (SBP domain) transcription factor family protein [Source:UniProtKB/TrEMBL;Acc:B7ZYE2]
zma-miR156i-5p	Zm00001d021056_T001	1	15.225	1	20	1022	1041	UGACAGAAGAGAGUGAGCAC	GUGCUCUCUCUCUUCUGUCA	Cleavage	cDNA chromosome:AGPv4:7:141662438:141666340:1 gene:Zm00001d021056 gene_biotype:protein_coding transcript_biotype:protein_coding description:Zm00001d021056
zma-miR156i-5p	Zm00001d049824_T002	1	23.513	1	20	1208	1227	UGACAGAAGAGAGUGAGCAC	GUGCUCUCUCUCUUCUGUCA	Cleavage	cDNA chromosome:AGPv4:4:46625882:46630722:-1 gene:Zm00001d049824 gene_biotype:protein_coding transcript_biotype:protein_coding description:Squamosa promoter binding-like protein [Source:UniProtKB/TrEMBL;Acc:A0A1B1MQB5]
zma-miR156i-5p	Zm00001d015233_T005	1	22.777	1	20	1567	1586	UGACAGAAGAGAGUGAGCAC	GUGCUCUCUCUCUUCUGUCA	Cleavage	cDNA chromosome:AGPv4:5:80234233:80238992:1 gene:Zm00001d015233 gene_biotype:protein_coding transcript_biotype:protein_coding description:Zm00001d015233
zma-miR156i-5p	Zm00001d015233_T010	1	19.41	1	20	1638	1657	UGACAGAAGAGAGUGAGCAC	GUGCUCUCUCUCUUCUGUCA	Cleavage	cDNA chromosome:AGPv4:5:80234450:80238992:1 gene:Zm00001d015233 gene_biotype:protein_coding transcript_biotype:protein_coding description:Zm00001d015233
zma-miR156i-5p	Zm00001d015233_T009	1	21.867	1	20	1576	1595	UGACAGAAGAGAGUGAGCAC	GUGCUCUCUCUCUUCUGUCA	Cleavage	cDNA chromosome:AGPv4:5:80234269:80239165:1 gene:Zm00001d015233 gene_biotype:protein_coding transcript_biotype:protein_coding description:Zm00001d015233
zma-miR156i-5p	Zm00001d006091_T001	1	17.452	1	20	1544	1563	UGACAGAAGAGAGUGAGCAC	GUGCUCUCUCUCUUCUGUCA	Cleavage	cDNA chromosome:AGPv4:2:197898982:197903861:1 gene:Zm00001d006091 gene_biotype:protein_coding transcript_biotype:protein_coding description:Zm00001d006091
zma-miR156i-5p	Zm00001d015233_T008	1	21.867	1	20	1561	1580	UGACAGAAGAGAGUGAGCAC	GUGCUCUCUCUCUUCUGUCA	Cleavage	cDNA chromosome:AGPv4:5:80234233:80239340:1 gene:Zm00001d015233 gene_biotype:protein_coding transcript_biotype:protein_coding description:Zm00001d015233
zma-miR156i-5p	Zm00001d015233_T002	1	21.867	1	20	1738	1757	UGACAGAAGAGAGUGAGCAC	GUGCUCUCUCUCUUCUGUCA	Cleavage	cDNA chromosome:AGPv4:5:80234208:80239200:1 gene:Zm00001d015233 gene_biotype:protein_coding transcript_biotype:protein_coding description:Zm00001d015233
zma-miR156i-5p	Zm00001d015233_T001	1	22.777	1	20	2013	2032	UGACAGAAGAGAGUGAGCAC	GUGCUCUCUCUCUUCUGUCA	Cleavage	cDNA chromosome:AGPv4:5:80234208:80238992:1 gene:Zm00001d015233 gene_biotype:protein_coding transcript_biotype:protein_coding description:Zm00001d015233
zma-miR156i-5p	Zm00001d015233_T003	1	21.867	1	20	2007	2026	UGACAGAAGAGAGUGAGCAC	GUGCUCUCUCUCUUCUGUCA	Cleavage	cDNA chromosome:AGPv4:5:80234208:80239212:1 gene:Zm00001d015233 gene_biotype:protein_coding transcript_biotype:protein_coding description:Zm00001d015233
zma-miR156i-5p	Zm00001d015233_T011	1	21.867	1	20	2526	2545	UGACAGAAGAGAGUGAGCAC	GUGCUCUCUCUCUUCUGUCA	Cleavage	cDNA chromosome:AGPv4:5:80234450:80239175:1 gene:Zm00001d015233 gene_biotype:protein_coding transcript_biotype:protein_coding description:Zm00001d015233
zma-miR156i-5p	Zm00001d049824_T001	1	23.513	1	20	2772	2791	UGACAGAAGAGAGUGAGCAC	GUGCUCUCUCUCUUCUGUCA	Cleavage	cDNA chromosome:AGPv4:4:46625882:46629695:-1 gene:Zm00001d049824 gene_biotype:protein_coding transcript_biotype:protein_coding description:Squamosa promoter binding-like protein [Source:UniProtKB/TrEMBL;Acc:A0A1B1MQB5]
zma-miR156i-5p	Zm00001d015233_T006	1	19.255	1	20	3093	3112	UGACAGAAGAGAGUGAGCAC	GUGCUCUCUCUCUUCUGUCA	Cleavage	cDNA chromosome:AGPv4:5:80234233:80239225:1 gene:Zm00001d015233 gene_biotype:protein_coding transcript_biotype:protein_coding description:Zm00001d015233
zma-miR156i-5p	Zm00001d015233_T004	1	19.255	1	20	3270	3289	UGACAGAAGAGAGUGAGCAC	GUGCUCUCUCUCUUCUGUCA	Cleavage	cDNA chromosome:AGPv4:5:80234208:80239225:1 gene:Zm00001d015233 gene_biotype:protein_coding transcript_biotype:protein_coding description:Zm00001d015233
zma-miR156i-5p	Zm00001d015233_T007	1	19.255	1	20	3747	3766	UGACAGAAGAGAGUGAGCAC	GUGCUCUCUCUCUUCUGUCA	Cleavage	cDNA chromosome:AGPv4:5:80234233:80239228:1 gene:Zm00001d015233 gene_biotype:protein_coding transcript_biotype:protein_coding description:Zm00001d015233
zma-miR156i-5p	Zm00001d021573_T002	1	16.263	1	20	314	333	UGACAGAAGAGAGUGAGCAC	AUGCUCUCUCUCUUCUGUCA	Cleavage	cDNA chromosome:AGPv4:7:156465481:156466317:-1 gene:Zm00001d021573 gene_biotype:protein_coding transcript_biotype:protein_coding description:Zm00001d021573
zma-miR156i-5p	Zm00001d015410_T003	1	22.697	1	20	150	169	UGACAGAAGAGAGUGAGCAC	AUGCUCUCUCUCUUCUGUCA	Cleavage	cDNA chromosome:AGPv4:5:89051251:89053086:1 gene:Zm00001d015410 gene_biotype:protein_coding transcript_biotype:protein_coding description:SBP transcription factor [Source:UniProtKB/TrEMBL;Acc:B4F8H7]
zma-miR156i-5p	Zm00001d006451_T001	1	14.23	1	20	769	788	UGACAGAAGAGAGUGAGCAC	AUGCUCUCUCUCUUCUGUCA	Cleavage	cDNA chromosome:AGPv4:2:208544401:208546453:-1 gene:Zm00001d006451 gene_biotype:protein_coding transcript_biotype:protein_coding description:Zm00001d006451
zma-miR156i-5p	Zm00001d021573_T001	1	16.263	1	20	724	743	UGACAGAAGAGAGUGAGCAC	AUGCUCUCUCUCUUCUGUCA	Cleavage	cDNA chromosome:AGPv4:7:156465329:156466981:-1 gene:Zm00001d021573 gene_biotype:protein_coding transcript_biotype:protein_coding description:Zm00001d021573
zma-miR156i-5p	Zm00001d015410_T002	1	22.697	1	20	840	859	UGACAGAAGAGAGUGAGCAC	AUGCUCUCUCUCUUCUGUCA	Cleavage	cDNA chromosome:AGPv4:5:89049594:89053097:1 gene:Zm00001d015410 gene_biotype:protein_coding transcript_biotype:protein_coding description:SBP transcription factor [Source:UniProtKB/TrEMBL;Acc:B4F8H7]
zma-miR156i-5p	Zm00001d015410_T001	1	22.738	1	20	1860	1879	UGACAGAAGAGAGUGAGCAC	AUGCUCUCUCUCUUCUGUCA	Cleavage	cDNA chromosome:AGPv4:5:89049594:89053034:1 gene:Zm00001d015410 gene_biotype:protein_coding transcript_biotype:protein_coding description:SBP transcription factor [Source:UniProtKB/TrEMBL;Acc:B4F8H7]
zma-miR156k-5p	Zm00001d049165_T001	1	22.998	1	20	907	926	UGACAGAAGAGAGCGAGCAC	GUGCUCUCUCUCUUCUGUCA	Cleavage	cDNA chromosome:AGPv4:4:18638440:18650497:1 gene:Zm00001d049165 gene_biotype:protein_coding transcript_biotype:protein_coding description:SBP transcription factor [Source:UniProtKB/TrEMBL;Acc:C0P8S5]
zma-miR156k-5p	Zm00001d049165_T002	1	22.998	1	20	937	956	UGACAGAAGAGAGCGAGCAC	GUGCUCUCUCUCUUCUGUCA	Cleavage	cDNA chromosome:AGPv4:4:18638637:18650497:1 gene:Zm00001d049165 gene_biotype:protein_coding transcript_biotype:protein_coding description:SBP transcription factor [Source:UniProtKB/TrEMBL;Acc:C0P8S5]
zma-miR156k-5p	Zm00001d012015_T001	1	18.515	1	20	788	807	UGACAGAAGAGAGCGAGCAC	GUGCUCUCUCUCUUCUGUCA	Cleavage	cDNA chromosome:AGPv4:8:166514041:166517345:-1 gene:Zm00001d012015 gene_biotype:protein_coding transcript_biotype:protein_coding description:Zm00001d012015
zma-miR156k-5p	Zm00001d042319_T001	1	19.127	1	20	836	855	UGACAGAAGAGAGCGAGCAC	GUGCUCUCUCUCUUCUGUCA	Cleavage	cDNA chromosome:AGPv4:3:161006234:161009799:-1 gene:Zm00001d042319 gene_biotype:protein_coding transcript_biotype:protein_coding description:Zm00001d042319
zma-miR156k-5p	Zm00001d020941_T001	1	16.689	1	20	929	948	UGACAGAAGAGAGCGAGCAC	GUGCUCUCUCUCUUCUGUCA	Cleavage	cDNA chromosome:AGPv4:7:137273600:137277139:-1 gene:Zm00001d020941 gene_biotype:protein_coding transcript_biotype:protein_coding description:SBP transcription factor [Source:UniProtKB/TrEMBL;Acc:B4FXD9]
zma-miR156k-5p	Zm00001d006028_T001	1	18.45	1	20	932	951	UGACAGAAGAGAGCGAGCAC	GUGCUCUCUCUCUUCUGUCA	Cleavage	cDNA chromosome:AGPv4:2:195579800:195583642:-1 gene:Zm00001d006028 gene_biotype:protein_coding transcript_biotype:protein_coding description:SBP transcription factor [Source:UniProtKB/TrEMBL;Acc:B4FLF0]
zma-miR156k-5p	Zm00001d052890_T001	1	20.772	1	20	1055	1074	UGACAGAAGAGAGCGAGCAC	GUGCUCUCUCUCUUCUGUCA	Cleavage	cDNA chromosome:AGPv4:4:203611347:203615518:-1 gene:Zm00001d052890 gene_biotype:protein_coding transcript_biotype:protein_coding description:Squamosa promoter-binding protein-like (SBP domain) transcription factor family protein [Source:UniProtKB/TrEMBL;Acc:B7ZYE2]
zma-miR156k-5p	Zm00001d021056_T001	1	15.225	1	20	1022	1041	UGACAGAAGAGAGCGAGCAC	GUGCUCUCUCUCUUCUGUCA	Cleavage	cDNA chromosome:AGPv4:7:141662438:141666340:1 gene:Zm00001d021056 gene_biotype:protein_coding transcript_biotype:protein_coding description:Zm00001d021056
zma-miR156k-5p	Zm00001d049824_T002	1	23.513	1	20	1208	1227	UGACAGAAGAGAGCGAGCAC	GUGCUCUCUCUCUUCUGUCA	Cleavage	cDNA chromosome:AGPv4:4:46625882:46630722:-1 gene:Zm00001d049824 gene_biotype:protein_coding transcript_biotype:protein_coding description:Squamosa promoter binding-like protein [Source:UniProtKB/TrEMBL;Acc:A0A1B1MQB5]
zma-miR156k-5p	Zm00001d015233_T005	1	22.777	1	20	1567	1586	UGACAGAAGAGAGCGAGCAC	GUGCUCUCUCUCUUCUGUCA	Cleavage	cDNA chromosome:AGPv4:5:80234233:80238992:1 gene:Zm00001d015233 gene_biotype:protein_coding transcript_biotype:protein_coding description:Zm00001d015233
zma-miR156k-5p	Zm00001d015233_T010	1	19.41	1	20	1638	1657	UGACAGAAGAGAGCGAGCAC	GUGCUCUCUCUCUUCUGUCA	Cleavage	cDNA chromosome:AGPv4:5:80234450:80238992:1 gene:Zm00001d015233 gene_biotype:protein_coding transcript_biotype:protein_coding description:Zm00001d015233
zma-miR156k-5p	Zm00001d015233_T009	1	21.867	1	20	1576	1595	UGACAGAAGAGAGCGAGCAC	GUGCUCUCUCUCUUCUGUCA	Cleavage	cDNA chromosome:AGPv4:5:80234269:80239165:1 gene:Zm00001d015233 gene_biotype:protein_coding transcript_biotype:protein_coding description:Zm00001d015233
zma-miR156k-5p	Zm00001d006091_T001	1	17.452	1	20	1544	1563	UGACAGAAGAGAGCGAGCAC	GUGCUCUCUCUCUUCUGUCA	Cleavage	cDNA chromosome:AGPv4:2:197898982:197903861:1 gene:Zm00001d006091 gene_biotype:protein_coding transcript_biotype:protein_coding description:Zm00001d006091
zma-miR156k-5p	Zm00001d015233_T008	1	21.867	1	20	1561	1580	UGACAGAAGAGAGCGAGCAC	GUGCUCUCUCUCUUCUGUCA	Cleavage	cDNA chromosome:AGPv4:5:80234233:80239340:1 gene:Zm00001d015233 gene_biotype:protein_coding transcript_biotype:protein_coding description:Zm00001d015233
zma-miR156k-5p	Zm00001d015233_T002	1	21.867	1	20	1738	1757	UGACAGAAGAGAGCGAGCAC	GUGCUCUCUCUCUUCUGUCA	Cleavage	cDNA chromosome:AGPv4:5:80234208:80239200:1 gene:Zm00001d015233 gene_biotype:protein_coding transcript_biotype:protein_coding description:Zm00001d015233
zma-miR156k-5p	Zm00001d015233_T001	1	22.777	1	20	2013	2032	UGACAGAAGAGAGCGAGCAC	GUGCUCUCUCUCUUCUGUCA	Cleavage	cDNA chromosome:AGPv4:5:80234208:80238992:1 gene:Zm00001d015233 gene_biotype:protein_coding transcript_biotype:protein_coding description:Zm00001d015233
zma-miR156k-5p	Zm00001d015233_T003	1	21.867	1	20	2007	2026	UGACAGAAGAGAGCGAGCAC	GUGCUCUCUCUCUUCUGUCA	Cleavage	cDNA chromosome:AGPv4:5:80234208:80239212:1 gene:Zm00001d015233 gene_biotype:protein_coding transcript_biotype:protein_coding description:Zm00001d015233
zma-miR156k-5p	Zm00001d015233_T011	1	21.867	1	20	2526	2545	UGACAGAAGAGAGCGAGCAC	GUGCUCUCUCUCUUCUGUCA	Cleavage	cDNA chromosome:AGPv4:5:80234450:80239175:1 gene:Zm00001d015233 gene_biotype:protein_coding transcript_biotype:protein_coding description:Zm00001d015233
zma-miR156k-5p	Zm00001d049824_T001	1	23.513	1	20	2772	2791	UGACAGAAGAGAGCGAGCAC	GUGCUCUCUCUCUUCUGUCA	Cleavage	cDNA chromosome:AGPv4:4:46625882:46629695:-1 gene:Zm00001d049824 gene_biotype:protein_coding transcript_biotype:protein_coding description:Squamosa promoter binding-like protein [Source:UniProtKB/TrEMBL;Acc:A0A1B1MQB5]
zma-miR156k-5p	Zm00001d015233_T006	1	19.255	1	20	3093	3112	UGACAGAAGAGAGCGAGCAC	GUGCUCUCUCUCUUCUGUCA	Cleavage	cDNA chromosome:AGPv4:5:80234233:80239225:1 gene:Zm00001d015233 gene_biotype:protein_coding transcript_biotype:protein_coding description:Zm00001d015233
zma-miR156k-5p	Zm00001d015233_T004	1	19.255	1	20	3270	3289	UGACAGAAGAGAGCGAGCAC	GUGCUCUCUCUCUUCUGUCA	Cleavage	cDNA chromosome:AGPv4:5:80234208:80239225:1 gene:Zm00001d015233 gene_biotype:protein_coding transcript_biotype:protein_coding description:Zm00001d015233
zma-miR156k-5p	Zm00001d015233_T007	1	19.255	1	20	3747	3766	UGACAGAAGAGAGCGAGCAC	GUGCUCUCUCUCUUCUGUCA	Cleavage	cDNA chromosome:AGPv4:5:80234233:80239228:1 gene:Zm00001d015233 gene_biotype:protein_coding transcript_biotype:protein_coding description:Zm00001d015233
zma-miR156k-5p	Zm00001d021573_T002	1	16.263	1	20	314	333	UGACAGAAGAGAGCGAGCAC	AUGCUCUCUCUCUUCUGUCA	Cleavage	cDNA chromosome:AGPv4:7:156465481:156466317:-1 gene:Zm00001d021573 gene_biotype:protein_coding transcript_biotype:protein_coding description:Zm00001d021573
zma-miR156k-5p	Zm00001d015410_T003	1	22.697	1	20	150	169	UGACAGAAGAGAGCGAGCAC	AUGCUCUCUCUCUUCUGUCA	Cleavage	cDNA chromosome:AGPv4:5:89051251:89053086:1 gene:Zm00001d015410 gene_biotype:protein_coding transcript_biotype:protein_coding description:SBP transcription factor [Source:UniProtKB/TrEMBL;Acc:B4F8H7]
zma-miR156k-5p	Zm00001d006451_T001	1	14.23	1	20	769	788	UGACAGAAGAGAGCGAGCAC	AUGCUCUCUCUCUUCUGUCA	Cleavage	cDNA chromosome:AGPv4:2:208544401:208546453:-1 gene:Zm00001d006451 gene_biotype:protein_coding transcript_biotype:protein_coding description:Zm00001d006451
zma-miR156k-5p	Zm00001d021573_T001	1	16.263	1	20	724	743	UGACAGAAGAGAGCGAGCAC	AUGCUCUCUCUCUUCUGUCA	Cleavage	cDNA chromosome:AGPv4:7:156465329:156466981:-1 gene:Zm00001d021573 gene_biotype:protein_coding transcript_biotype:protein_coding description:Zm00001d021573
zma-miR156k-5p	Zm00001d015410_T002	1	22.697	1	20	840	859	UGACAGAAGAGAGCGAGCAC	AUGCUCUCUCUCUUCUGUCA	Cleavage	cDNA chromosome:AGPv4:5:89049594:89053097:1 gene:Zm00001d015410 gene_biotype:protein_coding transcript_biotype:protein_coding description:SBP transcription factor [Source:UniProtKB/TrEMBL;Acc:B4F8H7]
zma-miR156k-5p	Zm00001d015410_T001	1	22.738	1	20	1860	1879	UGACAGAAGAGAGCGAGCAC	AUGCUCUCUCUCUUCUGUCA	Cleavage	cDNA chromosome:AGPv4:5:89049594:89053034:1 gene:Zm00001d015410 gene_biotype:protein_coding transcript_biotype:protein_coding description:SBP transcription factor [Source:UniProtKB/TrEMBL;Acc:B4F8H7]
zma-miR156l-5p	Zm00001d049165_T001	1	22.998	1	20	907	926	UGACAGAAGAGAGUGAGCAC	GUGCUCUCUCUCUUCUGUCA	Cleavage	cDNA chromosome:AGPv4:4:18638440:18650497:1 gene:Zm00001d049165 gene_biotype:protein_coding transcript_biotype:protein_coding description:SBP transcription factor [Source:UniProtKB/TrEMBL;Acc:C0P8S5]
zma-miR156l-5p	Zm00001d049165_T002	1	22.998	1	20	937	956	UGACAGAAGAGAGUGAGCAC	GUGCUCUCUCUCUUCUGUCA	Cleavage	cDNA chromosome:AGPv4:4:18638637:18650497:1 gene:Zm00001d049165 gene_biotype:protein_coding transcript_biotype:protein_coding description:SBP transcription factor [Source:UniProtKB/TrEMBL;Acc:C0P8S5]
zma-miR156l-5p	Zm00001d012015_T001	1	18.515	1	20	788	807	UGACAGAAGAGAGUGAGCAC	GUGCUCUCUCUCUUCUGUCA	Cleavage	cDNA chromosome:AGPv4:8:166514041:166517345:-1 gene:Zm00001d012015 gene_biotype:protein_coding transcript_biotype:protein_coding description:Zm00001d012015
zma-miR156l-5p	Zm00001d042319_T001	1	19.127	1	20	836	855	UGACAGAAGAGAGUGAGCAC	GUGCUCUCUCUCUUCUGUCA	Cleavage	cDNA chromosome:AGPv4:3:161006234:161009799:-1 gene:Zm00001d042319 gene_biotype:protein_coding transcript_biotype:protein_coding description:Zm00001d042319
zma-miR156l-5p	Zm00001d020941_T001	1	16.689	1	20	929	948	UGACAGAAGAGAGUGAGCAC	GUGCUCUCUCUCUUCUGUCA	Cleavage	cDNA chromosome:AGPv4:7:137273600:137277139:-1 gene:Zm00001d020941 gene_biotype:protein_coding transcript_biotype:protein_coding description:SBP transcription factor [Source:UniProtKB/TrEMBL;Acc:B4FXD9]
zma-miR156l-5p	Zm00001d006028_T001	1	18.45	1	20	932	951	UGACAGAAGAGAGUGAGCAC	GUGCUCUCUCUCUUCUGUCA	Cleavage	cDNA chromosome:AGPv4:2:195579800:195583642:-1 gene:Zm00001d006028 gene_biotype:protein_coding transcript_biotype:protein_coding description:SBP transcription factor [Source:UniProtKB/TrEMBL;Acc:B4FLF0]
zma-miR156l-5p	Zm00001d052890_T001	1	20.772	1	20	1055	1074	UGACAGAAGAGAGUGAGCAC	GUGCUCUCUCUCUUCUGUCA	Cleavage	cDNA chromosome:AGPv4:4:203611347:203615518:-1 gene:Zm00001d052890 gene_biotype:protein_coding transcript_biotype:protein_coding description:Squamosa promoter-binding protein-like (SBP domain) transcription factor family protein [Source:UniProtKB/TrEMBL;Acc:B7ZYE2]
zma-miR156l-5p	Zm00001d021056_T001	1	15.225	1	20	1022	1041	UGACAGAAGAGAGUGAGCAC	GUGCUCUCUCUCUUCUGUCA	Cleavage	cDNA chromosome:AGPv4:7:141662438:141666340:1 gene:Zm00001d021056 gene_biotype:protein_coding transcript_biotype:protein_coding description:Zm00001d021056
zma-miR156l-5p	Zm00001d049824_T002	1	23.513	1	20	1208	1227	UGACAGAAGAGAGUGAGCAC	GUGCUCUCUCUCUUCUGUCA	Cleavage	cDNA chromosome:AGPv4:4:46625882:46630722:-1 gene:Zm00001d049824 gene_biotype:protein_coding transcript_biotype:protein_coding description:Squamosa promoter binding-like protein [Source:UniProtKB/TrEMBL;Acc:A0A1B1MQB5]
zma-miR156l-5p	Zm00001d015233_T005	1	22.777	1	20	1567	1586	UGACAGAAGAGAGUGAGCAC	GUGCUCUCUCUCUUCUGUCA	Cleavage	cDNA chromosome:AGPv4:5:80234233:80238992:1 gene:Zm00001d015233 gene_biotype:protein_coding transcript_biotype:protein_coding description:Zm00001d015233
zma-miR156l-5p	Zm00001d015233_T010	1	19.41	1	20	1638	1657	UGACAGAAGAGAGUGAGCAC	GUGCUCUCUCUCUUCUGUCA	Cleavage	cDNA chromosome:AGPv4:5:80234450:80238992:1 gene:Zm00001d015233 gene_biotype:protein_coding transcript_biotype:protein_coding description:Zm00001d015233
zma-miR156l-5p	Zm00001d015233_T009	1	21.867	1	20	1576	1595	UGACAGAAGAGAGUGAGCAC	GUGCUCUCUCUCUUCUGUCA	Cleavage	cDNA chromosome:AGPv4:5:80234269:80239165:1 gene:Zm00001d015233 gene_biotype:protein_coding transcript_biotype:protein_coding description:Zm00001d015233
zma-miR156l-5p	Zm00001d006091_T001	1	17.452	1	20	1544	1563	UGACAGAAGAGAGUGAGCAC	GUGCUCUCUCUCUUCUGUCA	Cleavage	cDNA chromosome:AGPv4:2:197898982:197903861:1 gene:Zm00001d006091 gene_biotype:protein_coding transcript_biotype:protein_coding description:Zm00001d006091
zma-miR156l-5p	Zm00001d015233_T008	1	21.867	1	20	1561	1580	UGACAGAAGAGAGUGAGCAC	GUGCUCUCUCUCUUCUGUCA	Cleavage	cDNA chromosome:AGPv4:5:80234233:80239340:1 gene:Zm00001d015233 gene_biotype:protein_coding transcript_biotype:protein_coding description:Zm00001d015233
zma-miR156l-5p	Zm00001d015233_T002	1	21.867	1	20	1738	1757	UGACAGAAGAGAGUGAGCAC	GUGCUCUCUCUCUUCUGUCA	Cleavage	cDNA chromosome:AGPv4:5:80234208:80239200:1 gene:Zm00001d015233 gene_biotype:protein_coding transcript_biotype:protein_coding description:Zm00001d015233
zma-miR156l-5p	Zm00001d015233_T001	1	22.777	1	20	2013	2032	UGACAGAAGAGAGUGAGCAC	GUGCUCUCUCUCUUCUGUCA	Cleavage	cDNA chromosome:AGPv4:5:80234208:80238992:1 gene:Zm00001d015233 gene_biotype:protein_coding transcript_biotype:protein_coding description:Zm00001d015233
zma-miR156l-5p	Zm00001d015233_T003	1	21.867	1	20	2007	2026	UGACAGAAGAGAGUGAGCAC	GUGCUCUCUCUCUUCUGUCA	Cleavage	cDNA chromosome:AGPv4:5:80234208:80239212:1 gene:Zm00001d015233 gene_biotype:protein_coding transcript_biotype:protein_coding description:Zm00001d015233
zma-miR156l-5p	Zm00001d015233_T011	1	21.867	1	20	2526	2545	UGACAGAAGAGAGUGAGCAC	GUGCUCUCUCUCUUCUGUCA	Cleavage	cDNA chromosome:AGPv4:5:80234450:80239175:1 gene:Zm00001d015233 gene_biotype:protein_coding transcript_biotype:protein_coding description:Zm00001d015233
zma-miR156l-5p	Zm00001d049824_T001	1	23.513	1	20	2772	2791	UGACAGAAGAGAGUGAGCAC	GUGCUCUCUCUCUUCUGUCA	Cleavage	cDNA chromosome:AGPv4:4:46625882:46629695:-1 gene:Zm00001d049824 gene_biotype:protein_coding transcript_biotype:protein_coding description:Squamosa promoter binding-like protein [Source:UniProtKB/TrEMBL;Acc:A0A1B1MQB5]
zma-miR156l-5p	Zm00001d015233_T006	1	19.255	1	20	3093	3112	UGACAGAAGAGAGUGAGCAC	GUGCUCUCUCUCUUCUGUCA	Cleavage	cDNA chromosome:AGPv4:5:80234233:80239225:1 gene:Zm00001d015233 gene_biotype:protein_coding transcript_biotype:protein_coding description:Zm00001d015233
zma-miR156l-5p	Zm00001d015233_T004	1	19.255	1	20	3270	3289	UGACAGAAGAGAGUGAGCAC	GUGCUCUCUCUCUUCUGUCA	Cleavage	cDNA chromosome:AGPv4:5:80234208:80239225:1 gene:Zm00001d015233 gene_biotype:protein_coding transcript_biotype:protein_coding description:Zm00001d015233
zma-miR156l-5p	Zm00001d015233_T007	1	19.255	1	20	3747	3766	UGACAGAAGAGAGUGAGCAC	GUGCUCUCUCUCUUCUGUCA	Cleavage	cDNA chromosome:AGPv4:5:80234233:80239228:1 gene:Zm00001d015233 gene_biotype:protein_coding transcript_biotype:protein_coding description:Zm00001d015233
zma-miR156l-5p	Zm00001d021573_T002	1	16.263	1	20	314	333	UGACAGAAGAGAGUGAGCAC	AUGCUCUCUCUCUUCUGUCA	Cleavage	cDNA chromosome:AGPv4:7:156465481:156466317:-1 gene:Zm00001d021573 gene_biotype:protein_coding transcript_biotype:protein_coding description:Zm00001d021573
zma-miR156l-5p	Zm00001d015410_T003	1	22.697	1	20	150	169	UGACAGAAGAGAGUGAGCAC	AUGCUCUCUCUCUUCUGUCA	Cleavage	cDNA chromosome:AGPv4:5:89051251:89053086:1 gene:Zm00001d015410 gene_biotype:protein_coding transcript_biotype:protein_coding description:SBP transcription factor [Source:UniProtKB/TrEMBL;Acc:B4F8H7]
zma-miR156l-5p	Zm00001d006451_T001	1	14.23	1	20	769	788	UGACAGAAGAGAGUGAGCAC	AUGCUCUCUCUCUUCUGUCA	Cleavage	cDNA chromosome:AGPv4:2:208544401:208546453:-1 gene:Zm00001d006451 gene_biotype:protein_coding transcript_biotype:protein_coding description:Zm00001d006451
zma-miR156l-5p	Zm00001d021573_T001	1	16.263	1	20	724	743	UGACAGAAGAGAGUGAGCAC	AUGCUCUCUCUCUUCUGUCA	Cleavage	cDNA chromosome:AGPv4:7:156465329:156466981:-1 gene:Zm00001d021573 gene_biotype:protein_coding transcript_biotype:protein_coding description:Zm00001d021573
zma-miR156l-5p	Zm00001d015410_T002	1	22.697	1	20	840	859	UGACAGAAGAGAGUGAGCAC	AUGCUCUCUCUCUUCUGUCA	Cleavage	cDNA chromosome:AGPv4:5:89049594:89053097:1 gene:Zm00001d015410 gene_biotype:protein_coding transcript_biotype:protein_coding description:SBP transcription factor [Source:UniProtKB/TrEMBL;Acc:B4F8H7]
zma-miR156l-5p	Zm00001d015410_T001	1	22.738	1	20	1860	1879	UGACAGAAGAGAGUGAGCAC	AUGCUCUCUCUCUUCUGUCA	Cleavage	cDNA chromosome:AGPv4:5:89049594:89053034:1 gene:Zm00001d015410 gene_biotype:protein_coding transcript_biotype:protein_coding description:SBP transcription factor [Source:UniProtKB/TrEMBL;Acc:B4F8H7]
zma-miR159c-3p	Zm00001d046518_T001	1	20.367	1	21	888	908	CUUGGAUUGAAGGGAGCUCCU	UCGAGCUCCCUUCAAUCCAAA	Cleavage	cDNA chromosome:AGPv4:9:93438079:93444871:-1 gene:Zm00001d046518 gene_biotype:protein_coding transcript_biotype:protein_coding description:Putative MYB DNA-binding domain superfamily protein [Source:UniProtKB/TrEMBL;Acc:K7VW09]
zma-miR159c-3p	Zm00001d046517_T001	1	20.367	1	21	888	908	CUUGGAUUGAAGGGAGCUCCU	UCGAGCUCCCUUCAAUCCAAA	Cleavage	cDNA chromosome:AGPv4:9:93396849:93405759:-1 gene:Zm00001d046517 gene_biotype:protein_coding transcript_biotype:protein_coding description:Putative MYB DNA-binding domain superfamily protein [Source:UniProtKB/TrEMBL;Acc:K7VW09]
zma-miR159d-3p	Zm00001d046517_T001	1	20.367	1	21	888	908	CUUGGAUUGAAGGGAGCUCCU	UCGAGCUCCCUUCAAUCCAAA	Cleavage	cDNA chromosome:AGPv4:9:93396849:93405759:-1 gene:Zm00001d046517 gene_biotype:protein_coding transcript_biotype:protein_coding description:Putative MYB DNA-binding domain superfamily protein [Source:UniProtKB/TrEMBL;Acc:K7VW09]
zma-miR159d-3p	Zm00001d046518_T001	1	20.367	1	21	888	908	CUUGGAUUGAAGGGAGCUCCU	UCGAGCUCCCUUCAAUCCAAA	Cleavage	cDNA chromosome:AGPv4:9:93438079:93444871:-1 gene:Zm00001d046518 gene_biotype:protein_coding transcript_biotype:protein_coding description:Putative MYB DNA-binding domain superfamily protein [Source:UniProtKB/TrEMBL;Acc:K7VW09]
zma-miR159g-3p	Zm00001d043131_T001	1	17.184	1	21	1304	1324	UUUGGAGUGAAGGGAGUUCUG	UGGAGCUCCCUUCACUCCAAG	Cleavage	cDNA chromosome:AGPv4:3:189941282:189945237:-1 gene:Zm00001d043131 gene_biotype:protein_coding transcript_biotype:protein_coding description:MYBGA transcription factor [Source:UniProtKB/TrEMBL;Acc:B4F9Y7]
zma-miR159g-3p	Zm00001d043131_T002	1	17.184	1	21	1804	1824	UUUGGAGUGAAGGGAGUUCUG	UGGAGCUCCCUUCACUCCAAG	Cleavage	cDNA chromosome:AGPv4:3:189941282:189945237:-1 gene:Zm00001d043131 gene_biotype:protein_coding transcript_biotype:protein_coding description:MYBGA transcription factor [Source:UniProtKB/TrEMBL;Acc:B4F9Y7]
zma-miR160a-5p	Zm00001d051172_T001	1	22.146	1	21	1502	1522	UGCCUGGCUCCCUGUAUGCCA	AGCCAUACAGGGAGCCAGGCA	Cleavage	cDNA chromosome:AGPv4:4:147112461:147115250:1 gene:Zm00001d051172 gene_biotype:protein_coding transcript_biotype:protein_coding description:Auxin response factor [Source:UniProtKB/TrEMBL;Acc:D9HNU2]
zma-miR160b-5p	Zm00001d051172_T001	1	22.146	1	21	1502	1522	UGCCUGGCUCCCUGUAUGCCA	AGCCAUACAGGGAGCCAGGCA	Cleavage	cDNA chromosome:AGPv4:4:147112461:147115250:1 gene:Zm00001d051172 gene_biotype:protein_coding transcript_biotype:protein_coding description:Auxin response factor [Source:UniProtKB/TrEMBL;Acc:D9HNU2]
zma-miR160c-5p	Zm00001d051172_T001	1	22.146	1	21	1502	1522	UGCCUGGCUCCCUGUAUGCCA	AGCCAUACAGGGAGCCAGGCA	Cleavage	cDNA chromosome:AGPv4:4:147112461:147115250:1 gene:Zm00001d051172 gene_biotype:protein_coding transcript_biotype:protein_coding description:Auxin response factor [Source:UniProtKB/TrEMBL;Acc:D9HNU2]
zma-miR160d-5p	Zm00001d051172_T001	1	22.146	1	21	1502	1522	UGCCUGGCUCCCUGUAUGCCA	AGCCAUACAGGGAGCCAGGCA	Cleavage	cDNA chromosome:AGPv4:4:147112461:147115250:1 gene:Zm00001d051172 gene_biotype:protein_coding transcript_biotype:protein_coding description:Auxin response factor [Source:UniProtKB/TrEMBL;Acc:D9HNU2]
zma-miR160e	Zm00001d051172_T001	1	22.146	1	21	1502	1522	UGCCUGGCUCCCUGUAUGCCA	AGCCAUACAGGGAGCCAGGCA	Cleavage	cDNA chromosome:AGPv4:4:147112461:147115250:1 gene:Zm00001d051172 gene_biotype:protein_coding transcript_biotype:protein_coding description:Auxin response factor [Source:UniProtKB/TrEMBL;Acc:D9HNU2]
zma-miR160f-5p	Zm00001d051172_T001	1	22.146	1	21	1502	1522	UGCCUGGCUCCCUGUAUGCCG	AGCCAUACAGGGAGCCAGGCA	Cleavage	cDNA chromosome:AGPv4:4:147112461:147115250:1 gene:Zm00001d051172 gene_biotype:protein_coding transcript_biotype:protein_coding description:Auxin response factor [Source:UniProtKB/TrEMBL;Acc:D9HNU2]
zma-miR160g-5p	Zm00001d051172_T001	1	22.146	1	21	1502	1522	UGCCUGGCUCCCUGUAUGCCA	AGCCAUACAGGGAGCCAGGCA	Cleavage	cDNA chromosome:AGPv4:4:147112461:147115250:1 gene:Zm00001d051172 gene_biotype:protein_coding transcript_biotype:protein_coding description:Auxin response factor [Source:UniProtKB/TrEMBL;Acc:D9HNU2]
zma-miR164a-5p	Zm00001d041472_T001	1	20.062	1	21	939	959	UGGAGAAGCAGGGCACGUGCA	AGCAGGUGCCCUGCUUCUCCA	Cleavage	cDNA chromosome:AGPv4:3:122367956:122372020:1 gene:Zm00001d041472 gene_biotype:protein_coding transcript_biotype:protein_coding description:Zm00001d041472
zma-miR164a-5p	Zm00001d041791_T001	1	20.392	1	21	860	880	UGGAGAAGCAGGGCACGUGCA	AGCUCGUGCCCUGCUUCUCCA	Cleavage	cDNA chromosome:AGPv4:3:138257127:138259382:1 gene:Zm00001d041791 gene_biotype:protein_coding transcript_biotype:protein_coding description:Zm00001d041791
zma-miR164a-5p	Zm00001d014405_T001	1	19.743	1	21	785	805	UGGAGAAGCAGGGCACGUGCA	AGCAAGUGCCCUGCUUCUCCA	Cleavage	cDNA chromosome:AGPv4:5:44701128:44705362:-1 gene:Zm00001d014405 gene_biotype:protein_coding transcript_biotype:protein_coding description:Zm00001d014405
zma-miR164a-5p	Zm00001d035266_T001	1	17.089	1	21	854	874	UGGAGAAGCAGGGCACGUGCA	AGCUCGUGCCCUGCUUCUCCA	Cleavage	cDNA chromosome:AGPv4:6:18673737:18675956:1 gene:Zm00001d035266 gene_biotype:protein_coding transcript_biotype:protein_coding description:CUC2 [Source:UniProtKB/TrEMBL;Acc:B6TZM7]
zma-miR164a-5p	Zm00001d016950_T001	1	17.373	1	21	784	804	UGGAGAAGCAGGGCACGUGCA	CACACGUGACCUGCUUCUCCA	Cleavage	cDNA chromosome:AGPv4:5:180967088:180968694:1 gene:Zm00001d016950 gene_biotype:protein_coding transcript_biotype:protein_coding description:Zm00001d016950
zma-miR164a-5p	Zm00001d016950_T002	1	17.042	1	21	836	856	UGGAGAAGCAGGGCACGUGCA	CACACGUGACCUGCUUCUCCA	Cleavage	cDNA chromosome:AGPv4:5:180967095:180968597:1 gene:Zm00001d016950 gene_biotype:protein_coding transcript_biotype:protein_coding description:Zm00001d016950
zma-miR164b-5p	Zm00001d041472_T001	1	20.062	1	21	939	959	UGGAGAAGCAGGGCACGUGCA	AGCAGGUGCCCUGCUUCUCCA	Cleavage	cDNA chromosome:AGPv4:3:122367956:122372020:1 gene:Zm00001d041472 gene_biotype:protein_coding transcript_biotype:protein_coding description:Zm00001d041472
zma-miR164b-5p	Zm00001d041791_T001	1	20.392	1	21	860	880	UGGAGAAGCAGGGCACGUGCA	AGCUCGUGCCCUGCUUCUCCA	Cleavage	cDNA chromosome:AGPv4:3:138257127:138259382:1 gene:Zm00001d041791 gene_biotype:protein_coding transcript_biotype:protein_coding description:Zm00001d041791
zma-miR164b-5p	Zm00001d014405_T001	1	19.743	1	21	785	805	UGGAGAAGCAGGGCACGUGCA	AGCAAGUGCCCUGCUUCUCCA	Cleavage	cDNA chromosome:AGPv4:5:44701128:44705362:-1 gene:Zm00001d014405 gene_biotype:protein_coding transcript_biotype:protein_coding description:Zm00001d014405
zma-miR164b-5p	Zm00001d035266_T001	1	17.089	1	21	854	874	UGGAGAAGCAGGGCACGUGCA	AGCUCGUGCCCUGCUUCUCCA	Cleavage	cDNA chromosome:AGPv4:6:18673737:18675956:1 gene:Zm00001d035266 gene_biotype:protein_coding transcript_biotype:protein_coding description:CUC2 [Source:UniProtKB/TrEMBL;Acc:B6TZM7]
zma-miR164b-5p	Zm00001d016950_T001	1	17.373	1	21	784	804	UGGAGAAGCAGGGCACGUGCA	CACACGUGACCUGCUUCUCCA	Cleavage	cDNA chromosome:AGPv4:5:180967088:180968694:1 gene:Zm00001d016950 gene_biotype:protein_coding transcript_biotype:protein_coding description:Zm00001d016950
zma-miR164b-5p	Zm00001d016950_T002	1	17.042	1	21	836	856	UGGAGAAGCAGGGCACGUGCA	CACACGUGACCUGCUUCUCCA	Cleavage	cDNA chromosome:AGPv4:5:180967095:180968597:1 gene:Zm00001d016950 gene_biotype:protein_coding transcript_biotype:protein_coding description:Zm00001d016950
zma-miR164c-5p	Zm00001d041472_T001	1	20.062	1	21	939	959	UGGAGAAGCAGGGCACGUGCA	AGCAGGUGCCCUGCUUCUCCA	Cleavage	cDNA chromosome:AGPv4:3:122367956:122372020:1 gene:Zm00001d041472 gene_biotype:protein_coding transcript_biotype:protein_coding description:Zm00001d041472
zma-miR164c-5p	Zm00001d041791_T001	1	20.392	1	21	860	880	UGGAGAAGCAGGGCACGUGCA	AGCUCGUGCCCUGCUUCUCCA	Cleavage	cDNA chromosome:AGPv4:3:138257127:138259382:1 gene:Zm00001d041791 gene_biotype:protein_coding transcript_biotype:protein_coding description:Zm00001d041791
zma-miR164c-5p	Zm00001d014405_T001	1	19.743	1	21	785	805	UGGAGAAGCAGGGCACGUGCA	AGCAAGUGCCCUGCUUCUCCA	Cleavage	cDNA chromosome:AGPv4:5:44701128:44705362:-1 gene:Zm00001d014405 gene_biotype:protein_coding transcript_biotype:protein_coding description:Zm00001d014405
zma-miR164c-5p	Zm00001d035266_T001	1	17.089	1	21	854	874	UGGAGAAGCAGGGCACGUGCA	AGCUCGUGCCCUGCUUCUCCA	Cleavage	cDNA chromosome:AGPv4:6:18673737:18675956:1 gene:Zm00001d035266 gene_biotype:protein_coding transcript_biotype:protein_coding description:CUC2 [Source:UniProtKB/TrEMBL;Acc:B6TZM7]
zma-miR164c-5p	Zm00001d016950_T001	1	17.373	1	21	784	804	UGGAGAAGCAGGGCACGUGCA	CACACGUGACCUGCUUCUCCA	Cleavage	cDNA chromosome:AGPv4:5:180967088:180968694:1 gene:Zm00001d016950 gene_biotype:protein_coding transcript_biotype:protein_coding description:Zm00001d016950
zma-miR164c-5p	Zm00001d016950_T002	1	17.042	1	21	836	856	UGGAGAAGCAGGGCACGUGCA	CACACGUGACCUGCUUCUCCA	Cleavage	cDNA chromosome:AGPv4:5:180967095:180968597:1 gene:Zm00001d016950 gene_biotype:protein_coding transcript_biotype:protein_coding description:Zm00001d016950
zma-miR164d-5p	Zm00001d041472_T001	1	20.062	1	21	939	959	UGGAGAAGCAGGGCACGUGCA	AGCAGGUGCCCUGCUUCUCCA	Cleavage	cDNA chromosome:AGPv4:3:122367956:122372020:1 gene:Zm00001d041472 gene_biotype:protein_coding transcript_biotype:protein_coding description:Zm00001d041472
zma-miR164d-5p	Zm00001d041791_T001	1	20.392	1	21	860	880	UGGAGAAGCAGGGCACGUGCA	AGCUCGUGCCCUGCUUCUCCA	Cleavage	cDNA chromosome:AGPv4:3:138257127:138259382:1 gene:Zm00001d041791 gene_biotype:protein_coding transcript_biotype:protein_coding description:Zm00001d041791
zma-miR164d-5p	Zm00001d014405_T001	1	19.743	1	21	785	805	UGGAGAAGCAGGGCACGUGCA	AGCAAGUGCCCUGCUUCUCCA	Cleavage	cDNA chromosome:AGPv4:5:44701128:44705362:-1 gene:Zm00001d014405 gene_biotype:protein_coding transcript_biotype:protein_coding description:Zm00001d014405
zma-miR164d-5p	Zm00001d035266_T001	1	17.089	1	21	854	874	UGGAGAAGCAGGGCACGUGCA	AGCUCGUGCCCUGCUUCUCCA	Cleavage	cDNA chromosome:AGPv4:6:18673737:18675956:1 gene:Zm00001d035266 gene_biotype:protein_coding transcript_biotype:protein_coding description:CUC2 [Source:UniProtKB/TrEMBL;Acc:B6TZM7]
zma-miR164d-5p	Zm00001d016950_T001	1	17.373	1	21	784	804	UGGAGAAGCAGGGCACGUGCA	CACACGUGACCUGCUUCUCCA	Cleavage	cDNA chromosome:AGPv4:5:180967088:180968694:1 gene:Zm00001d016950 gene_biotype:protein_coding transcript_biotype:protein_coding description:Zm00001d016950
zma-miR164d-5p	Zm00001d016950_T002	1	17.042	1	21	836	856	UGGAGAAGCAGGGCACGUGCA	CACACGUGACCUGCUUCUCCA	Cleavage	cDNA chromosome:AGPv4:5:180967095:180968597:1 gene:Zm00001d016950 gene_biotype:protein_coding transcript_biotype:protein_coding description:Zm00001d016950
zma-miR164e-5p	Zm00001d016950_T002	1	17.042	1	21	836	856	UGGAGAAGCAGGACACGUGAG	CACACGUGACCUGCUUCUCCA	Cleavage	cDNA chromosome:AGPv4:5:180967095:180968597:1 gene:Zm00001d016950 gene_biotype:protein_coding transcript_biotype:protein_coding description:Zm00001d016950
zma-miR164e-5p	Zm00001d016950_T001	1	17.373	1	21	784	804	UGGAGAAGCAGGACACGUGAG	CACACGUGACCUGCUUCUCCA	Cleavage	cDNA chromosome:AGPv4:5:180967088:180968694:1 gene:Zm00001d016950 gene_biotype:protein_coding transcript_biotype:protein_coding description:Zm00001d016950
zma-miR164f-5p	Zm00001d041472_T001	1	20.062	1	21	939	959	UGGAGAAGCAGGGCACGUGCU	AGCAGGUGCCCUGCUUCUCCA	Cleavage	cDNA chromosome:AGPv4:3:122367956:122372020:1 gene:Zm00001d041472 gene_biotype:protein_coding transcript_biotype:protein_coding description:Zm00001d041472
zma-miR164f-5p	Zm00001d041791_T001	1	20.392	1	21	860	880	UGGAGAAGCAGGGCACGUGCU	AGCUCGUGCCCUGCUUCUCCA	Cleavage	cDNA chromosome:AGPv4:3:138257127:138259382:1 gene:Zm00001d041791 gene_biotype:protein_coding transcript_biotype:protein_coding description:Zm00001d041791
zma-miR164f-5p	Zm00001d014405_T001	1	19.743	1	21	785	805	UGGAGAAGCAGGGCACGUGCU	AGCAAGUGCCCUGCUUCUCCA	Cleavage	cDNA chromosome:AGPv4:5:44701128:44705362:-1 gene:Zm00001d014405 gene_biotype:protein_coding transcript_biotype:protein_coding description:Zm00001d014405
zma-miR164f-5p	Zm00001d035266_T001	1	17.089	1	21	854	874	UGGAGAAGCAGGGCACGUGCU	AGCUCGUGCCCUGCUUCUCCA	Cleavage	cDNA chromosome:AGPv4:6:18673737:18675956:1 gene:Zm00001d035266 gene_biotype:protein_coding transcript_biotype:protein_coding description:CUC2 [Source:UniProtKB/TrEMBL;Acc:B6TZM7]
zma-miR164f-5p	Zm00001d016950_T001	1	17.373	1	21	784	804	UGGAGAAGCAGGGCACGUGCU	CACACGUGACCUGCUUCUCCA	Cleavage	cDNA chromosome:AGPv4:5:180967088:180968694:1 gene:Zm00001d016950 gene_biotype:protein_coding transcript_biotype:protein_coding description:Zm00001d016950
zma-miR164f-5p	Zm00001d016950_T002	1	17.042	1	21	836	856	UGGAGAAGCAGGGCACGUGCU	CACACGUGACCUGCUUCUCCA	Cleavage	cDNA chromosome:AGPv4:5:180967095:180968597:1 gene:Zm00001d016950 gene_biotype:protein_coding transcript_biotype:protein_coding description:Zm00001d016950
zma-miR164g-5p	Zm00001d041472_T001	1	20.062	1	21	939	959	UGGAGAAGCAGGGCACGUGCA	AGCAGGUGCCCUGCUUCUCCA	Cleavage	cDNA chromosome:AGPv4:3:122367956:122372020:1 gene:Zm00001d041472 gene_biotype:protein_coding transcript_biotype:protein_coding description:Zm00001d041472
zma-miR164g-5p	Zm00001d041791_T001	1	20.392	1	21	860	880	UGGAGAAGCAGGGCACGUGCA	AGCUCGUGCCCUGCUUCUCCA	Cleavage	cDNA chromosome:AGPv4:3:138257127:138259382:1 gene:Zm00001d041791 gene_biotype:protein_coding transcript_biotype:protein_coding description:Zm00001d041791
zma-miR164g-5p	Zm00001d014405_T001	1	19.743	1	21	785	805	UGGAGAAGCAGGGCACGUGCA	AGCAAGUGCCCUGCUUCUCCA	Cleavage	cDNA chromosome:AGPv4:5:44701128:44705362:-1 gene:Zm00001d014405 gene_biotype:protein_coding transcript_biotype:protein_coding description:Zm00001d014405
zma-miR164g-5p	Zm00001d035266_T001	1	17.089	1	21	854	874	UGGAGAAGCAGGGCACGUGCA	AGCUCGUGCCCUGCUUCUCCA	Cleavage	cDNA chromosome:AGPv4:6:18673737:18675956:1 gene:Zm00001d035266 gene_biotype:protein_coding transcript_biotype:protein_coding description:CUC2 [Source:UniProtKB/TrEMBL;Acc:B6TZM7]
zma-miR164g-5p	Zm00001d016950_T001	1	17.373	1	21	784	804	UGGAGAAGCAGGGCACGUGCA	CACACGUGACCUGCUUCUCCA	Cleavage	cDNA chromosome:AGPv4:5:180967088:180968694:1 gene:Zm00001d016950 gene_biotype:protein_coding transcript_biotype:protein_coding description:Zm00001d016950
zma-miR164g-5p	Zm00001d016950_T002	1	17.042	1	21	836	856	UGGAGAAGCAGGGCACGUGCA	CACACGUGACCUGCUUCUCCA	Cleavage	cDNA chromosome:AGPv4:5:180967095:180968597:1 gene:Zm00001d016950 gene_biotype:protein_coding transcript_biotype:protein_coding description:Zm00001d016950
zma-miR164h-5p	Zm00001d016950_T001	1	17.373	1	21	784	804	UGGAGAAGCAGGGCACGUGUG	CACACGUGACCUGCUUCUCCA	Cleavage	cDNA chromosome:AGPv4:5:180967088:180968694:1 gene:Zm00001d016950 gene_biotype:protein_coding transcript_biotype:protein_coding description:Zm00001d016950
zma-miR164h-5p	Zm00001d016950_T002	1	17.042	1	21	836	856	UGGAGAAGCAGGGCACGUGUG	CACACGUGACCUGCUUCUCCA	Cleavage	cDNA chromosome:AGPv4:5:180967095:180968597:1 gene:Zm00001d016950 gene_biotype:protein_coding transcript_biotype:protein_coding description:Zm00001d016950
zma-miR164h-5p	Zm00001d041472_T001	1	20.062	1	21	939	959	UGGAGAAGCAGGGCACGUGUG	AGCAGGUGCCCUGCUUCUCCA	Cleavage	cDNA chromosome:AGPv4:3:122367956:122372020:1 gene:Zm00001d041472 gene_biotype:protein_coding transcript_biotype:protein_coding description:Zm00001d041472
zma-miR164h-5p	Zm00001d041791_T001	1	20.392	1	21	860	880	UGGAGAAGCAGGGCACGUGUG	AGCUCGUGCCCUGCUUCUCCA	Cleavage	cDNA chromosome:AGPv4:3:138257127:138259382:1 gene:Zm00001d041791 gene_biotype:protein_coding transcript_biotype:protein_coding description:Zm00001d041791
zma-miR164h-5p	Zm00001d014405_T001	1	19.743	1	21	785	805	UGGAGAAGCAGGGCACGUGUG	AGCAAGUGCCCUGCUUCUCCA	Cleavage	cDNA chromosome:AGPv4:5:44701128:44705362:-1 gene:Zm00001d014405 gene_biotype:protein_coding transcript_biotype:protein_coding description:Zm00001d014405
zma-miR164h-5p	Zm00001d035266_T001	1	17.089	1	21	854	874	UGGAGAAGCAGGGCACGUGUG	AGCUCGUGCCCUGCUUCUCCA	Cleavage	cDNA chromosome:AGPv4:6:18673737:18675956:1 gene:Zm00001d035266 gene_biotype:protein_coding transcript_biotype:protein_coding description:CUC2 [Source:UniProtKB/TrEMBL;Acc:B6TZM7]
zma-miR319a-3p	Zm00001d012544_T001	1	16.03	1	20	1358	1377	UUGGACUGAAGGGUGCUCCC	UGGAGCCCCCUUCAGUCCAA	Cleavage	cDNA chromosome:AGPv4:8:176420877:176424706:-1 gene:Zm00001d012544 gene_biotype:protein_coding transcript_biotype:protein_coding description:Putative MYB DNA-binding domain superfamily protein isoform 1 [Source:UniProtKB/TrEMBL;Acc:B4FN81]
zma-miR319b-3p	Zm00001d012544_T001	1	16.03	1	20	1358	1377	UUGGACUGAAGGGUGCUCCC	UGGAGCCCCCUUCAGUCCAA	Cleavage	cDNA chromosome:AGPv4:8:176420877:176424706:-1 gene:Zm00001d012544 gene_biotype:protein_coding transcript_biotype:protein_coding description:Putative MYB DNA-binding domain superfamily protein isoform 1 [Source:UniProtKB/TrEMBL;Acc:B4FN81]
zma-miR319c-3p	Zm00001d012544_T001	1	16.03	1	20	1358	1377	UUGGACUGAAGGGUGCUCCC	UGGAGCCCCCUUCAGUCCAA	Cleavage	cDNA chromosome:AGPv4:8:176420877:176424706:-1 gene:Zm00001d012544 gene_biotype:protein_coding transcript_biotype:protein_coding description:Putative MYB DNA-binding domain superfamily protein isoform 1 [Source:UniProtKB/TrEMBL;Acc:B4FN81]
zma-miR319d-3p	Zm00001d012544_T001	1	16.03	1	20	1358	1377	UUGGACUGAAGGGUGCUCCC	UGGAGCCCCCUUCAGUCCAA	Cleavage	cDNA chromosome:AGPv4:8:176420877:176424706:-1 gene:Zm00001d012544 gene_biotype:protein_coding transcript_biotype:protein_coding description:Putative MYB DNA-binding domain superfamily protein isoform 1 [Source:UniProtKB/TrEMBL;Acc:B4FN81]
zma-miR390a-5p	Zm00001d002835_T009	1	22.794	1	21	655	675	AAGCUCAGGAGGGAUAGCGCC	GGCACUAUCCCUCCUGAGCUU	Cleavage	cDNA chromosome:AGPv4:2:24248515:24253470:-1 gene:Zm00001d002835 gene_biotype:protein_coding transcript_biotype:protein_coding description:Zm00001d002835
zma-miR390a-5p	Zm00001d002835_T004	1	21.54	1	21	659	679	AAGCUCAGGAGGGAUAGCGCC	GGCACUAUCCCUCCUGAGCUU	Cleavage	cDNA chromosome:AGPv4:2:24248460:24253472:-1 gene:Zm00001d002835 gene_biotype:protein_coding transcript_biotype:protein_coding description:Zm00001d002835
zma-miR390a-5p	Zm00001d002835_T006	1	21.164	1	21	753	773	AAGCUCAGGAGGGAUAGCGCC	GGCACUAUCCCUCCUGAGCUU	Cleavage	cDNA chromosome:AGPv4:2:24248493:24253470:-1 gene:Zm00001d002835 gene_biotype:protein_coding transcript_biotype:protein_coding description:Zm00001d002835
zma-miR390a-5p	Zm00001d002835_T007	1	22.794	1	21	655	675	AAGCUCAGGAGGGAUAGCGCC	GGCACUAUCCCUCCUGAGCUU	Cleavage	cDNA chromosome:AGPv4:2:24248493:24253470:-1 gene:Zm00001d002835 gene_biotype:protein_coding transcript_biotype:protein_coding description:Zm00001d002835
zma-miR390a-5p	Zm00001d002835_T001	1	21.54	1	21	657	677	AAGCUCAGGAGGGAUAGCGCC	GGCACUAUCCCUCCUGAGCUU	Cleavage	cDNA chromosome:AGPv4:2:24248332:24253470:-1 gene:Zm00001d002835 gene_biotype:protein_coding transcript_biotype:protein_coding description:Zm00001d002835
zma-miR390a-5p	Zm00001d002835_T008	1	21.164	1	21	862	882	AAGCUCAGGAGGGAUAGCGCC	GGCACUAUCCCUCCUGAGCUU	Cleavage	cDNA chromosome:AGPv4:2:24248494:24253470:-1 gene:Zm00001d002835 gene_biotype:protein_coding transcript_biotype:protein_coding description:Zm00001d002835
zma-miR390a-5p	Zm00001d002835_T002	1	21.54	1	21	766	786	AAGCUCAGGAGGGAUAGCGCC	GGCACUAUCCCUCCUGAGCUU	Cleavage	cDNA chromosome:AGPv4:2:24248332:24253470:-1 gene:Zm00001d002835 gene_biotype:protein_coding transcript_biotype:protein_coding description:Zm00001d002835
zma-miR390a-5p	Zm00001d002835_T003	1	21.54	1	21	766	786	AAGCUCAGGAGGGAUAGCGCC	GGCACUAUCCCUCCUGAGCUU	Cleavage	cDNA chromosome:AGPv4:2:24248332:24253470:-1 gene:Zm00001d002835 gene_biotype:protein_coding transcript_biotype:protein_coding description:Zm00001d002835
zma-miR390b-5p	Zm00001d002835_T009	1	22.794	1	21	655	675	AAGCUCAGGAGGGAUAGCGCC	GGCACUAUCCCUCCUGAGCUU	Cleavage	cDNA chromosome:AGPv4:2:24248515:24253470:-1 gene:Zm00001d002835 gene_biotype:protein_coding transcript_biotype:protein_coding description:Zm00001d002835
zma-miR390b-5p	Zm00001d002835_T004	1	21.54	1	21	659	679	AAGCUCAGGAGGGAUAGCGCC	GGCACUAUCCCUCCUGAGCUU	Cleavage	cDNA chromosome:AGPv4:2:24248460:24253472:-1 gene:Zm00001d002835 gene_biotype:protein_coding transcript_biotype:protein_coding description:Zm00001d002835
zma-miR390b-5p	Zm00001d002835_T006	1	21.164	1	21	753	773	AAGCUCAGGAGGGAUAGCGCC	GGCACUAUCCCUCCUGAGCUU	Cleavage	cDNA chromosome:AGPv4:2:24248493:24253470:-1 gene:Zm00001d002835 gene_biotype:protein_coding transcript_biotype:protein_coding description:Zm00001d002835
zma-miR390b-5p	Zm00001d002835_T007	1	22.794	1	21	655	675	AAGCUCAGGAGGGAUAGCGCC	GGCACUAUCCCUCCUGAGCUU	Cleavage	cDNA chromosome:AGPv4:2:24248493:24253470:-1 gene:Zm00001d002835 gene_biotype:protein_coding transcript_biotype:protein_coding description:Zm00001d002835
zma-miR390b-5p	Zm00001d002835_T001	1	21.54	1	21	657	677	AAGCUCAGGAGGGAUAGCGCC	GGCACUAUCCCUCCUGAGCUU	Cleavage	cDNA chromosome:AGPv4:2:24248332:24253470:-1 gene:Zm00001d002835 gene_biotype:protein_coding transcript_biotype:protein_coding description:Zm00001d002835
zma-miR390b-5p	Zm00001d002835_T008	1	21.164	1	21	862	882	AAGCUCAGGAGGGAUAGCGCC	GGCACUAUCCCUCCUGAGCUU	Cleavage	cDNA chromosome:AGPv4:2:24248494:24253470:-1 gene:Zm00001d002835 gene_biotype:protein_coding transcript_biotype:protein_coding description:Zm00001d002835
zma-miR390b-5p	Zm00001d002835_T002	1	21.54	1	21	766	786	AAGCUCAGGAGGGAUAGCGCC	GGCACUAUCCCUCCUGAGCUU	Cleavage	cDNA chromosome:AGPv4:2:24248332:24253470:-1 gene:Zm00001d002835 gene_biotype:protein_coding transcript_biotype:protein_coding description:Zm00001d002835
zma-miR390b-5p	Zm00001d002835_T003	1	21.54	1	21	766	786	AAGCUCAGGAGGGAUAGCGCC	GGCACUAUCCCUCCUGAGCUU	Cleavage	cDNA chromosome:AGPv4:2:24248332:24253470:-1 gene:Zm00001d002835 gene_biotype:protein_coding transcript_biotype:protein_coding description:Zm00001d002835
zma-miR393a-5p	Zm00001d025268_T012	1	19.041	1	22	2180	2201	UCCAAAGGGAUCGCAUUGAUCU	GACACAAUGCGAUCCCUUUGGA	Cleavage	cDNA chromosome:AGPv4:10:111867786:111872191:-1 gene:Zm00001d025268 gene_biotype:protein_coding transcript_biotype:protein_coding description:Zm00001d025268
zma-miR393a-5p	Zm00001d025268_T011	1	19.041	1	22	2182	2203	UCCAAAGGGAUCGCAUUGAUCU	GACACAAUGCGAUCCCUUUGGA	Cleavage	cDNA chromosome:AGPv4:10:111867785:111872193:-1 gene:Zm00001d025268 gene_biotype:protein_coding transcript_biotype:protein_coding description:Zm00001d025268
zma-miR393a-5p	Zm00001d025268_T005	1	19.041	1	22	2188	2209	UCCAAAGGGAUCGCAUUGAUCU	GACACAAUGCGAUCCCUUUGGA	Cleavage	cDNA chromosome:AGPv4:10:111867724:111872199:-1 gene:Zm00001d025268 gene_biotype:protein_coding transcript_biotype:protein_coding description:Zm00001d025268
zma-miR393a-5p	Zm00001d025268_T004	1	19.041	1	22	2188	2209	UCCAAAGGGAUCGCAUUGAUCU	GACACAAUGCGAUCCCUUUGGA	Cleavage	cDNA chromosome:AGPv4:10:111867724:111872199:-1 gene:Zm00001d025268 gene_biotype:protein_coding transcript_biotype:protein_coding description:Zm00001d025268
zma-miR393a-5p	Zm00001d025268_T007	1	19.041	1	22	2188	2209	UCCAAAGGGAUCGCAUUGAUCU	GACACAAUGCGAUCCCUUUGGA	Cleavage	cDNA chromosome:AGPv4:10:111867753:111872199:-1 gene:Zm00001d025268 gene_biotype:protein_coding transcript_biotype:protein_coding description:Zm00001d025268
zma-miR393a-5p	Zm00001d025268_T010	1	19.041	1	22	2221	2242	UCCAAAGGGAUCGCAUUGAUCU	GACACAAUGCGAUCCCUUUGGA	Cleavage	cDNA chromosome:AGPv4:10:111867775:111871621:-1 gene:Zm00001d025268 gene_biotype:protein_coding transcript_biotype:protein_coding description:Zm00001d025268
zma-miR393a-5p	Zm00001d025268_T001	1	19.041	1	22	2193	2214	UCCAAAGGGAUCGCAUUGAUCU	GACACAAUGCGAUCCCUUUGGA	Cleavage	cDNA chromosome:AGPv4:10:111867459:111872204:-1 gene:Zm00001d025268 gene_biotype:protein_coding transcript_biotype:protein_coding description:Zm00001d025268
zma-miR393a-5p	Zm00001d025268_T002	1	19.041	1	22	2623	2644	UCCAAAGGGAUCGCAUUGAUCU	GACACAAUGCGAUCCCUUUGGA	Cleavage	cDNA chromosome:AGPv4:10:111867721:111871621:-1 gene:Zm00001d025268 gene_biotype:protein_coding transcript_biotype:protein_coding description:Zm00001d025268
zma-miR393a-5p	Zm00001d025268_T008	1	19.041	1	22	2186	2207	UCCAAAGGGAUCGCAUUGAUCU	GACACAAUGCGAUCCCUUUGGA	Cleavage	cDNA chromosome:AGPv4:10:111867758:111872199:-1 gene:Zm00001d025268 gene_biotype:protein_coding transcript_biotype:protein_coding description:Zm00001d025268
zma-miR393c-5p	Zm00001d025268_T012	1	19.041	1	22	2180	2201	UCCAAAGGGAUCGCAUUGAUCU	GACACAAUGCGAUCCCUUUGGA	Cleavage	cDNA chromosome:AGPv4:10:111867786:111872191:-1 gene:Zm00001d025268 gene_biotype:protein_coding transcript_biotype:protein_coding description:Zm00001d025268
zma-miR393c-5p	Zm00001d025268_T011	1	19.041	1	22	2182	2203	UCCAAAGGGAUCGCAUUGAUCU	GACACAAUGCGAUCCCUUUGGA	Cleavage	cDNA chromosome:AGPv4:10:111867785:111872193:-1 gene:Zm00001d025268 gene_biotype:protein_coding transcript_biotype:protein_coding description:Zm00001d025268
zma-miR393c-5p	Zm00001d025268_T005	1	19.041	1	22	2188	2209	UCCAAAGGGAUCGCAUUGAUCU	GACACAAUGCGAUCCCUUUGGA	Cleavage	cDNA chromosome:AGPv4:10:111867724:111872199:-1 gene:Zm00001d025268 gene_biotype:protein_coding transcript_biotype:protein_coding description:Zm00001d025268
zma-miR393c-5p	Zm00001d025268_T004	1	19.041	1	22	2188	2209	UCCAAAGGGAUCGCAUUGAUCU	GACACAAUGCGAUCCCUUUGGA	Cleavage	cDNA chromosome:AGPv4:10:111867724:111872199:-1 gene:Zm00001d025268 gene_biotype:protein_coding transcript_biotype:protein_coding description:Zm00001d025268
zma-miR393c-5p	Zm00001d025268_T007	1	19.041	1	22	2188	2209	UCCAAAGGGAUCGCAUUGAUCU	GACACAAUGCGAUCCCUUUGGA	Cleavage	cDNA chromosome:AGPv4:10:111867753:111872199:-1 gene:Zm00001d025268 gene_biotype:protein_coding transcript_biotype:protein_coding description:Zm00001d025268
zma-miR393c-5p	Zm00001d025268_T010	1	19.041	1	22	2221	2242	UCCAAAGGGAUCGCAUUGAUCU	GACACAAUGCGAUCCCUUUGGA	Cleavage	cDNA chromosome:AGPv4:10:111867775:111871621:-1 gene:Zm00001d025268 gene_biotype:protein_coding transcript_biotype:protein_coding description:Zm00001d025268
zma-miR393c-5p	Zm00001d025268_T001	1	19.041	1	22	2193	2214	UCCAAAGGGAUCGCAUUGAUCU	GACACAAUGCGAUCCCUUUGGA	Cleavage	cDNA chromosome:AGPv4:10:111867459:111872204:-1 gene:Zm00001d025268 gene_biotype:protein_coding transcript_biotype:protein_coding description:Zm00001d025268
zma-miR393c-5p	Zm00001d025268_T002	1	19.041	1	22	2623	2644	UCCAAAGGGAUCGCAUUGAUCU	GACACAAUGCGAUCCCUUUGGA	Cleavage	cDNA chromosome:AGPv4:10:111867721:111871621:-1 gene:Zm00001d025268 gene_biotype:protein_coding transcript_biotype:protein_coding description:Zm00001d025268
zma-miR393c-5p	Zm00001d025268_T008	1	19.041	1	22	2186	2207	UCCAAAGGGAUCGCAUUGAUCU	GACACAAUGCGAUCCCUUUGGA	Cleavage	cDNA chromosome:AGPv4:10:111867758:111872199:-1 gene:Zm00001d025268 gene_biotype:protein_coding transcript_biotype:protein_coding description:Zm00001d025268
zma-miR395a-3p	Zm00001d033981_T001	1	21.484	1	21	449	469	GUGAAGUGUUUGGGGGAACUC	GAGUUCCUCCAAACACUUCAU	Cleavage	cDNA chromosome:AGPv4:1:279982395:279986186:-1 gene:Zm00001d033981 gene_biotype:protein_coding transcript_biotype:protein_coding description:Zm00001d033981
zma-miR395b-3p	Zm00001d033981_T001	1	21.484	1	21	449	469	GUGAAGUGUUUGGGGGAACUC	GAGUUCCUCCAAACACUUCAU	Cleavage	cDNA chromosome:AGPv4:1:279982395:279986186:-1 gene:Zm00001d033981 gene_biotype:protein_coding transcript_biotype:protein_coding description:Zm00001d033981
zma-miR395d-3p	Zm00001d033981_T001	1	21.484	1	21	449	469	GUGAAGUGUUUGGGGGAACUC	GAGUUCCUCCAAACACUUCAU	Cleavage	cDNA chromosome:AGPv4:1:279982395:279986186:-1 gene:Zm00001d033981 gene_biotype:protein_coding transcript_biotype:protein_coding description:Zm00001d033981
zma-miR395e-3p	Zm00001d033981_T001	1	21.484	1	21	449	469	GUGAAGUGUUUGGGGGAACUC	GAGUUCCUCCAAACACUUCAU	Cleavage	cDNA chromosome:AGPv4:1:279982395:279986186:-1 gene:Zm00001d033981 gene_biotype:protein_coding transcript_biotype:protein_coding description:Zm00001d033981
zma-miR395f-3p	Zm00001d033981_T001	1	21.484	1	21	449	469	GUGAAGUGUUUGGGGGAACUC	GAGUUCCUCCAAACACUUCAU	Cleavage	cDNA chromosome:AGPv4:1:279982395:279986186:-1 gene:Zm00001d033981 gene_biotype:protein_coding transcript_biotype:protein_coding description:Zm00001d033981
zma-miR395g-3p	Zm00001d033981_T001	1	21.484	1	21	449	469	GUGAAGUGUUUGGGGGAACUC	GAGUUCCUCCAAACACUUCAU	Cleavage	cDNA chromosome:AGPv4:1:279982395:279986186:-1 gene:Zm00001d033981 gene_biotype:protein_coding transcript_biotype:protein_coding description:Zm00001d033981
zma-miR395h-3p	Zm00001d033981_T001	1	21.484	1	21	449	469	GUGAAGUGUUUGGGGGAACUC	GAGUUCCUCCAAACACUUCAU	Cleavage	cDNA chromosome:AGPv4:1:279982395:279986186:-1 gene:Zm00001d033981 gene_biotype:protein_coding transcript_biotype:protein_coding description:Zm00001d033981
zma-miR395i-3p	Zm00001d033981_T001	1	21.484	1	21	449	469	GUGAAGUGUUUGGGGGAACUC	GAGUUCCUCCAAACACUUCAU	Cleavage	cDNA chromosome:AGPv4:1:279982395:279986186:-1 gene:Zm00001d033981 gene_biotype:protein_coding transcript_biotype:protein_coding description:Zm00001d033981
zma-miR395j-3p	Zm00001d033981_T001	1	21.484	1	21	449	469	GUGAAGUGUUUGGGGGAACUC	GAGUUCCUCCAAACACUUCAU	Cleavage	cDNA chromosome:AGPv4:1:279982395:279986186:-1 gene:Zm00001d033981 gene_biotype:protein_coding transcript_biotype:protein_coding description:Zm00001d033981
zma-miR395n-3p	Zm00001d033981_T001	1	21.484	1	21	449	469	GUGAAGUGUUUGGGGGAACUC	GAGUUCCUCCAAACACUUCAU	Cleavage	cDNA chromosome:AGPv4:1:279982395:279986186:-1 gene:Zm00001d033981 gene_biotype:protein_coding transcript_biotype:protein_coding description:Zm00001d033981
zma-miR395p-3p	Zm00001d033981_T001	1	21.484	1	21	449	469	GUGAAGUGUUUGGGGGAACUC	GAGUUCCUCCAAACACUUCAU	Cleavage	cDNA chromosome:AGPv4:1:279982395:279986186:-1 gene:Zm00001d033981 gene_biotype:protein_coding transcript_biotype:protein_coding description:Zm00001d033981
zma-miR399a-3p	Zm00001d038972_T022	1	18.974	1	21	651	671	UGCCAAAGGAGAAUUGCCCUG	UAGGGCAAAUCUCCUUUGGCA	Cleavage	cDNA chromosome:AGPv4:6:168012873:168020785:-1 gene:Zm00001d038972 gene_biotype:protein_coding transcript_biotype:protein_coding description:Zm00001d038972
zma-miR399a-3p	Zm00001d038972_T022	1	14.151	1	21	870	890	UGCCAAAGGAGAAUUGCCCUG	GGGGGCAAAUCUCCUUUGGCA	Cleavage	cDNA chromosome:AGPv4:6:168012873:168020785:-1 gene:Zm00001d038972 gene_biotype:protein_coding transcript_biotype:protein_coding description:Zm00001d038972
zma-miR399a-3p	Zm00001d038972_T022	1	14.043	1	21	828	848	UGCCAAAGGAGAAUUGCCCUG	CUGGGCAAAUCUCCUUUGGCA	Cleavage	cDNA chromosome:AGPv4:6:168012873:168020785:-1 gene:Zm00001d038972 gene_biotype:protein_coding transcript_biotype:protein_coding description:Zm00001d038972
zma-miR399a-3p	Zm00001d038972_T022	1	12.75	1	21	910	930	UGCCAAAGGAGAAUUGCCCUG	CUGGGCAAAUCUCCUUUGGCA	Cleavage	cDNA chromosome:AGPv4:6:168012873:168020785:-1 gene:Zm00001d038972 gene_biotype:protein_coding transcript_biotype:protein_coding description:Zm00001d038972
zma-miR399a-3p	Zm00001d038972_T022	1	9.865	1	21	961	981	UGCCAAAGGAGAAUUGCCCUG	UCGGGCAAAUCUCCUUUGGCA	Cleavage	cDNA chromosome:AGPv4:6:168012873:168020785:-1 gene:Zm00001d038972 gene_biotype:protein_coding transcript_biotype:protein_coding description:Zm00001d038972
zma-miR399a-3p	Zm00001d038972_T026	1	18.974	1	21	2574	2594	UGCCAAAGGAGAAUUGCCCUG	UAGGGCAAAUCUCCUUUGGCA	Cleavage	cDNA chromosome:AGPv4:6:168016006:168020781:-1 gene:Zm00001d038972 gene_biotype:protein_coding transcript_biotype:protein_coding description:Zm00001d038972
zma-miR399a-3p	Zm00001d038972_T026	1	14.151	1	21	2793	2813	UGCCAAAGGAGAAUUGCCCUG	GGGGGCAAAUCUCCUUUGGCA	Cleavage	cDNA chromosome:AGPv4:6:168016006:168020781:-1 gene:Zm00001d038972 gene_biotype:protein_coding transcript_biotype:protein_coding description:Zm00001d038972
zma-miR399a-3p	Zm00001d038972_T026	1	14.043	1	21	2751	2771	UGCCAAAGGAGAAUUGCCCUG	CUGGGCAAAUCUCCUUUGGCA	Cleavage	cDNA chromosome:AGPv4:6:168016006:168020781:-1 gene:Zm00001d038972 gene_biotype:protein_coding transcript_biotype:protein_coding description:Zm00001d038972
zma-miR399a-3p	Zm00001d038972_T026	1	12.75	1	21	2833	2853	UGCCAAAGGAGAAUUGCCCUG	CUGGGCAAAUCUCCUUUGGCA	Cleavage	cDNA chromosome:AGPv4:6:168016006:168020781:-1 gene:Zm00001d038972 gene_biotype:protein_coding transcript_biotype:protein_coding description:Zm00001d038972
zma-miR399a-3p	Zm00001d038972_T026	1	9.865	1	21	2884	2904	UGCCAAAGGAGAAUUGCCCUG	UCGGGCAAAUCUCCUUUGGCA	Cleavage	cDNA chromosome:AGPv4:6:168016006:168020781:-1 gene:Zm00001d038972 gene_biotype:protein_coding transcript_biotype:protein_coding description:Zm00001d038972
zma-miR399a-3p	Zm00001d038972_T018	1	18.974	1	21	556	576	UGCCAAAGGAGAAUUGCCCUG	UAGGGCAAAUCUCCUUUGGCA	Cleavage	cDNA chromosome:AGPv4:6:168012741:168020968:-1 gene:Zm00001d038972 gene_biotype:protein_coding transcript_biotype:protein_coding description:Zm00001d038972
zma-miR399a-3p	Zm00001d038972_T018	1	14.151	1	21	775	795	UGCCAAAGGAGAAUUGCCCUG	GGGGGCAAAUCUCCUUUGGCA	Cleavage	cDNA chromosome:AGPv4:6:168012741:168020968:-1 gene:Zm00001d038972 gene_biotype:protein_coding transcript_biotype:protein_coding description:Zm00001d038972
zma-miR399a-3p	Zm00001d038972_T018	1	14.043	1	21	733	753	UGCCAAAGGAGAAUUGCCCUG	CUGGGCAAAUCUCCUUUGGCA	Cleavage	cDNA chromosome:AGPv4:6:168012741:168020968:-1 gene:Zm00001d038972 gene_biotype:protein_coding transcript_biotype:protein_coding description:Zm00001d038972
zma-miR399a-3p	Zm00001d038972_T018	1	12.75	1	21	815	835	UGCCAAAGGAGAAUUGCCCUG	CUGGGCAAAUCUCCUUUGGCA	Cleavage	cDNA chromosome:AGPv4:6:168012741:168020968:-1 gene:Zm00001d038972 gene_biotype:protein_coding transcript_biotype:protein_coding description:Zm00001d038972
zma-miR399a-3p	Zm00001d038972_T018	1	9.865	1	21	866	886	UGCCAAAGGAGAAUUGCCCUG	UCGGGCAAAUCUCCUUUGGCA	Cleavage	cDNA chromosome:AGPv4:6:168012741:168020968:-1 gene:Zm00001d038972 gene_biotype:protein_coding transcript_biotype:protein_coding description:Zm00001d038972
zma-miR399a-3p	Zm00001d038972_T027	1	18.974	1	21	2428	2448	UGCCAAAGGAGAAUUGCCCUG	UAGGGCAAAUCUCCUUUGGCA	Cleavage	cDNA chromosome:AGPv4:6:168016008:168020635:-1 gene:Zm00001d038972 gene_biotype:protein_coding transcript_biotype:protein_coding description:Zm00001d038972
zma-miR399a-3p	Zm00001d038972_T027	1	14.151	1	21	2647	2667	UGCCAAAGGAGAAUUGCCCUG	GGGGGCAAAUCUCCUUUGGCA	Cleavage	cDNA chromosome:AGPv4:6:168016008:168020635:-1 gene:Zm00001d038972 gene_biotype:protein_coding transcript_biotype:protein_coding description:Zm00001d038972
zma-miR399a-3p	Zm00001d038972_T027	1	14.043	1	21	2605	2625	UGCCAAAGGAGAAUUGCCCUG	CUGGGCAAAUCUCCUUUGGCA	Cleavage	cDNA chromosome:AGPv4:6:168016008:168020635:-1 gene:Zm00001d038972 gene_biotype:protein_coding transcript_biotype:protein_coding description:Zm00001d038972
zma-miR399a-3p	Zm00001d038972_T027	1	12.75	1	21	2687	2707	UGCCAAAGGAGAAUUGCCCUG	CUGGGCAAAUCUCCUUUGGCA	Cleavage	cDNA chromosome:AGPv4:6:168016008:168020635:-1 gene:Zm00001d038972 gene_biotype:protein_coding transcript_biotype:protein_coding description:Zm00001d038972
zma-miR399a-3p	Zm00001d038972_T027	1	9.865	1	21	2738	2758	UGCCAAAGGAGAAUUGCCCUG	UCGGGCAAAUCUCCUUUGGCA	Cleavage	cDNA chromosome:AGPv4:6:168016008:168020635:-1 gene:Zm00001d038972 gene_biotype:protein_coding transcript_biotype:protein_coding description:Zm00001d038972
zma-miR399a-3p	Zm00001d038972_T010	1	18.974	1	21	787	807	UGCCAAAGGAGAAUUGCCCUG	UAGGGCAAAUCUCCUUUGGCA	Cleavage	cDNA chromosome:AGPv4:6:168012632:168020921:-1 gene:Zm00001d038972 gene_biotype:protein_coding transcript_biotype:protein_coding description:Zm00001d038972
zma-miR399a-3p	Zm00001d038972_T010	1	14.151	1	21	1006	1026	UGCCAAAGGAGAAUUGCCCUG	GGGGGCAAAUCUCCUUUGGCA	Cleavage	cDNA chromosome:AGPv4:6:168012632:168020921:-1 gene:Zm00001d038972 gene_biotype:protein_coding transcript_biotype:protein_coding description:Zm00001d038972
zma-miR399a-3p	Zm00001d038972_T010	1	14.043	1	21	964	984	UGCCAAAGGAGAAUUGCCCUG	CUGGGCAAAUCUCCUUUGGCA	Cleavage	cDNA chromosome:AGPv4:6:168012632:168020921:-1 gene:Zm00001d038972 gene_biotype:protein_coding transcript_biotype:protein_coding description:Zm00001d038972
zma-miR399a-3p	Zm00001d038972_T010	1	12.75	1	21	1046	1066	UGCCAAAGGAGAAUUGCCCUG	CUGGGCAAAUCUCCUUUGGCA	Cleavage	cDNA chromosome:AGPv4:6:168012632:168020921:-1 gene:Zm00001d038972 gene_biotype:protein_coding transcript_biotype:protein_coding description:Zm00001d038972
zma-miR399a-3p	Zm00001d038972_T010	1	9.865	1	21	1097	1117	UGCCAAAGGAGAAUUGCCCUG	UCGGGCAAAUCUCCUUUGGCA	Cleavage	cDNA chromosome:AGPv4:6:168012632:168020921:-1 gene:Zm00001d038972 gene_biotype:protein_coding transcript_biotype:protein_coding description:Zm00001d038972
zma-miR399a-3p	Zm00001d038972_T021	1	18.974	1	21	939	959	UGCCAAAGGAGAAUUGCCCUG	UAGGGCAAAUCUCCUUUGGCA	Cleavage	cDNA chromosome:AGPv4:6:168012742:168020851:-1 gene:Zm00001d038972 gene_biotype:protein_coding transcript_biotype:protein_coding description:Zm00001d038972
zma-miR399a-3p	Zm00001d038972_T021	1	14.151	1	21	1158	1178	UGCCAAAGGAGAAUUGCCCUG	GGGGGCAAAUCUCCUUUGGCA	Cleavage	cDNA chromosome:AGPv4:6:168012742:168020851:-1 gene:Zm00001d038972 gene_biotype:protein_coding transcript_biotype:protein_coding description:Zm00001d038972
zma-miR399a-3p	Zm00001d038972_T021	1	14.043	1	21	1116	1136	UGCCAAAGGAGAAUUGCCCUG	CUGGGCAAAUCUCCUUUGGCA	Cleavage	cDNA chromosome:AGPv4:6:168012742:168020851:-1 gene:Zm00001d038972 gene_biotype:protein_coding transcript_biotype:protein_coding description:Zm00001d038972
zma-miR399a-3p	Zm00001d038972_T021	1	12.75	1	21	1198	1218	UGCCAAAGGAGAAUUGCCCUG	CUGGGCAAAUCUCCUUUGGCA	Cleavage	cDNA chromosome:AGPv4:6:168012742:168020851:-1 gene:Zm00001d038972 gene_biotype:protein_coding transcript_biotype:protein_coding description:Zm00001d038972
zma-miR399a-3p	Zm00001d038972_T021	1	9.865	1	21	1249	1269	UGCCAAAGGAGAAUUGCCCUG	UCGGGCAAAUCUCCUUUGGCA	Cleavage	cDNA chromosome:AGPv4:6:168012742:168020851:-1 gene:Zm00001d038972 gene_biotype:protein_coding transcript_biotype:protein_coding description:Zm00001d038972
zma-miR399a-3p	Zm00001d038972_T017	1	18.974	1	21	1163	1183	UGCCAAAGGAGAAUUGCCCUG	UAGGGCAAAUCUCCUUUGGCA	Cleavage	cDNA chromosome:AGPv4:6:168012732:168021297:-1 gene:Zm00001d038972 gene_biotype:protein_coding transcript_biotype:protein_coding description:Zm00001d038972
zma-miR399a-3p	Zm00001d038972_T017	1	14.151	1	21	1382	1402	UGCCAAAGGAGAAUUGCCCUG	GGGGGCAAAUCUCCUUUGGCA	Cleavage	cDNA chromosome:AGPv4:6:168012732:168021297:-1 gene:Zm00001d038972 gene_biotype:protein_coding transcript_biotype:protein_coding description:Zm00001d038972
zma-miR399a-3p	Zm00001d038972_T017	1	14.043	1	21	1340	1360	UGCCAAAGGAGAAUUGCCCUG	CUGGGCAAAUCUCCUUUGGCA	Cleavage	cDNA chromosome:AGPv4:6:168012732:168021297:-1 gene:Zm00001d038972 gene_biotype:protein_coding transcript_biotype:protein_coding description:Zm00001d038972
zma-miR399a-3p	Zm00001d038972_T017	1	12.75	1	21	1422	1442	UGCCAAAGGAGAAUUGCCCUG	CUGGGCAAAUCUCCUUUGGCA	Cleavage	cDNA chromosome:AGPv4:6:168012732:168021297:-1 gene:Zm00001d038972 gene_biotype:protein_coding transcript_biotype:protein_coding description:Zm00001d038972
zma-miR399a-3p	Zm00001d038972_T017	1	9.865	1	21	1473	1493	UGCCAAAGGAGAAUUGCCCUG	UCGGGCAAAUCUCCUUUGGCA	Cleavage	cDNA chromosome:AGPv4:6:168012732:168021297:-1 gene:Zm00001d038972 gene_biotype:protein_coding transcript_biotype:protein_coding description:Zm00001d038972
zma-miR399a-3p	Zm00001d038972_T013	1	18.974	1	21	882	902	UGCCAAAGGAGAAUUGCCCUG	UAGGGCAAAUCUCCUUUGGCA	Cleavage	cDNA chromosome:AGPv4:6:168012705:168019089:-1 gene:Zm00001d038972 gene_biotype:protein_coding transcript_biotype:protein_coding description:Zm00001d038972
zma-miR399a-3p	Zm00001d038972_T013	1	14.151	1	21	1101	1121	UGCCAAAGGAGAAUUGCCCUG	GGGGGCAAAUCUCCUUUGGCA	Cleavage	cDNA chromosome:AGPv4:6:168012705:168019089:-1 gene:Zm00001d038972 gene_biotype:protein_coding transcript_biotype:protein_coding description:Zm00001d038972
zma-miR399a-3p	Zm00001d038972_T013	1	14.043	1	21	1059	1079	UGCCAAAGGAGAAUUGCCCUG	CUGGGCAAAUCUCCUUUGGCA	Cleavage	cDNA chromosome:AGPv4:6:168012705:168019089:-1 gene:Zm00001d038972 gene_biotype:protein_coding transcript_biotype:protein_coding description:Zm00001d038972
zma-miR399a-3p	Zm00001d038972_T013	1	12.75	1	21	1141	1161	UGCCAAAGGAGAAUUGCCCUG	CUGGGCAAAUCUCCUUUGGCA	Cleavage	cDNA chromosome:AGPv4:6:168012705:168019089:-1 gene:Zm00001d038972 gene_biotype:protein_coding transcript_biotype:protein_coding description:Zm00001d038972
zma-miR399a-3p	Zm00001d038972_T013	1	9.865	1	21	1192	1212	UGCCAAAGGAGAAUUGCCCUG	UCGGGCAAAUCUCCUUUGGCA	Cleavage	cDNA chromosome:AGPv4:6:168012705:168019089:-1 gene:Zm00001d038972 gene_biotype:protein_coding transcript_biotype:protein_coding description:Zm00001d038972
zma-miR399a-3p	Zm00001d038972_T025	1	18.974	1	21	2641	2661	UGCCAAAGGAGAAUUGCCCUG	UAGGGCAAAUCUCCUUUGGCA	Cleavage	cDNA chromosome:AGPv4:6:168012890:168020848:-1 gene:Zm00001d038972 gene_biotype:protein_coding transcript_biotype:protein_coding description:Zm00001d038972
zma-miR399a-3p	Zm00001d038972_T025	1	14.151	1	21	2860	2880	UGCCAAAGGAGAAUUGCCCUG	GGGGGCAAAUCUCCUUUGGCA	Cleavage	cDNA chromosome:AGPv4:6:168012890:168020848:-1 gene:Zm00001d038972 gene_biotype:protein_coding transcript_biotype:protein_coding description:Zm00001d038972
zma-miR399a-3p	Zm00001d038972_T025	1	14.043	1	21	2818	2838	UGCCAAAGGAGAAUUGCCCUG	CUGGGCAAAUCUCCUUUGGCA	Cleavage	cDNA chromosome:AGPv4:6:168012890:168020848:-1 gene:Zm00001d038972 gene_biotype:protein_coding transcript_biotype:protein_coding description:Zm00001d038972
zma-miR399a-3p	Zm00001d038972_T025	1	12.75	1	21	2900	2920	UGCCAAAGGAGAAUUGCCCUG	CUGGGCAAAUCUCCUUUGGCA	Cleavage	cDNA chromosome:AGPv4:6:168012890:168020848:-1 gene:Zm00001d038972 gene_biotype:protein_coding transcript_biotype:protein_coding description:Zm00001d038972
zma-miR399a-3p	Zm00001d038972_T025	1	9.865	1	21	2951	2971	UGCCAAAGGAGAAUUGCCCUG	UCGGGCAAAUCUCCUUUGGCA	Cleavage	cDNA chromosome:AGPv4:6:168012890:168020848:-1 gene:Zm00001d038972 gene_biotype:protein_coding transcript_biotype:protein_coding description:Zm00001d038972
zma-miR399c-3p	Zm00001d038972_T022	1	18.974	1	21	651	671	UGCCAAAGGAGAAUUGCCCUG	UAGGGCAAAUCUCCUUUGGCA	Cleavage	cDNA chromosome:AGPv4:6:168012873:168020785:-1 gene:Zm00001d038972 gene_biotype:protein_coding transcript_biotype:protein_coding description:Zm00001d038972
zma-miR399c-3p	Zm00001d038972_T022	1	14.151	1	21	870	890	UGCCAAAGGAGAAUUGCCCUG	GGGGGCAAAUCUCCUUUGGCA	Cleavage	cDNA chromosome:AGPv4:6:168012873:168020785:-1 gene:Zm00001d038972 gene_biotype:protein_coding transcript_biotype:protein_coding description:Zm00001d038972
zma-miR399c-3p	Zm00001d038972_T022	1	14.043	1	21	828	848	UGCCAAAGGAGAAUUGCCCUG	CUGGGCAAAUCUCCUUUGGCA	Cleavage	cDNA chromosome:AGPv4:6:168012873:168020785:-1 gene:Zm00001d038972 gene_biotype:protein_coding transcript_biotype:protein_coding description:Zm00001d038972
zma-miR399c-3p	Zm00001d038972_T022	1	12.75	1	21	910	930	UGCCAAAGGAGAAUUGCCCUG	CUGGGCAAAUCUCCUUUGGCA	Cleavage	cDNA chromosome:AGPv4:6:168012873:168020785:-1 gene:Zm00001d038972 gene_biotype:protein_coding transcript_biotype:protein_coding description:Zm00001d038972
zma-miR399c-3p	Zm00001d038972_T022	1	9.865	1	21	961	981	UGCCAAAGGAGAAUUGCCCUG	UCGGGCAAAUCUCCUUUGGCA	Cleavage	cDNA chromosome:AGPv4:6:168012873:168020785:-1 gene:Zm00001d038972 gene_biotype:protein_coding transcript_biotype:protein_coding description:Zm00001d038972
zma-miR399c-3p	Zm00001d038972_T026	1	18.974	1	21	2574	2594	UGCCAAAGGAGAAUUGCCCUG	UAGGGCAAAUCUCCUUUGGCA	Cleavage	cDNA chromosome:AGPv4:6:168016006:168020781:-1 gene:Zm00001d038972 gene_biotype:protein_coding transcript_biotype:protein_coding description:Zm00001d038972
zma-miR399c-3p	Zm00001d038972_T026	1	14.151	1	21	2793	2813	UGCCAAAGGAGAAUUGCCCUG	GGGGGCAAAUCUCCUUUGGCA	Cleavage	cDNA chromosome:AGPv4:6:168016006:168020781:-1 gene:Zm00001d038972 gene_biotype:protein_coding transcript_biotype:protein_coding description:Zm00001d038972
zma-miR399c-3p	Zm00001d038972_T026	1	14.043	1	21	2751	2771	UGCCAAAGGAGAAUUGCCCUG	CUGGGCAAAUCUCCUUUGGCA	Cleavage	cDNA chromosome:AGPv4:6:168016006:168020781:-1 gene:Zm00001d038972 gene_biotype:protein_coding transcript_biotype:protein_coding description:Zm00001d038972
zma-miR399c-3p	Zm00001d038972_T026	1	12.75	1	21	2833	2853	UGCCAAAGGAGAAUUGCCCUG	CUGGGCAAAUCUCCUUUGGCA	Cleavage	cDNA chromosome:AGPv4:6:168016006:168020781:-1 gene:Zm00001d038972 gene_biotype:protein_coding transcript_biotype:protein_coding description:Zm00001d038972
zma-miR399c-3p	Zm00001d038972_T026	1	9.865	1	21	2884	2904	UGCCAAAGGAGAAUUGCCCUG	UCGGGCAAAUCUCCUUUGGCA	Cleavage	cDNA chromosome:AGPv4:6:168016006:168020781:-1 gene:Zm00001d038972 gene_biotype:protein_coding transcript_biotype:protein_coding description:Zm00001d038972
zma-miR399c-3p	Zm00001d038972_T018	1	18.974	1	21	556	576	UGCCAAAGGAGAAUUGCCCUG	UAGGGCAAAUCUCCUUUGGCA	Cleavage	cDNA chromosome:AGPv4:6:168012741:168020968:-1 gene:Zm00001d038972 gene_biotype:protein_coding transcript_biotype:protein_coding description:Zm00001d038972
zma-miR399c-3p	Zm00001d038972_T018	1	14.151	1	21	775	795	UGCCAAAGGAGAAUUGCCCUG	GGGGGCAAAUCUCCUUUGGCA	Cleavage	cDNA chromosome:AGPv4:6:168012741:168020968:-1 gene:Zm00001d038972 gene_biotype:protein_coding transcript_biotype:protein_coding description:Zm00001d038972
zma-miR399c-3p	Zm00001d038972_T018	1	14.043	1	21	733	753	UGCCAAAGGAGAAUUGCCCUG	CUGGGCAAAUCUCCUUUGGCA	Cleavage	cDNA chromosome:AGPv4:6:168012741:168020968:-1 gene:Zm00001d038972 gene_biotype:protein_coding transcript_biotype:protein_coding description:Zm00001d038972
zma-miR399c-3p	Zm00001d038972_T018	1	12.75	1	21	815	835	UGCCAAAGGAGAAUUGCCCUG	CUGGGCAAAUCUCCUUUGGCA	Cleavage	cDNA chromosome:AGPv4:6:168012741:168020968:-1 gene:Zm00001d038972 gene_biotype:protein_coding transcript_biotype:protein_coding description:Zm00001d038972
zma-miR399c-3p	Zm00001d038972_T018	1	9.865	1	21	866	886	UGCCAAAGGAGAAUUGCCCUG	UCGGGCAAAUCUCCUUUGGCA	Cleavage	cDNA chromosome:AGPv4:6:168012741:168020968:-1 gene:Zm00001d038972 gene_biotype:protein_coding transcript_biotype:protein_coding description:Zm00001d038972
zma-miR399c-3p	Zm00001d038972_T027	1	18.974	1	21	2428	2448	UGCCAAAGGAGAAUUGCCCUG	UAGGGCAAAUCUCCUUUGGCA	Cleavage	cDNA chromosome:AGPv4:6:168016008:168020635:-1 gene:Zm00001d038972 gene_biotype:protein_coding transcript_biotype:protein_coding description:Zm00001d038972
zma-miR399c-3p	Zm00001d038972_T027	1	14.151	1	21	2647	2667	UGCCAAAGGAGAAUUGCCCUG	GGGGGCAAAUCUCCUUUGGCA	Cleavage	cDNA chromosome:AGPv4:6:168016008:168020635:-1 gene:Zm00001d038972 gene_biotype:protein_coding transcript_biotype:protein_coding description:Zm00001d038972
zma-miR399c-3p	Zm00001d038972_T027	1	14.043	1	21	2605	2625	UGCCAAAGGAGAAUUGCCCUG	CUGGGCAAAUCUCCUUUGGCA	Cleavage	cDNA chromosome:AGPv4:6:168016008:168020635:-1 gene:Zm00001d038972 gene_biotype:protein_coding transcript_biotype:protein_coding description:Zm00001d038972
zma-miR399c-3p	Zm00001d038972_T027	1	12.75	1	21	2687	2707	UGCCAAAGGAGAAUUGCCCUG	CUGGGCAAAUCUCCUUUGGCA	Cleavage	cDNA chromosome:AGPv4:6:168016008:168020635:-1 gene:Zm00001d038972 gene_biotype:protein_coding transcript_biotype:protein_coding description:Zm00001d038972
zma-miR399c-3p	Zm00001d038972_T027	1	9.865	1	21	2738	2758	UGCCAAAGGAGAAUUGCCCUG	UCGGGCAAAUCUCCUUUGGCA	Cleavage	cDNA chromosome:AGPv4:6:168016008:168020635:-1 gene:Zm00001d038972 gene_biotype:protein_coding transcript_biotype:protein_coding description:Zm00001d038972
zma-miR399c-3p	Zm00001d038972_T010	1	18.974	1	21	787	807	UGCCAAAGGAGAAUUGCCCUG	UAGGGCAAAUCUCCUUUGGCA	Cleavage	cDNA chromosome:AGPv4:6:168012632:168020921:-1 gene:Zm00001d038972 gene_biotype:protein_coding transcript_biotype:protein_coding description:Zm00001d038972
zma-miR399c-3p	Zm00001d038972_T010	1	14.151	1	21	1006	1026	UGCCAAAGGAGAAUUGCCCUG	GGGGGCAAAUCUCCUUUGGCA	Cleavage	cDNA chromosome:AGPv4:6:168012632:168020921:-1 gene:Zm00001d038972 gene_biotype:protein_coding transcript_biotype:protein_coding description:Zm00001d038972
zma-miR399c-3p	Zm00001d038972_T010	1	14.043	1	21	964	984	UGCCAAAGGAGAAUUGCCCUG	CUGGGCAAAUCUCCUUUGGCA	Cleavage	cDNA chromosome:AGPv4:6:168012632:168020921:-1 gene:Zm00001d038972 gene_biotype:protein_coding transcript_biotype:protein_coding description:Zm00001d038972
zma-miR399c-3p	Zm00001d038972_T010	1	12.75	1	21	1046	1066	UGCCAAAGGAGAAUUGCCCUG	CUGGGCAAAUCUCCUUUGGCA	Cleavage	cDNA chromosome:AGPv4:6:168012632:168020921:-1 gene:Zm00001d038972 gene_biotype:protein_coding transcript_biotype:protein_coding description:Zm00001d038972
zma-miR399c-3p	Zm00001d038972_T010	1	9.865	1	21	1097	1117	UGCCAAAGGAGAAUUGCCCUG	UCGGGCAAAUCUCCUUUGGCA	Cleavage	cDNA chromosome:AGPv4:6:168012632:168020921:-1 gene:Zm00001d038972 gene_biotype:protein_coding transcript_biotype:protein_coding description:Zm00001d038972
zma-miR399c-3p	Zm00001d038972_T021	1	18.974	1	21	939	959	UGCCAAAGGAGAAUUGCCCUG	UAGGGCAAAUCUCCUUUGGCA	Cleavage	cDNA chromosome:AGPv4:6:168012742:168020851:-1 gene:Zm00001d038972 gene_biotype:protein_coding transcript_biotype:protein_coding description:Zm00001d038972
zma-miR399c-3p	Zm00001d038972_T021	1	14.151	1	21	1158	1178	UGCCAAAGGAGAAUUGCCCUG	GGGGGCAAAUCUCCUUUGGCA	Cleavage	cDNA chromosome:AGPv4:6:168012742:168020851:-1 gene:Zm00001d038972 gene_biotype:protein_coding transcript_biotype:protein_coding description:Zm00001d038972
zma-miR399c-3p	Zm00001d038972_T021	1	14.043	1	21	1116	1136	UGCCAAAGGAGAAUUGCCCUG	CUGGGCAAAUCUCCUUUGGCA	Cleavage	cDNA chromosome:AGPv4:6:168012742:168020851:-1 gene:Zm00001d038972 gene_biotype:protein_coding transcript_biotype:protein_coding description:Zm00001d038972
zma-miR399c-3p	Zm00001d038972_T021	1	12.75	1	21	1198	1218	UGCCAAAGGAGAAUUGCCCUG	CUGGGCAAAUCUCCUUUGGCA	Cleavage	cDNA chromosome:AGPv4:6:168012742:168020851:-1 gene:Zm00001d038972 gene_biotype:protein_coding transcript_biotype:protein_coding description:Zm00001d038972
zma-miR399c-3p	Zm00001d038972_T021	1	9.865	1	21	1249	1269	UGCCAAAGGAGAAUUGCCCUG	UCGGGCAAAUCUCCUUUGGCA	Cleavage	cDNA chromosome:AGPv4:6:168012742:168020851:-1 gene:Zm00001d038972 gene_biotype:protein_coding transcript_biotype:protein_coding description:Zm00001d038972
zma-miR399c-3p	Zm00001d038972_T017	1	18.974	1	21	1163	1183	UGCCAAAGGAGAAUUGCCCUG	UAGGGCAAAUCUCCUUUGGCA	Cleavage	cDNA chromosome:AGPv4:6:168012732:168021297:-1 gene:Zm00001d038972 gene_biotype:protein_coding transcript_biotype:protein_coding description:Zm00001d038972
zma-miR399c-3p	Zm00001d038972_T017	1	14.151	1	21	1382	1402	UGCCAAAGGAGAAUUGCCCUG	GGGGGCAAAUCUCCUUUGGCA	Cleavage	cDNA chromosome:AGPv4:6:168012732:168021297:-1 gene:Zm00001d038972 gene_biotype:protein_coding transcript_biotype:protein_coding description:Zm00001d038972
zma-miR399c-3p	Zm00001d038972_T017	1	14.043	1	21	1340	1360	UGCCAAAGGAGAAUUGCCCUG	CUGGGCAAAUCUCCUUUGGCA	Cleavage	cDNA chromosome:AGPv4:6:168012732:168021297:-1 gene:Zm00001d038972 gene_biotype:protein_coding transcript_biotype:protein_coding description:Zm00001d038972
zma-miR399c-3p	Zm00001d038972_T017	1	12.75	1	21	1422	1442	UGCCAAAGGAGAAUUGCCCUG	CUGGGCAAAUCUCCUUUGGCA	Cleavage	cDNA chromosome:AGPv4:6:168012732:168021297:-1 gene:Zm00001d038972 gene_biotype:protein_coding transcript_biotype:protein_coding description:Zm00001d038972
zma-miR399c-3p	Zm00001d038972_T017	1	9.865	1	21	1473	1493	UGCCAAAGGAGAAUUGCCCUG	UCGGGCAAAUCUCCUUUGGCA	Cleavage	cDNA chromosome:AGPv4:6:168012732:168021297:-1 gene:Zm00001d038972 gene_biotype:protein_coding transcript_biotype:protein_coding description:Zm00001d038972
zma-miR399c-3p	Zm00001d038972_T013	1	18.974	1	21	882	902	UGCCAAAGGAGAAUUGCCCUG	UAGGGCAAAUCUCCUUUGGCA	Cleavage	cDNA chromosome:AGPv4:6:168012705:168019089:-1 gene:Zm00001d038972 gene_biotype:protein_coding transcript_biotype:protein_coding description:Zm00001d038972
zma-miR399c-3p	Zm00001d038972_T013	1	14.151	1	21	1101	1121	UGCCAAAGGAGAAUUGCCCUG	GGGGGCAAAUCUCCUUUGGCA	Cleavage	cDNA chromosome:AGPv4:6:168012705:168019089:-1 gene:Zm00001d038972 gene_biotype:protein_coding transcript_biotype:protein_coding description:Zm00001d038972
zma-miR399c-3p	Zm00001d038972_T013	1	14.043	1	21	1059	1079	UGCCAAAGGAGAAUUGCCCUG	CUGGGCAAAUCUCCUUUGGCA	Cleavage	cDNA chromosome:AGPv4:6:168012705:168019089:-1 gene:Zm00001d038972 gene_biotype:protein_coding transcript_biotype:protein_coding description:Zm00001d038972
zma-miR399c-3p	Zm00001d038972_T013	1	12.75	1	21	1141	1161	UGCCAAAGGAGAAUUGCCCUG	CUGGGCAAAUCUCCUUUGGCA	Cleavage	cDNA chromosome:AGPv4:6:168012705:168019089:-1 gene:Zm00001d038972 gene_biotype:protein_coding transcript_biotype:protein_coding description:Zm00001d038972
zma-miR399c-3p	Zm00001d038972_T013	1	9.865	1	21	1192	1212	UGCCAAAGGAGAAUUGCCCUG	UCGGGCAAAUCUCCUUUGGCA	Cleavage	cDNA chromosome:AGPv4:6:168012705:168019089:-1 gene:Zm00001d038972 gene_biotype:protein_coding transcript_biotype:protein_coding description:Zm00001d038972
zma-miR399c-3p	Zm00001d038972_T025	1	18.974	1	21	2641	2661	UGCCAAAGGAGAAUUGCCCUG	UAGGGCAAAUCUCCUUUGGCA	Cleavage	cDNA chromosome:AGPv4:6:168012890:168020848:-1 gene:Zm00001d038972 gene_biotype:protein_coding transcript_biotype:protein_coding description:Zm00001d038972
zma-miR399c-3p	Zm00001d038972_T025	1	14.151	1	21	2860	2880	UGCCAAAGGAGAAUUGCCCUG	GGGGGCAAAUCUCCUUUGGCA	Cleavage	cDNA chromosome:AGPv4:6:168012890:168020848:-1 gene:Zm00001d038972 gene_biotype:protein_coding transcript_biotype:protein_coding description:Zm00001d038972
zma-miR399c-3p	Zm00001d038972_T025	1	14.043	1	21	2818	2838	UGCCAAAGGAGAAUUGCCCUG	CUGGGCAAAUCUCCUUUGGCA	Cleavage	cDNA chromosome:AGPv4:6:168012890:168020848:-1 gene:Zm00001d038972 gene_biotype:protein_coding transcript_biotype:protein_coding description:Zm00001d038972
zma-miR399c-3p	Zm00001d038972_T025	1	12.75	1	21	2900	2920	UGCCAAAGGAGAAUUGCCCUG	CUGGGCAAAUCUCCUUUGGCA	Cleavage	cDNA chromosome:AGPv4:6:168012890:168020848:-1 gene:Zm00001d038972 gene_biotype:protein_coding transcript_biotype:protein_coding description:Zm00001d038972
zma-miR399c-3p	Zm00001d038972_T025	1	9.865	1	21	2951	2971	UGCCAAAGGAGAAUUGCCCUG	UCGGGCAAAUCUCCUUUGGCA	Cleavage	cDNA chromosome:AGPv4:6:168012890:168020848:-1 gene:Zm00001d038972 gene_biotype:protein_coding transcript_biotype:protein_coding description:Zm00001d038972
zma-miR399e-3p	Zm00001d038972_T022	1	18.974	1	21	651	671	UGCCAAAGGAGAGUUGCCCUG	UAGGGCAAAUCUCCUUUGGCA	Cleavage	cDNA chromosome:AGPv4:6:168012873:168020785:-1 gene:Zm00001d038972 gene_biotype:protein_coding transcript_biotype:protein_coding description:Zm00001d038972
zma-miR399e-3p	Zm00001d038972_T022	1	17.25	1	21	1048	1068	UGCCAAAGGAGAGUUGCCCUG	CUGGGUAAUUCUCCUUUGGCA	Cleavage	cDNA chromosome:AGPv4:6:168012873:168020785:-1 gene:Zm00001d038972 gene_biotype:protein_coding transcript_biotype:protein_coding description:Zm00001d038972
zma-miR399e-3p	Zm00001d038972_T022	1	14.151	1	21	870	890	UGCCAAAGGAGAGUUGCCCUG	GGGGGCAAAUCUCCUUUGGCA	Cleavage	cDNA chromosome:AGPv4:6:168012873:168020785:-1 gene:Zm00001d038972 gene_biotype:protein_coding transcript_biotype:protein_coding description:Zm00001d038972
zma-miR399e-3p	Zm00001d038972_T022	1	14.043	1	21	828	848	UGCCAAAGGAGAGUUGCCCUG	CUGGGCAAAUCUCCUUUGGCA	Cleavage	cDNA chromosome:AGPv4:6:168012873:168020785:-1 gene:Zm00001d038972 gene_biotype:protein_coding transcript_biotype:protein_coding description:Zm00001d038972
zma-miR399e-3p	Zm00001d038972_T022	1	12.75	1	21	910	930	UGCCAAAGGAGAGUUGCCCUG	CUGGGCAAAUCUCCUUUGGCA	Cleavage	cDNA chromosome:AGPv4:6:168012873:168020785:-1 gene:Zm00001d038972 gene_biotype:protein_coding transcript_biotype:protein_coding description:Zm00001d038972
zma-miR399e-3p	Zm00001d038972_T022	1	9.865	1	21	961	981	UGCCAAAGGAGAGUUGCCCUG	UCGGGCAAAUCUCCUUUGGCA	Cleavage	cDNA chromosome:AGPv4:6:168012873:168020785:-1 gene:Zm00001d038972 gene_biotype:protein_coding transcript_biotype:protein_coding description:Zm00001d038972
zma-miR399e-3p	Zm00001d038972_T026	1	18.974	1	21	2574	2594	UGCCAAAGGAGAGUUGCCCUG	UAGGGCAAAUCUCCUUUGGCA	Cleavage	cDNA chromosome:AGPv4:6:168016006:168020781:-1 gene:Zm00001d038972 gene_biotype:protein_coding transcript_biotype:protein_coding description:Zm00001d038972
zma-miR399e-3p	Zm00001d038972_T026	1	17.25	1	21	2971	2991	UGCCAAAGGAGAGUUGCCCUG	CUGGGUAAUUCUCCUUUGGCA	Cleavage	cDNA chromosome:AGPv4:6:168016006:168020781:-1 gene:Zm00001d038972 gene_biotype:protein_coding transcript_biotype:protein_coding description:Zm00001d038972
zma-miR399e-3p	Zm00001d038972_T026	1	14.151	1	21	2793	2813	UGCCAAAGGAGAGUUGCCCUG	GGGGGCAAAUCUCCUUUGGCA	Cleavage	cDNA chromosome:AGPv4:6:168016006:168020781:-1 gene:Zm00001d038972 gene_biotype:protein_coding transcript_biotype:protein_coding description:Zm00001d038972
zma-miR399e-3p	Zm00001d038972_T026	1	14.043	1	21	2751	2771	UGCCAAAGGAGAGUUGCCCUG	CUGGGCAAAUCUCCUUUGGCA	Cleavage	cDNA chromosome:AGPv4:6:168016006:168020781:-1 gene:Zm00001d038972 gene_biotype:protein_coding transcript_biotype:protein_coding description:Zm00001d038972
zma-miR399e-3p	Zm00001d038972_T026	1	12.75	1	21	2833	2853	UGCCAAAGGAGAGUUGCCCUG	CUGGGCAAAUCUCCUUUGGCA	Cleavage	cDNA chromosome:AGPv4:6:168016006:168020781:-1 gene:Zm00001d038972 gene_biotype:protein_coding transcript_biotype:protein_coding description:Zm00001d038972
zma-miR399e-3p	Zm00001d038972_T026	1	9.865	1	21	2884	2904	UGCCAAAGGAGAGUUGCCCUG	UCGGGCAAAUCUCCUUUGGCA	Cleavage	cDNA chromosome:AGPv4:6:168016006:168020781:-1 gene:Zm00001d038972 gene_biotype:protein_coding transcript_biotype:protein_coding description:Zm00001d038972
zma-miR399e-3p	Zm00001d038972_T018	1	18.974	1	21	556	576	UGCCAAAGGAGAGUUGCCCUG	UAGGGCAAAUCUCCUUUGGCA	Cleavage	cDNA chromosome:AGPv4:6:168012741:168020968:-1 gene:Zm00001d038972 gene_biotype:protein_coding transcript_biotype:protein_coding description:Zm00001d038972
zma-miR399e-3p	Zm00001d038972_T018	1	17.25	1	21	953	973	UGCCAAAGGAGAGUUGCCCUG	CUGGGUAAUUCUCCUUUGGCA	Cleavage	cDNA chromosome:AGPv4:6:168012741:168020968:-1 gene:Zm00001d038972 gene_biotype:protein_coding transcript_biotype:protein_coding description:Zm00001d038972
zma-miR399e-3p	Zm00001d038972_T018	1	14.151	1	21	775	795	UGCCAAAGGAGAGUUGCCCUG	GGGGGCAAAUCUCCUUUGGCA	Cleavage	cDNA chromosome:AGPv4:6:168012741:168020968:-1 gene:Zm00001d038972 gene_biotype:protein_coding transcript_biotype:protein_coding description:Zm00001d038972
zma-miR399e-3p	Zm00001d038972_T018	1	14.043	1	21	733	753	UGCCAAAGGAGAGUUGCCCUG	CUGGGCAAAUCUCCUUUGGCA	Cleavage	cDNA chromosome:AGPv4:6:168012741:168020968:-1 gene:Zm00001d038972 gene_biotype:protein_coding transcript_biotype:protein_coding description:Zm00001d038972
zma-miR399e-3p	Zm00001d038972_T018	1	12.75	1	21	815	835	UGCCAAAGGAGAGUUGCCCUG	CUGGGCAAAUCUCCUUUGGCA	Cleavage	cDNA chromosome:AGPv4:6:168012741:168020968:-1 gene:Zm00001d038972 gene_biotype:protein_coding transcript_biotype:protein_coding description:Zm00001d038972
zma-miR399e-3p	Zm00001d038972_T018	1	9.865	1	21	866	886	UGCCAAAGGAGAGUUGCCCUG	UCGGGCAAAUCUCCUUUGGCA	Cleavage	cDNA chromosome:AGPv4:6:168012741:168020968:-1 gene:Zm00001d038972 gene_biotype:protein_coding transcript_biotype:protein_coding description:Zm00001d038972
zma-miR399e-3p	Zm00001d038972_T027	1	18.974	1	21	2428	2448	UGCCAAAGGAGAGUUGCCCUG	UAGGGCAAAUCUCCUUUGGCA	Cleavage	cDNA chromosome:AGPv4:6:168016008:168020635:-1 gene:Zm00001d038972 gene_biotype:protein_coding transcript_biotype:protein_coding description:Zm00001d038972
zma-miR399e-3p	Zm00001d038972_T027	1	15.628	1	21	2825	2845	UGCCAAAGGAGAGUUGCCCUG	CUGGGUAAUUCUCCUUUGGCA	Cleavage	cDNA chromosome:AGPv4:6:168016008:168020635:-1 gene:Zm00001d038972 gene_biotype:protein_coding transcript_biotype:protein_coding description:Zm00001d038972
zma-miR399e-3p	Zm00001d038972_T027	1	14.151	1	21	2647	2667	UGCCAAAGGAGAGUUGCCCUG	GGGGGCAAAUCUCCUUUGGCA	Cleavage	cDNA chromosome:AGPv4:6:168016008:168020635:-1 gene:Zm00001d038972 gene_biotype:protein_coding transcript_biotype:protein_coding description:Zm00001d038972
zma-miR399e-3p	Zm00001d038972_T027	1	14.043	1	21	2605	2625	UGCCAAAGGAGAGUUGCCCUG	CUGGGCAAAUCUCCUUUGGCA	Cleavage	cDNA chromosome:AGPv4:6:168016008:168020635:-1 gene:Zm00001d038972 gene_biotype:protein_coding transcript_biotype:protein_coding description:Zm00001d038972
zma-miR399e-3p	Zm00001d038972_T027	1	12.75	1	21	2687	2707	UGCCAAAGGAGAGUUGCCCUG	CUGGGCAAAUCUCCUUUGGCA	Cleavage	cDNA chromosome:AGPv4:6:168016008:168020635:-1 gene:Zm00001d038972 gene_biotype:protein_coding transcript_biotype:protein_coding description:Zm00001d038972
zma-miR399e-3p	Zm00001d038972_T027	1	9.865	1	21	2738	2758	UGCCAAAGGAGAGUUGCCCUG	UCGGGCAAAUCUCCUUUGGCA	Cleavage	cDNA chromosome:AGPv4:6:168016008:168020635:-1 gene:Zm00001d038972 gene_biotype:protein_coding transcript_biotype:protein_coding description:Zm00001d038972
zma-miR399e-3p	Zm00001d038972_T010	1	18.974	1	21	787	807	UGCCAAAGGAGAGUUGCCCUG	UAGGGCAAAUCUCCUUUGGCA	Cleavage	cDNA chromosome:AGPv4:6:168012632:168020921:-1 gene:Zm00001d038972 gene_biotype:protein_coding transcript_biotype:protein_coding description:Zm00001d038972
zma-miR399e-3p	Zm00001d038972_T010	1	17.25	1	21	1184	1204	UGCCAAAGGAGAGUUGCCCUG	CUGGGUAAUUCUCCUUUGGCA	Cleavage	cDNA chromosome:AGPv4:6:168012632:168020921:-1 gene:Zm00001d038972 gene_biotype:protein_coding transcript_biotype:protein_coding description:Zm00001d038972
zma-miR399e-3p	Zm00001d038972_T010	1	14.151	1	21	1006	1026	UGCCAAAGGAGAGUUGCCCUG	GGGGGCAAAUCUCCUUUGGCA	Cleavage	cDNA chromosome:AGPv4:6:168012632:168020921:-1 gene:Zm00001d038972 gene_biotype:protein_coding transcript_biotype:protein_coding description:Zm00001d038972
zma-miR399e-3p	Zm00001d038972_T010	1	14.043	1	21	964	984	UGCCAAAGGAGAGUUGCCCUG	CUGGGCAAAUCUCCUUUGGCA	Cleavage	cDNA chromosome:AGPv4:6:168012632:168020921:-1 gene:Zm00001d038972 gene_biotype:protein_coding transcript_biotype:protein_coding description:Zm00001d038972
zma-miR399e-3p	Zm00001d038972_T010	1	12.75	1	21	1046	1066	UGCCAAAGGAGAGUUGCCCUG	CUGGGCAAAUCUCCUUUGGCA	Cleavage	cDNA chromosome:AGPv4:6:168012632:168020921:-1 gene:Zm00001d038972 gene_biotype:protein_coding transcript_biotype:protein_coding description:Zm00001d038972
zma-miR399e-3p	Zm00001d038972_T010	1	9.865	1	21	1097	1117	UGCCAAAGGAGAGUUGCCCUG	UCGGGCAAAUCUCCUUUGGCA	Cleavage	cDNA chromosome:AGPv4:6:168012632:168020921:-1 gene:Zm00001d038972 gene_biotype:protein_coding transcript_biotype:protein_coding description:Zm00001d038972
zma-miR399e-3p	Zm00001d038972_T021	1	18.974	1	21	939	959	UGCCAAAGGAGAGUUGCCCUG	UAGGGCAAAUCUCCUUUGGCA	Cleavage	cDNA chromosome:AGPv4:6:168012742:168020851:-1 gene:Zm00001d038972 gene_biotype:protein_coding transcript_biotype:protein_coding description:Zm00001d038972
zma-miR399e-3p	Zm00001d038972_T021	1	17.25	1	21	1336	1356	UGCCAAAGGAGAGUUGCCCUG	CUGGGUAAUUCUCCUUUGGCA	Cleavage	cDNA chromosome:AGPv4:6:168012742:168020851:-1 gene:Zm00001d038972 gene_biotype:protein_coding transcript_biotype:protein_coding description:Zm00001d038972
zma-miR399e-3p	Zm00001d038972_T021	1	14.151	1	21	1158	1178	UGCCAAAGGAGAGUUGCCCUG	GGGGGCAAAUCUCCUUUGGCA	Cleavage	cDNA chromosome:AGPv4:6:168012742:168020851:-1 gene:Zm00001d038972 gene_biotype:protein_coding transcript_biotype:protein_coding description:Zm00001d038972
zma-miR399e-3p	Zm00001d038972_T021	1	14.043	1	21	1116	1136	UGCCAAAGGAGAGUUGCCCUG	CUGGGCAAAUCUCCUUUGGCA	Cleavage	cDNA chromosome:AGPv4:6:168012742:168020851:-1 gene:Zm00001d038972 gene_biotype:protein_coding transcript_biotype:protein_coding description:Zm00001d038972
zma-miR399e-3p	Zm00001d038972_T021	1	12.75	1	21	1198	1218	UGCCAAAGGAGAGUUGCCCUG	CUGGGCAAAUCUCCUUUGGCA	Cleavage	cDNA chromosome:AGPv4:6:168012742:168020851:-1 gene:Zm00001d038972 gene_biotype:protein_coding transcript_biotype:protein_coding description:Zm00001d038972
zma-miR399e-3p	Zm00001d038972_T021	1	9.865	1	21	1249	1269	UGCCAAAGGAGAGUUGCCCUG	UCGGGCAAAUCUCCUUUGGCA	Cleavage	cDNA chromosome:AGPv4:6:168012742:168020851:-1 gene:Zm00001d038972 gene_biotype:protein_coding transcript_biotype:protein_coding description:Zm00001d038972
zma-miR399e-3p	Zm00001d038972_T017	1	18.974	1	21	1163	1183	UGCCAAAGGAGAGUUGCCCUG	UAGGGCAAAUCUCCUUUGGCA	Cleavage	cDNA chromosome:AGPv4:6:168012732:168021297:-1 gene:Zm00001d038972 gene_biotype:protein_coding transcript_biotype:protein_coding description:Zm00001d038972
zma-miR399e-3p	Zm00001d038972_T017	1	17.25	1	21	1560	1580	UGCCAAAGGAGAGUUGCCCUG	CUGGGUAAUUCUCCUUUGGCA	Cleavage	cDNA chromosome:AGPv4:6:168012732:168021297:-1 gene:Zm00001d038972 gene_biotype:protein_coding transcript_biotype:protein_coding description:Zm00001d038972
zma-miR399e-3p	Zm00001d038972_T017	1	14.151	1	21	1382	1402	UGCCAAAGGAGAGUUGCCCUG	GGGGGCAAAUCUCCUUUGGCA	Cleavage	cDNA chromosome:AGPv4:6:168012732:168021297:-1 gene:Zm00001d038972 gene_biotype:protein_coding transcript_biotype:protein_coding description:Zm00001d038972
zma-miR399e-3p	Zm00001d038972_T017	1	14.043	1	21	1340	1360	UGCCAAAGGAGAGUUGCCCUG	CUGGGCAAAUCUCCUUUGGCA	Cleavage	cDNA chromosome:AGPv4:6:168012732:168021297:-1 gene:Zm00001d038972 gene_biotype:protein_coding transcript_biotype:protein_coding description:Zm00001d038972
zma-miR399e-3p	Zm00001d038972_T017	1	12.75	1	21	1422	1442	UGCCAAAGGAGAGUUGCCCUG	CUGGGCAAAUCUCCUUUGGCA	Cleavage	cDNA chromosome:AGPv4:6:168012732:168021297:-1 gene:Zm00001d038972 gene_biotype:protein_coding transcript_biotype:protein_coding description:Zm00001d038972
zma-miR399e-3p	Zm00001d038972_T017	1	9.865	1	21	1473	1493	UGCCAAAGGAGAGUUGCCCUG	UCGGGCAAAUCUCCUUUGGCA	Cleavage	cDNA chromosome:AGPv4:6:168012732:168021297:-1 gene:Zm00001d038972 gene_biotype:protein_coding transcript_biotype:protein_coding description:Zm00001d038972
zma-miR399e-3p	Zm00001d038972_T013	1	18.974	1	21	882	902	UGCCAAAGGAGAGUUGCCCUG	UAGGGCAAAUCUCCUUUGGCA	Cleavage	cDNA chromosome:AGPv4:6:168012705:168019089:-1 gene:Zm00001d038972 gene_biotype:protein_coding transcript_biotype:protein_coding description:Zm00001d038972
zma-miR399e-3p	Zm00001d038972_T013	1	15.402	1	21	1279	1299	UGCCAAAGGAGAGUUGCCCUG	CUGGGUAAUUCUCCUUUGGCA	Cleavage	cDNA chromosome:AGPv4:6:168012705:168019089:-1 gene:Zm00001d038972 gene_biotype:protein_coding transcript_biotype:protein_coding description:Zm00001d038972
zma-miR399e-3p	Zm00001d038972_T013	1	14.151	1	21	1101	1121	UGCCAAAGGAGAGUUGCCCUG	GGGGGCAAAUCUCCUUUGGCA	Cleavage	cDNA chromosome:AGPv4:6:168012705:168019089:-1 gene:Zm00001d038972 gene_biotype:protein_coding transcript_biotype:protein_coding description:Zm00001d038972
zma-miR399e-3p	Zm00001d038972_T013	1	14.043	1	21	1059	1079	UGCCAAAGGAGAGUUGCCCUG	CUGGGCAAAUCUCCUUUGGCA	Cleavage	cDNA chromosome:AGPv4:6:168012705:168019089:-1 gene:Zm00001d038972 gene_biotype:protein_coding transcript_biotype:protein_coding description:Zm00001d038972
zma-miR399e-3p	Zm00001d038972_T013	1	12.75	1	21	1141	1161	UGCCAAAGGAGAGUUGCCCUG	CUGGGCAAAUCUCCUUUGGCA	Cleavage	cDNA chromosome:AGPv4:6:168012705:168019089:-1 gene:Zm00001d038972 gene_biotype:protein_coding transcript_biotype:protein_coding description:Zm00001d038972
zma-miR399e-3p	Zm00001d038972_T013	1	9.865	1	21	1192	1212	UGCCAAAGGAGAGUUGCCCUG	UCGGGCAAAUCUCCUUUGGCA	Cleavage	cDNA chromosome:AGPv4:6:168012705:168019089:-1 gene:Zm00001d038972 gene_biotype:protein_coding transcript_biotype:protein_coding description:Zm00001d038972
zma-miR399e-3p	Zm00001d038972_T025	1	18.974	1	21	2641	2661	UGCCAAAGGAGAGUUGCCCUG	UAGGGCAAAUCUCCUUUGGCA	Cleavage	cDNA chromosome:AGPv4:6:168012890:168020848:-1 gene:Zm00001d038972 gene_biotype:protein_coding transcript_biotype:protein_coding description:Zm00001d038972
zma-miR399e-3p	Zm00001d038972_T025	1	17.25	1	21	3038	3058	UGCCAAAGGAGAGUUGCCCUG	CUGGGUAAUUCUCCUUUGGCA	Cleavage	cDNA chromosome:AGPv4:6:168012890:168020848:-1 gene:Zm00001d038972 gene_biotype:protein_coding transcript_biotype:protein_coding description:Zm00001d038972
zma-miR399e-3p	Zm00001d038972_T025	1	14.151	1	21	2860	2880	UGCCAAAGGAGAGUUGCCCUG	GGGGGCAAAUCUCCUUUGGCA	Cleavage	cDNA chromosome:AGPv4:6:168012890:168020848:-1 gene:Zm00001d038972 gene_biotype:protein_coding transcript_biotype:protein_coding description:Zm00001d038972
zma-miR399e-3p	Zm00001d038972_T025	1	14.043	1	21	2818	2838	UGCCAAAGGAGAGUUGCCCUG	CUGGGCAAAUCUCCUUUGGCA	Cleavage	cDNA chromosome:AGPv4:6:168012890:168020848:-1 gene:Zm00001d038972 gene_biotype:protein_coding transcript_biotype:protein_coding description:Zm00001d038972
zma-miR399e-3p	Zm00001d038972_T025	1	12.75	1	21	2900	2920	UGCCAAAGGAGAGUUGCCCUG	CUGGGCAAAUCUCCUUUGGCA	Cleavage	cDNA chromosome:AGPv4:6:168012890:168020848:-1 gene:Zm00001d038972 gene_biotype:protein_coding transcript_biotype:protein_coding description:Zm00001d038972
zma-miR399e-3p	Zm00001d038972_T025	1	9.865	1	21	2951	2971	UGCCAAAGGAGAGUUGCCCUG	UCGGGCAAAUCUCCUUUGGCA	Cleavage	cDNA chromosome:AGPv4:6:168012890:168020848:-1 gene:Zm00001d038972 gene_biotype:protein_coding transcript_biotype:protein_coding description:Zm00001d038972
zma-miR399h-3p	Zm00001d038972_T022	1	18.974	1	21	651	671	UGCCAAAGGAGAAUUGCCCUG	UAGGGCAAAUCUCCUUUGGCA	Cleavage	cDNA chromosome:AGPv4:6:168012873:168020785:-1 gene:Zm00001d038972 gene_biotype:protein_coding transcript_biotype:protein_coding description:Zm00001d038972
zma-miR399h-3p	Zm00001d038972_T022	1	14.151	1	21	870	890	UGCCAAAGGAGAAUUGCCCUG	GGGGGCAAAUCUCCUUUGGCA	Cleavage	cDNA chromosome:AGPv4:6:168012873:168020785:-1 gene:Zm00001d038972 gene_biotype:protein_coding transcript_biotype:protein_coding description:Zm00001d038972
zma-miR399h-3p	Zm00001d038972_T022	1	14.043	1	21	828	848	UGCCAAAGGAGAAUUGCCCUG	CUGGGCAAAUCUCCUUUGGCA	Cleavage	cDNA chromosome:AGPv4:6:168012873:168020785:-1 gene:Zm00001d038972 gene_biotype:protein_coding transcript_biotype:protein_coding description:Zm00001d038972
zma-miR399h-3p	Zm00001d038972_T022	1	12.75	1	21	910	930	UGCCAAAGGAGAAUUGCCCUG	CUGGGCAAAUCUCCUUUGGCA	Cleavage	cDNA chromosome:AGPv4:6:168012873:168020785:-1 gene:Zm00001d038972 gene_biotype:protein_coding transcript_biotype:protein_coding description:Zm00001d038972
zma-miR399h-3p	Zm00001d038972_T022	1	9.865	1	21	961	981	UGCCAAAGGAGAAUUGCCCUG	UCGGGCAAAUCUCCUUUGGCA	Cleavage	cDNA chromosome:AGPv4:6:168012873:168020785:-1 gene:Zm00001d038972 gene_biotype:protein_coding transcript_biotype:protein_coding description:Zm00001d038972
zma-miR399h-3p	Zm00001d038972_T026	1	18.974	1	21	2574	2594	UGCCAAAGGAGAAUUGCCCUG	UAGGGCAAAUCUCCUUUGGCA	Cleavage	cDNA chromosome:AGPv4:6:168016006:168020781:-1 gene:Zm00001d038972 gene_biotype:protein_coding transcript_biotype:protein_coding description:Zm00001d038972
zma-miR399h-3p	Zm00001d038972_T026	1	14.151	1	21	2793	2813	UGCCAAAGGAGAAUUGCCCUG	GGGGGCAAAUCUCCUUUGGCA	Cleavage	cDNA chromosome:AGPv4:6:168016006:168020781:-1 gene:Zm00001d038972 gene_biotype:protein_coding transcript_biotype:protein_coding description:Zm00001d038972
zma-miR399h-3p	Zm00001d038972_T026	1	14.043	1	21	2751	2771	UGCCAAAGGAGAAUUGCCCUG	CUGGGCAAAUCUCCUUUGGCA	Cleavage	cDNA chromosome:AGPv4:6:168016006:168020781:-1 gene:Zm00001d038972 gene_biotype:protein_coding transcript_biotype:protein_coding description:Zm00001d038972
zma-miR399h-3p	Zm00001d038972_T026	1	12.75	1	21	2833	2853	UGCCAAAGGAGAAUUGCCCUG	CUGGGCAAAUCUCCUUUGGCA	Cleavage	cDNA chromosome:AGPv4:6:168016006:168020781:-1 gene:Zm00001d038972 gene_biotype:protein_coding transcript_biotype:protein_coding description:Zm00001d038972
zma-miR399h-3p	Zm00001d038972_T026	1	9.865	1	21	2884	2904	UGCCAAAGGAGAAUUGCCCUG	UCGGGCAAAUCUCCUUUGGCA	Cleavage	cDNA chromosome:AGPv4:6:168016006:168020781:-1 gene:Zm00001d038972 gene_biotype:protein_coding transcript_biotype:protein_coding description:Zm00001d038972
zma-miR399h-3p	Zm00001d038972_T018	1	18.974	1	21	556	576	UGCCAAAGGAGAAUUGCCCUG	UAGGGCAAAUCUCCUUUGGCA	Cleavage	cDNA chromosome:AGPv4:6:168012741:168020968:-1 gene:Zm00001d038972 gene_biotype:protein_coding transcript_biotype:protein_coding description:Zm00001d038972
zma-miR399h-3p	Zm00001d038972_T018	1	14.151	1	21	775	795	UGCCAAAGGAGAAUUGCCCUG	GGGGGCAAAUCUCCUUUGGCA	Cleavage	cDNA chromosome:AGPv4:6:168012741:168020968:-1 gene:Zm00001d038972 gene_biotype:protein_coding transcript_biotype:protein_coding description:Zm00001d038972
zma-miR399h-3p	Zm00001d038972_T018	1	14.043	1	21	733	753	UGCCAAAGGAGAAUUGCCCUG	CUGGGCAAAUCUCCUUUGGCA	Cleavage	cDNA chromosome:AGPv4:6:168012741:168020968:-1 gene:Zm00001d038972 gene_biotype:protein_coding transcript_biotype:protein_coding description:Zm00001d038972
zma-miR399h-3p	Zm00001d038972_T018	1	12.75	1	21	815	835	UGCCAAAGGAGAAUUGCCCUG	CUGGGCAAAUCUCCUUUGGCA	Cleavage	cDNA chromosome:AGPv4:6:168012741:168020968:-1 gene:Zm00001d038972 gene_biotype:protein_coding transcript_biotype:protein_coding description:Zm00001d038972
zma-miR399h-3p	Zm00001d038972_T018	1	9.865	1	21	866	886	UGCCAAAGGAGAAUUGCCCUG	UCGGGCAAAUCUCCUUUGGCA	Cleavage	cDNA chromosome:AGPv4:6:168012741:168020968:-1 gene:Zm00001d038972 gene_biotype:protein_coding transcript_biotype:protein_coding description:Zm00001d038972
zma-miR399h-3p	Zm00001d038972_T027	1	18.974	1	21	2428	2448	UGCCAAAGGAGAAUUGCCCUG	UAGGGCAAAUCUCCUUUGGCA	Cleavage	cDNA chromosome:AGPv4:6:168016008:168020635:-1 gene:Zm00001d038972 gene_biotype:protein_coding transcript_biotype:protein_coding description:Zm00001d038972
zma-miR399h-3p	Zm00001d038972_T027	1	14.151	1	21	2647	2667	UGCCAAAGGAGAAUUGCCCUG	GGGGGCAAAUCUCCUUUGGCA	Cleavage	cDNA chromosome:AGPv4:6:168016008:168020635:-1 gene:Zm00001d038972 gene_biotype:protein_coding transcript_biotype:protein_coding description:Zm00001d038972
zma-miR399h-3p	Zm00001d038972_T027	1	14.043	1	21	2605	2625	UGCCAAAGGAGAAUUGCCCUG	CUGGGCAAAUCUCCUUUGGCA	Cleavage	cDNA chromosome:AGPv4:6:168016008:168020635:-1 gene:Zm00001d038972 gene_biotype:protein_coding transcript_biotype:protein_coding description:Zm00001d038972
zma-miR399h-3p	Zm00001d038972_T027	1	12.75	1	21	2687	2707	UGCCAAAGGAGAAUUGCCCUG	CUGGGCAAAUCUCCUUUGGCA	Cleavage	cDNA chromosome:AGPv4:6:168016008:168020635:-1 gene:Zm00001d038972 gene_biotype:protein_coding transcript_biotype:protein_coding description:Zm00001d038972
zma-miR399h-3p	Zm00001d038972_T027	1	9.865	1	21	2738	2758	UGCCAAAGGAGAAUUGCCCUG	UCGGGCAAAUCUCCUUUGGCA	Cleavage	cDNA chromosome:AGPv4:6:168016008:168020635:-1 gene:Zm00001d038972 gene_biotype:protein_coding transcript_biotype:protein_coding description:Zm00001d038972
zma-miR399h-3p	Zm00001d038972_T010	1	18.974	1	21	787	807	UGCCAAAGGAGAAUUGCCCUG	UAGGGCAAAUCUCCUUUGGCA	Cleavage	cDNA chromosome:AGPv4:6:168012632:168020921:-1 gene:Zm00001d038972 gene_biotype:protein_coding transcript_biotype:protein_coding description:Zm00001d038972
zma-miR399h-3p	Zm00001d038972_T010	1	14.151	1	21	1006	1026	UGCCAAAGGAGAAUUGCCCUG	GGGGGCAAAUCUCCUUUGGCA	Cleavage	cDNA chromosome:AGPv4:6:168012632:168020921:-1 gene:Zm00001d038972 gene_biotype:protein_coding transcript_biotype:protein_coding description:Zm00001d038972
zma-miR399h-3p	Zm00001d038972_T010	1	14.043	1	21	964	984	UGCCAAAGGAGAAUUGCCCUG	CUGGGCAAAUCUCCUUUGGCA	Cleavage	cDNA chromosome:AGPv4:6:168012632:168020921:-1 gene:Zm00001d038972 gene_biotype:protein_coding transcript_biotype:protein_coding description:Zm00001d038972
zma-miR399h-3p	Zm00001d038972_T010	1	12.75	1	21	1046	1066	UGCCAAAGGAGAAUUGCCCUG	CUGGGCAAAUCUCCUUUGGCA	Cleavage	cDNA chromosome:AGPv4:6:168012632:168020921:-1 gene:Zm00001d038972 gene_biotype:protein_coding transcript_biotype:protein_coding description:Zm00001d038972
zma-miR399h-3p	Zm00001d038972_T010	1	9.865	1	21	1097	1117	UGCCAAAGGAGAAUUGCCCUG	UCGGGCAAAUCUCCUUUGGCA	Cleavage	cDNA chromosome:AGPv4:6:168012632:168020921:-1 gene:Zm00001d038972 gene_biotype:protein_coding transcript_biotype:protein_coding description:Zm00001d038972
zma-miR399h-3p	Zm00001d038972_T021	1	18.974	1	21	939	959	UGCCAAAGGAGAAUUGCCCUG	UAGGGCAAAUCUCCUUUGGCA	Cleavage	cDNA chromosome:AGPv4:6:168012742:168020851:-1 gene:Zm00001d038972 gene_biotype:protein_coding transcript_biotype:protein_coding description:Zm00001d038972
zma-miR399h-3p	Zm00001d038972_T021	1	14.151	1	21	1158	1178	UGCCAAAGGAGAAUUGCCCUG	GGGGGCAAAUCUCCUUUGGCA	Cleavage	cDNA chromosome:AGPv4:6:168012742:168020851:-1 gene:Zm00001d038972 gene_biotype:protein_coding transcript_biotype:protein_coding description:Zm00001d038972
zma-miR399h-3p	Zm00001d038972_T021	1	14.043	1	21	1116	1136	UGCCAAAGGAGAAUUGCCCUG	CUGGGCAAAUCUCCUUUGGCA	Cleavage	cDNA chromosome:AGPv4:6:168012742:168020851:-1 gene:Zm00001d038972 gene_biotype:protein_coding transcript_biotype:protein_coding description:Zm00001d038972
zma-miR399h-3p	Zm00001d038972_T021	1	12.75	1	21	1198	1218	UGCCAAAGGAGAAUUGCCCUG	CUGGGCAAAUCUCCUUUGGCA	Cleavage	cDNA chromosome:AGPv4:6:168012742:168020851:-1 gene:Zm00001d038972 gene_biotype:protein_coding transcript_biotype:protein_coding description:Zm00001d038972
zma-miR399h-3p	Zm00001d038972_T021	1	9.865	1	21	1249	1269	UGCCAAAGGAGAAUUGCCCUG	UCGGGCAAAUCUCCUUUGGCA	Cleavage	cDNA chromosome:AGPv4:6:168012742:168020851:-1 gene:Zm00001d038972 gene_biotype:protein_coding transcript_biotype:protein_coding description:Zm00001d038972
zma-miR399h-3p	Zm00001d038972_T017	1	18.974	1	21	1163	1183	UGCCAAAGGAGAAUUGCCCUG	UAGGGCAAAUCUCCUUUGGCA	Cleavage	cDNA chromosome:AGPv4:6:168012732:168021297:-1 gene:Zm00001d038972 gene_biotype:protein_coding transcript_biotype:protein_coding description:Zm00001d038972
zma-miR399h-3p	Zm00001d038972_T017	1	14.151	1	21	1382	1402	UGCCAAAGGAGAAUUGCCCUG	GGGGGCAAAUCUCCUUUGGCA	Cleavage	cDNA chromosome:AGPv4:6:168012732:168021297:-1 gene:Zm00001d038972 gene_biotype:protein_coding transcript_biotype:protein_coding description:Zm00001d038972
zma-miR399h-3p	Zm00001d038972_T017	1	14.043	1	21	1340	1360	UGCCAAAGGAGAAUUGCCCUG	CUGGGCAAAUCUCCUUUGGCA	Cleavage	cDNA chromosome:AGPv4:6:168012732:168021297:-1 gene:Zm00001d038972 gene_biotype:protein_coding transcript_biotype:protein_coding description:Zm00001d038972
zma-miR399h-3p	Zm00001d038972_T017	1	12.75	1	21	1422	1442	UGCCAAAGGAGAAUUGCCCUG	CUGGGCAAAUCUCCUUUGGCA	Cleavage	cDNA chromosome:AGPv4:6:168012732:168021297:-1 gene:Zm00001d038972 gene_biotype:protein_coding transcript_biotype:protein_coding description:Zm00001d038972
zma-miR399h-3p	Zm00001d038972_T017	1	9.865	1	21	1473	1493	UGCCAAAGGAGAAUUGCCCUG	UCGGGCAAAUCUCCUUUGGCA	Cleavage	cDNA chromosome:AGPv4:6:168012732:168021297:-1 gene:Zm00001d038972 gene_biotype:protein_coding transcript_biotype:protein_coding description:Zm00001d038972
zma-miR399h-3p	Zm00001d038972_T013	1	18.974	1	21	882	902	UGCCAAAGGAGAAUUGCCCUG	UAGGGCAAAUCUCCUUUGGCA	Cleavage	cDNA chromosome:AGPv4:6:168012705:168019089:-1 gene:Zm00001d038972 gene_biotype:protein_coding transcript_biotype:protein_coding description:Zm00001d038972
zma-miR399h-3p	Zm00001d038972_T013	1	14.151	1	21	1101	1121	UGCCAAAGGAGAAUUGCCCUG	GGGGGCAAAUCUCCUUUGGCA	Cleavage	cDNA chromosome:AGPv4:6:168012705:168019089:-1 gene:Zm00001d038972 gene_biotype:protein_coding transcript_biotype:protein_coding description:Zm00001d038972
zma-miR399h-3p	Zm00001d038972_T013	1	14.043	1	21	1059	1079	UGCCAAAGGAGAAUUGCCCUG	CUGGGCAAAUCUCCUUUGGCA	Cleavage	cDNA chromosome:AGPv4:6:168012705:168019089:-1 gene:Zm00001d038972 gene_biotype:protein_coding transcript_biotype:protein_coding description:Zm00001d038972
zma-miR399h-3p	Zm00001d038972_T013	1	12.75	1	21	1141	1161	UGCCAAAGGAGAAUUGCCCUG	CUGGGCAAAUCUCCUUUGGCA	Cleavage	cDNA chromosome:AGPv4:6:168012705:168019089:-1 gene:Zm00001d038972 gene_biotype:protein_coding transcript_biotype:protein_coding description:Zm00001d038972
zma-miR399h-3p	Zm00001d038972_T013	1	9.865	1	21	1192	1212	UGCCAAAGGAGAAUUGCCCUG	UCGGGCAAAUCUCCUUUGGCA	Cleavage	cDNA chromosome:AGPv4:6:168012705:168019089:-1 gene:Zm00001d038972 gene_biotype:protein_coding transcript_biotype:protein_coding description:Zm00001d038972
zma-miR399h-3p	Zm00001d038972_T025	1	18.974	1	21	2641	2661	UGCCAAAGGAGAAUUGCCCUG	UAGGGCAAAUCUCCUUUGGCA	Cleavage	cDNA chromosome:AGPv4:6:168012890:168020848:-1 gene:Zm00001d038972 gene_biotype:protein_coding transcript_biotype:protein_coding description:Zm00001d038972
zma-miR399h-3p	Zm00001d038972_T025	1	14.151	1	21	2860	2880	UGCCAAAGGAGAAUUGCCCUG	GGGGGCAAAUCUCCUUUGGCA	Cleavage	cDNA chromosome:AGPv4:6:168012890:168020848:-1 gene:Zm00001d038972 gene_biotype:protein_coding transcript_biotype:protein_coding description:Zm00001d038972
zma-miR399h-3p	Zm00001d038972_T025	1	14.043	1	21	2818	2838	UGCCAAAGGAGAAUUGCCCUG	CUGGGCAAAUCUCCUUUGGCA	Cleavage	cDNA chromosome:AGPv4:6:168012890:168020848:-1 gene:Zm00001d038972 gene_biotype:protein_coding transcript_biotype:protein_coding description:Zm00001d038972
zma-miR399h-3p	Zm00001d038972_T025	1	12.75	1	21	2900	2920	UGCCAAAGGAGAAUUGCCCUG	CUGGGCAAAUCUCCUUUGGCA	Cleavage	cDNA chromosome:AGPv4:6:168012890:168020848:-1 gene:Zm00001d038972 gene_biotype:protein_coding transcript_biotype:protein_coding description:Zm00001d038972
zma-miR399h-3p	Zm00001d038972_T025	1	9.865	1	21	2951	2971	UGCCAAAGGAGAAUUGCCCUG	UCGGGCAAAUCUCCUUUGGCA	Cleavage	cDNA chromosome:AGPv4:6:168012890:168020848:-1 gene:Zm00001d038972 gene_biotype:protein_coding transcript_biotype:protein_coding description:Zm00001d038972
zma-miR399i-3p	Zm00001d038972_T022	1	18.974	1	21	651	671	UGCCAAAGGAGAGUUGCCCUG	UAGGGCAAAUCUCCUUUGGCA	Cleavage	cDNA chromosome:AGPv4:6:168012873:168020785:-1 gene:Zm00001d038972 gene_biotype:protein_coding transcript_biotype:protein_coding description:Zm00001d038972
zma-miR399i-3p	Zm00001d038972_T022	1	17.25	1	21	1048	1068	UGCCAAAGGAGAGUUGCCCUG	CUGGGUAAUUCUCCUUUGGCA	Cleavage	cDNA chromosome:AGPv4:6:168012873:168020785:-1 gene:Zm00001d038972 gene_biotype:protein_coding transcript_biotype:protein_coding description:Zm00001d038972
zma-miR399i-3p	Zm00001d038972_T022	1	14.151	1	21	870	890	UGCCAAAGGAGAGUUGCCCUG	GGGGGCAAAUCUCCUUUGGCA	Cleavage	cDNA chromosome:AGPv4:6:168012873:168020785:-1 gene:Zm00001d038972 gene_biotype:protein_coding transcript_biotype:protein_coding description:Zm00001d038972
zma-miR399i-3p	Zm00001d038972_T022	1	14.043	1	21	828	848	UGCCAAAGGAGAGUUGCCCUG	CUGGGCAAAUCUCCUUUGGCA	Cleavage	cDNA chromosome:AGPv4:6:168012873:168020785:-1 gene:Zm00001d038972 gene_biotype:protein_coding transcript_biotype:protein_coding description:Zm00001d038972
zma-miR399i-3p	Zm00001d038972_T022	1	12.75	1	21	910	930	UGCCAAAGGAGAGUUGCCCUG	CUGGGCAAAUCUCCUUUGGCA	Cleavage	cDNA chromosome:AGPv4:6:168012873:168020785:-1 gene:Zm00001d038972 gene_biotype:protein_coding transcript_biotype:protein_coding description:Zm00001d038972
zma-miR399i-3p	Zm00001d038972_T022	1	9.865	1	21	961	981	UGCCAAAGGAGAGUUGCCCUG	UCGGGCAAAUCUCCUUUGGCA	Cleavage	cDNA chromosome:AGPv4:6:168012873:168020785:-1 gene:Zm00001d038972 gene_biotype:protein_coding transcript_biotype:protein_coding description:Zm00001d038972
zma-miR399i-3p	Zm00001d038972_T026	1	18.974	1	21	2574	2594	UGCCAAAGGAGAGUUGCCCUG	UAGGGCAAAUCUCCUUUGGCA	Cleavage	cDNA chromosome:AGPv4:6:168016006:168020781:-1 gene:Zm00001d038972 gene_biotype:protein_coding transcript_biotype:protein_coding description:Zm00001d038972
zma-miR399i-3p	Zm00001d038972_T026	1	17.25	1	21	2971	2991	UGCCAAAGGAGAGUUGCCCUG	CUGGGUAAUUCUCCUUUGGCA	Cleavage	cDNA chromosome:AGPv4:6:168016006:168020781:-1 gene:Zm00001d038972 gene_biotype:protein_coding transcript_biotype:protein_coding description:Zm00001d038972
zma-miR399i-3p	Zm00001d038972_T026	1	14.151	1	21	2793	2813	UGCCAAAGGAGAGUUGCCCUG	GGGGGCAAAUCUCCUUUGGCA	Cleavage	cDNA chromosome:AGPv4:6:168016006:168020781:-1 gene:Zm00001d038972 gene_biotype:protein_coding transcript_biotype:protein_coding description:Zm00001d038972
zma-miR399i-3p	Zm00001d038972_T026	1	14.043	1	21	2751	2771	UGCCAAAGGAGAGUUGCCCUG	CUGGGCAAAUCUCCUUUGGCA	Cleavage	cDNA chromosome:AGPv4:6:168016006:168020781:-1 gene:Zm00001d038972 gene_biotype:protein_coding transcript_biotype:protein_coding description:Zm00001d038972
zma-miR399i-3p	Zm00001d038972_T026	1	12.75	1	21	2833	2853	UGCCAAAGGAGAGUUGCCCUG	CUGGGCAAAUCUCCUUUGGCA	Cleavage	cDNA chromosome:AGPv4:6:168016006:168020781:-1 gene:Zm00001d038972 gene_biotype:protein_coding transcript_biotype:protein_coding description:Zm00001d038972
zma-miR399i-3p	Zm00001d038972_T026	1	9.865	1	21	2884	2904	UGCCAAAGGAGAGUUGCCCUG	UCGGGCAAAUCUCCUUUGGCA	Cleavage	cDNA chromosome:AGPv4:6:168016006:168020781:-1 gene:Zm00001d038972 gene_biotype:protein_coding transcript_biotype:protein_coding description:Zm00001d038972
zma-miR399i-3p	Zm00001d038972_T018	1	18.974	1	21	556	576	UGCCAAAGGAGAGUUGCCCUG	UAGGGCAAAUCUCCUUUGGCA	Cleavage	cDNA chromosome:AGPv4:6:168012741:168020968:-1 gene:Zm00001d038972 gene_biotype:protein_coding transcript_biotype:protein_coding description:Zm00001d038972
zma-miR399i-3p	Zm00001d038972_T018	1	17.25	1	21	953	973	UGCCAAAGGAGAGUUGCCCUG	CUGGGUAAUUCUCCUUUGGCA	Cleavage	cDNA chromosome:AGPv4:6:168012741:168020968:-1 gene:Zm00001d038972 gene_biotype:protein_coding transcript_biotype:protein_coding description:Zm00001d038972
zma-miR399i-3p	Zm00001d038972_T018	1	14.151	1	21	775	795	UGCCAAAGGAGAGUUGCCCUG	GGGGGCAAAUCUCCUUUGGCA	Cleavage	cDNA chromosome:AGPv4:6:168012741:168020968:-1 gene:Zm00001d038972 gene_biotype:protein_coding transcript_biotype:protein_coding description:Zm00001d038972
zma-miR399i-3p	Zm00001d038972_T018	1	14.043	1	21	733	753	UGCCAAAGGAGAGUUGCCCUG	CUGGGCAAAUCUCCUUUGGCA	Cleavage	cDNA chromosome:AGPv4:6:168012741:168020968:-1 gene:Zm00001d038972 gene_biotype:protein_coding transcript_biotype:protein_coding description:Zm00001d038972
zma-miR399i-3p	Zm00001d038972_T018	1	12.75	1	21	815	835	UGCCAAAGGAGAGUUGCCCUG	CUGGGCAAAUCUCCUUUGGCA	Cleavage	cDNA chromosome:AGPv4:6:168012741:168020968:-1 gene:Zm00001d038972 gene_biotype:protein_coding transcript_biotype:protein_coding description:Zm00001d038972
zma-miR399i-3p	Zm00001d038972_T018	1	9.865	1	21	866	886	UGCCAAAGGAGAGUUGCCCUG	UCGGGCAAAUCUCCUUUGGCA	Cleavage	cDNA chromosome:AGPv4:6:168012741:168020968:-1 gene:Zm00001d038972 gene_biotype:protein_coding transcript_biotype:protein_coding description:Zm00001d038972
zma-miR399i-3p	Zm00001d038972_T027	1	18.974	1	21	2428	2448	UGCCAAAGGAGAGUUGCCCUG	UAGGGCAAAUCUCCUUUGGCA	Cleavage	cDNA chromosome:AGPv4:6:168016008:168020635:-1 gene:Zm00001d038972 gene_biotype:protein_coding transcript_biotype:protein_coding description:Zm00001d038972
zma-miR399i-3p	Zm00001d038972_T027	1	15.628	1	21	2825	2845	UGCCAAAGGAGAGUUGCCCUG	CUGGGUAAUUCUCCUUUGGCA	Cleavage	cDNA chromosome:AGPv4:6:168016008:168020635:-1 gene:Zm00001d038972 gene_biotype:protein_coding transcript_biotype:protein_coding description:Zm00001d038972
zma-miR399i-3p	Zm00001d038972_T027	1	14.151	1	21	2647	2667	UGCCAAAGGAGAGUUGCCCUG	GGGGGCAAAUCUCCUUUGGCA	Cleavage	cDNA chromosome:AGPv4:6:168016008:168020635:-1 gene:Zm00001d038972 gene_biotype:protein_coding transcript_biotype:protein_coding description:Zm00001d038972
zma-miR399i-3p	Zm00001d038972_T027	1	14.043	1	21	2605	2625	UGCCAAAGGAGAGUUGCCCUG	CUGGGCAAAUCUCCUUUGGCA	Cleavage	cDNA chromosome:AGPv4:6:168016008:168020635:-1 gene:Zm00001d038972 gene_biotype:protein_coding transcript_biotype:protein_coding description:Zm00001d038972
zma-miR399i-3p	Zm00001d038972_T027	1	12.75	1	21	2687	2707	UGCCAAAGGAGAGUUGCCCUG	CUGGGCAAAUCUCCUUUGGCA	Cleavage	cDNA chromosome:AGPv4:6:168016008:168020635:-1 gene:Zm00001d038972 gene_biotype:protein_coding transcript_biotype:protein_coding description:Zm00001d038972
zma-miR399i-3p	Zm00001d038972_T027	1	9.865	1	21	2738	2758	UGCCAAAGGAGAGUUGCCCUG	UCGGGCAAAUCUCCUUUGGCA	Cleavage	cDNA chromosome:AGPv4:6:168016008:168020635:-1 gene:Zm00001d038972 gene_biotype:protein_coding transcript_biotype:protein_coding description:Zm00001d038972
zma-miR399i-3p	Zm00001d038972_T010	1	18.974	1	21	787	807	UGCCAAAGGAGAGUUGCCCUG	UAGGGCAAAUCUCCUUUGGCA	Cleavage	cDNA chromosome:AGPv4:6:168012632:168020921:-1 gene:Zm00001d038972 gene_biotype:protein_coding transcript_biotype:protein_coding description:Zm00001d038972
zma-miR399i-3p	Zm00001d038972_T010	1	17.25	1	21	1184	1204	UGCCAAAGGAGAGUUGCCCUG	CUGGGUAAUUCUCCUUUGGCA	Cleavage	cDNA chromosome:AGPv4:6:168012632:168020921:-1 gene:Zm00001d038972 gene_biotype:protein_coding transcript_biotype:protein_coding description:Zm00001d038972
zma-miR399i-3p	Zm00001d038972_T010	1	14.151	1	21	1006	1026	UGCCAAAGGAGAGUUGCCCUG	GGGGGCAAAUCUCCUUUGGCA	Cleavage	cDNA chromosome:AGPv4:6:168012632:168020921:-1 gene:Zm00001d038972 gene_biotype:protein_coding transcript_biotype:protein_coding description:Zm00001d038972
zma-miR399i-3p	Zm00001d038972_T010	1	14.043	1	21	964	984	UGCCAAAGGAGAGUUGCCCUG	CUGGGCAAAUCUCCUUUGGCA	Cleavage	cDNA chromosome:AGPv4:6:168012632:168020921:-1 gene:Zm00001d038972 gene_biotype:protein_coding transcript_biotype:protein_coding description:Zm00001d038972
zma-miR399i-3p	Zm00001d038972_T010	1	12.75	1	21	1046	1066	UGCCAAAGGAGAGUUGCCCUG	CUGGGCAAAUCUCCUUUGGCA	Cleavage	cDNA chromosome:AGPv4:6:168012632:168020921:-1 gene:Zm00001d038972 gene_biotype:protein_coding transcript_biotype:protein_coding description:Zm00001d038972
zma-miR399i-3p	Zm00001d038972_T010	1	9.865	1	21	1097	1117	UGCCAAAGGAGAGUUGCCCUG	UCGGGCAAAUCUCCUUUGGCA	Cleavage	cDNA chromosome:AGPv4:6:168012632:168020921:-1 gene:Zm00001d038972 gene_biotype:protein_coding transcript_biotype:protein_coding description:Zm00001d038972
zma-miR399i-3p	Zm00001d038972_T021	1	18.974	1	21	939	959	UGCCAAAGGAGAGUUGCCCUG	UAGGGCAAAUCUCCUUUGGCA	Cleavage	cDNA chromosome:AGPv4:6:168012742:168020851:-1 gene:Zm00001d038972 gene_biotype:protein_coding transcript_biotype:protein_coding description:Zm00001d038972
zma-miR399i-3p	Zm00001d038972_T021	1	17.25	1	21	1336	1356	UGCCAAAGGAGAGUUGCCCUG	CUGGGUAAUUCUCCUUUGGCA	Cleavage	cDNA chromosome:AGPv4:6:168012742:168020851:-1 gene:Zm00001d038972 gene_biotype:protein_coding transcript_biotype:protein_coding description:Zm00001d038972
zma-miR399i-3p	Zm00001d038972_T021	1	14.151	1	21	1158	1178	UGCCAAAGGAGAGUUGCCCUG	GGGGGCAAAUCUCCUUUGGCA	Cleavage	cDNA chromosome:AGPv4:6:168012742:168020851:-1 gene:Zm00001d038972 gene_biotype:protein_coding transcript_biotype:protein_coding description:Zm00001d038972
zma-miR399i-3p	Zm00001d038972_T021	1	14.043	1	21	1116	1136	UGCCAAAGGAGAGUUGCCCUG	CUGGGCAAAUCUCCUUUGGCA	Cleavage	cDNA chromosome:AGPv4:6:168012742:168020851:-1 gene:Zm00001d038972 gene_biotype:protein_coding transcript_biotype:protein_coding description:Zm00001d038972
zma-miR399i-3p	Zm00001d038972_T021	1	12.75	1	21	1198	1218	UGCCAAAGGAGAGUUGCCCUG	CUGGGCAAAUCUCCUUUGGCA	Cleavage	cDNA chromosome:AGPv4:6:168012742:168020851:-1 gene:Zm00001d038972 gene_biotype:protein_coding transcript_biotype:protein_coding description:Zm00001d038972
zma-miR399i-3p	Zm00001d038972_T021	1	9.865	1	21	1249	1269	UGCCAAAGGAGAGUUGCCCUG	UCGGGCAAAUCUCCUUUGGCA	Cleavage	cDNA chromosome:AGPv4:6:168012742:168020851:-1 gene:Zm00001d038972 gene_biotype:protein_coding transcript_biotype:protein_coding description:Zm00001d038972
zma-miR399i-3p	Zm00001d038972_T017	1	18.974	1	21	1163	1183	UGCCAAAGGAGAGUUGCCCUG	UAGGGCAAAUCUCCUUUGGCA	Cleavage	cDNA chromosome:AGPv4:6:168012732:168021297:-1 gene:Zm00001d038972 gene_biotype:protein_coding transcript_biotype:protein_coding description:Zm00001d038972
zma-miR399i-3p	Zm00001d038972_T017	1	17.25	1	21	1560	1580	UGCCAAAGGAGAGUUGCCCUG	CUGGGUAAUUCUCCUUUGGCA	Cleavage	cDNA chromosome:AGPv4:6:168012732:168021297:-1 gene:Zm00001d038972 gene_biotype:protein_coding transcript_biotype:protein_coding description:Zm00001d038972
zma-miR399i-3p	Zm00001d038972_T017	1	14.151	1	21	1382	1402	UGCCAAAGGAGAGUUGCCCUG	GGGGGCAAAUCUCCUUUGGCA	Cleavage	cDNA chromosome:AGPv4:6:168012732:168021297:-1 gene:Zm00001d038972 gene_biotype:protein_coding transcript_biotype:protein_coding description:Zm00001d038972
zma-miR399i-3p	Zm00001d038972_T017	1	14.043	1	21	1340	1360	UGCCAAAGGAGAGUUGCCCUG	CUGGGCAAAUCUCCUUUGGCA	Cleavage	cDNA chromosome:AGPv4:6:168012732:168021297:-1 gene:Zm00001d038972 gene_biotype:protein_coding transcript_biotype:protein_coding description:Zm00001d038972
zma-miR399i-3p	Zm00001d038972_T017	1	12.75	1	21	1422	1442	UGCCAAAGGAGAGUUGCCCUG	CUGGGCAAAUCUCCUUUGGCA	Cleavage	cDNA chromosome:AGPv4:6:168012732:168021297:-1 gene:Zm00001d038972 gene_biotype:protein_coding transcript_biotype:protein_coding description:Zm00001d038972
zma-miR399i-3p	Zm00001d038972_T017	1	9.865	1	21	1473	1493	UGCCAAAGGAGAGUUGCCCUG	UCGGGCAAAUCUCCUUUGGCA	Cleavage	cDNA chromosome:AGPv4:6:168012732:168021297:-1 gene:Zm00001d038972 gene_biotype:protein_coding transcript_biotype:protein_coding description:Zm00001d038972
zma-miR399i-3p	Zm00001d038972_T013	1	18.974	1	21	882	902	UGCCAAAGGAGAGUUGCCCUG	UAGGGCAAAUCUCCUUUGGCA	Cleavage	cDNA chromosome:AGPv4:6:168012705:168019089:-1 gene:Zm00001d038972 gene_biotype:protein_coding transcript_biotype:protein_coding description:Zm00001d038972
zma-miR399i-3p	Zm00001d038972_T013	1	15.402	1	21	1279	1299	UGCCAAAGGAGAGUUGCCCUG	CUGGGUAAUUCUCCUUUGGCA	Cleavage	cDNA chromosome:AGPv4:6:168012705:168019089:-1 gene:Zm00001d038972 gene_biotype:protein_coding transcript_biotype:protein_coding description:Zm00001d038972
zma-miR399i-3p	Zm00001d038972_T013	1	14.151	1	21	1101	1121	UGCCAAAGGAGAGUUGCCCUG	GGGGGCAAAUCUCCUUUGGCA	Cleavage	cDNA chromosome:AGPv4:6:168012705:168019089:-1 gene:Zm00001d038972 gene_biotype:protein_coding transcript_biotype:protein_coding description:Zm00001d038972
zma-miR399i-3p	Zm00001d038972_T013	1	14.043	1	21	1059	1079	UGCCAAAGGAGAGUUGCCCUG	CUGGGCAAAUCUCCUUUGGCA	Cleavage	cDNA chromosome:AGPv4:6:168012705:168019089:-1 gene:Zm00001d038972 gene_biotype:protein_coding transcript_biotype:protein_coding description:Zm00001d038972
zma-miR399i-3p	Zm00001d038972_T013	1	12.75	1	21	1141	1161	UGCCAAAGGAGAGUUGCCCUG	CUGGGCAAAUCUCCUUUGGCA	Cleavage	cDNA chromosome:AGPv4:6:168012705:168019089:-1 gene:Zm00001d038972 gene_biotype:protein_coding transcript_biotype:protein_coding description:Zm00001d038972
zma-miR399i-3p	Zm00001d038972_T013	1	9.865	1	21	1192	1212	UGCCAAAGGAGAGUUGCCCUG	UCGGGCAAAUCUCCUUUGGCA	Cleavage	cDNA chromosome:AGPv4:6:168012705:168019089:-1 gene:Zm00001d038972 gene_biotype:protein_coding transcript_biotype:protein_coding description:Zm00001d038972
zma-miR399i-3p	Zm00001d038972_T025	1	18.974	1	21	2641	2661	UGCCAAAGGAGAGUUGCCCUG	UAGGGCAAAUCUCCUUUGGCA	Cleavage	cDNA chromosome:AGPv4:6:168012890:168020848:-1 gene:Zm00001d038972 gene_biotype:protein_coding transcript_biotype:protein_coding description:Zm00001d038972
zma-miR399i-3p	Zm00001d038972_T025	1	17.25	1	21	3038	3058	UGCCAAAGGAGAGUUGCCCUG	CUGGGUAAUUCUCCUUUGGCA	Cleavage	cDNA chromosome:AGPv4:6:168012890:168020848:-1 gene:Zm00001d038972 gene_biotype:protein_coding transcript_biotype:protein_coding description:Zm00001d038972
zma-miR399i-3p	Zm00001d038972_T025	1	14.151	1	21	2860	2880	UGCCAAAGGAGAGUUGCCCUG	GGGGGCAAAUCUCCUUUGGCA	Cleavage	cDNA chromosome:AGPv4:6:168012890:168020848:-1 gene:Zm00001d038972 gene_biotype:protein_coding transcript_biotype:protein_coding description:Zm00001d038972
zma-miR399i-3p	Zm00001d038972_T025	1	14.043	1	21	2818	2838	UGCCAAAGGAGAGUUGCCCUG	CUGGGCAAAUCUCCUUUGGCA	Cleavage	cDNA chromosome:AGPv4:6:168012890:168020848:-1 gene:Zm00001d038972 gene_biotype:protein_coding transcript_biotype:protein_coding description:Zm00001d038972
zma-miR399i-3p	Zm00001d038972_T025	1	12.75	1	21	2900	2920	UGCCAAAGGAGAGUUGCCCUG	CUGGGCAAAUCUCCUUUGGCA	Cleavage	cDNA chromosome:AGPv4:6:168012890:168020848:-1 gene:Zm00001d038972 gene_biotype:protein_coding transcript_biotype:protein_coding description:Zm00001d038972
zma-miR399i-3p	Zm00001d038972_T025	1	9.865	1	21	2951	2971	UGCCAAAGGAGAGUUGCCCUG	UCGGGCAAAUCUCCUUUGGCA	Cleavage	cDNA chromosome:AGPv4:6:168012890:168020848:-1 gene:Zm00001d038972 gene_biotype:protein_coding transcript_biotype:protein_coding description:Zm00001d038972
zma-miR399j-3p	Zm00001d038972_T022	1	18.974	1	21	651	671	UGCCAAAGGAGAGUUGCCCUG	UAGGGCAAAUCUCCUUUGGCA	Cleavage	cDNA chromosome:AGPv4:6:168012873:168020785:-1 gene:Zm00001d038972 gene_biotype:protein_coding transcript_biotype:protein_coding description:Zm00001d038972
zma-miR399j-3p	Zm00001d038972_T022	1	17.25	1	21	1048	1068	UGCCAAAGGAGAGUUGCCCUG	CUGGGUAAUUCUCCUUUGGCA	Cleavage	cDNA chromosome:AGPv4:6:168012873:168020785:-1 gene:Zm00001d038972 gene_biotype:protein_coding transcript_biotype:protein_coding description:Zm00001d038972
zma-miR399j-3p	Zm00001d038972_T022	1	14.151	1	21	870	890	UGCCAAAGGAGAGUUGCCCUG	GGGGGCAAAUCUCCUUUGGCA	Cleavage	cDNA chromosome:AGPv4:6:168012873:168020785:-1 gene:Zm00001d038972 gene_biotype:protein_coding transcript_biotype:protein_coding description:Zm00001d038972
zma-miR399j-3p	Zm00001d038972_T022	1	14.043	1	21	828	848	UGCCAAAGGAGAGUUGCCCUG	CUGGGCAAAUCUCCUUUGGCA	Cleavage	cDNA chromosome:AGPv4:6:168012873:168020785:-1 gene:Zm00001d038972 gene_biotype:protein_coding transcript_biotype:protein_coding description:Zm00001d038972
zma-miR399j-3p	Zm00001d038972_T022	1	12.75	1	21	910	930	UGCCAAAGGAGAGUUGCCCUG	CUGGGCAAAUCUCCUUUGGCA	Cleavage	cDNA chromosome:AGPv4:6:168012873:168020785:-1 gene:Zm00001d038972 gene_biotype:protein_coding transcript_biotype:protein_coding description:Zm00001d038972
zma-miR399j-3p	Zm00001d038972_T022	1	9.865	1	21	961	981	UGCCAAAGGAGAGUUGCCCUG	UCGGGCAAAUCUCCUUUGGCA	Cleavage	cDNA chromosome:AGPv4:6:168012873:168020785:-1 gene:Zm00001d038972 gene_biotype:protein_coding transcript_biotype:protein_coding description:Zm00001d038972
zma-miR399j-3p	Zm00001d038972_T026	1	18.974	1	21	2574	2594	UGCCAAAGGAGAGUUGCCCUG	UAGGGCAAAUCUCCUUUGGCA	Cleavage	cDNA chromosome:AGPv4:6:168016006:168020781:-1 gene:Zm00001d038972 gene_biotype:protein_coding transcript_biotype:protein_coding description:Zm00001d038972
zma-miR399j-3p	Zm00001d038972_T026	1	17.25	1	21	2971	2991	UGCCAAAGGAGAGUUGCCCUG	CUGGGUAAUUCUCCUUUGGCA	Cleavage	cDNA chromosome:AGPv4:6:168016006:168020781:-1 gene:Zm00001d038972 gene_biotype:protein_coding transcript_biotype:protein_coding description:Zm00001d038972
zma-miR399j-3p	Zm00001d038972_T026	1	14.151	1	21	2793	2813	UGCCAAAGGAGAGUUGCCCUG	GGGGGCAAAUCUCCUUUGGCA	Cleavage	cDNA chromosome:AGPv4:6:168016006:168020781:-1 gene:Zm00001d038972 gene_biotype:protein_coding transcript_biotype:protein_coding description:Zm00001d038972
zma-miR399j-3p	Zm00001d038972_T026	1	14.043	1	21	2751	2771	UGCCAAAGGAGAGUUGCCCUG	CUGGGCAAAUCUCCUUUGGCA	Cleavage	cDNA chromosome:AGPv4:6:168016006:168020781:-1 gene:Zm00001d038972 gene_biotype:protein_coding transcript_biotype:protein_coding description:Zm00001d038972
zma-miR399j-3p	Zm00001d038972_T026	1	12.75	1	21	2833	2853	UGCCAAAGGAGAGUUGCCCUG	CUGGGCAAAUCUCCUUUGGCA	Cleavage	cDNA chromosome:AGPv4:6:168016006:168020781:-1 gene:Zm00001d038972 gene_biotype:protein_coding transcript_biotype:protein_coding description:Zm00001d038972
zma-miR399j-3p	Zm00001d038972_T026	1	9.865	1	21	2884	2904	UGCCAAAGGAGAGUUGCCCUG	UCGGGCAAAUCUCCUUUGGCA	Cleavage	cDNA chromosome:AGPv4:6:168016006:168020781:-1 gene:Zm00001d038972 gene_biotype:protein_coding transcript_biotype:protein_coding description:Zm00001d038972
zma-miR399j-3p	Zm00001d038972_T018	1	18.974	1	21	556	576	UGCCAAAGGAGAGUUGCCCUG	UAGGGCAAAUCUCCUUUGGCA	Cleavage	cDNA chromosome:AGPv4:6:168012741:168020968:-1 gene:Zm00001d038972 gene_biotype:protein_coding transcript_biotype:protein_coding description:Zm00001d038972
zma-miR399j-3p	Zm00001d038972_T018	1	17.25	1	21	953	973	UGCCAAAGGAGAGUUGCCCUG	CUGGGUAAUUCUCCUUUGGCA	Cleavage	cDNA chromosome:AGPv4:6:168012741:168020968:-1 gene:Zm00001d038972 gene_biotype:protein_coding transcript_biotype:protein_coding description:Zm00001d038972
zma-miR399j-3p	Zm00001d038972_T018	1	14.151	1	21	775	795	UGCCAAAGGAGAGUUGCCCUG	GGGGGCAAAUCUCCUUUGGCA	Cleavage	cDNA chromosome:AGPv4:6:168012741:168020968:-1 gene:Zm00001d038972 gene_biotype:protein_coding transcript_biotype:protein_coding description:Zm00001d038972
zma-miR399j-3p	Zm00001d038972_T018	1	14.043	1	21	733	753	UGCCAAAGGAGAGUUGCCCUG	CUGGGCAAAUCUCCUUUGGCA	Cleavage	cDNA chromosome:AGPv4:6:168012741:168020968:-1 gene:Zm00001d038972 gene_biotype:protein_coding transcript_biotype:protein_coding description:Zm00001d038972
zma-miR399j-3p	Zm00001d038972_T018	1	12.75	1	21	815	835	UGCCAAAGGAGAGUUGCCCUG	CUGGGCAAAUCUCCUUUGGCA	Cleavage	cDNA chromosome:AGPv4:6:168012741:168020968:-1 gene:Zm00001d038972 gene_biotype:protein_coding transcript_biotype:protein_coding description:Zm00001d038972
zma-miR399j-3p	Zm00001d038972_T018	1	9.865	1	21	866	886	UGCCAAAGGAGAGUUGCCCUG	UCGGGCAAAUCUCCUUUGGCA	Cleavage	cDNA chromosome:AGPv4:6:168012741:168020968:-1 gene:Zm00001d038972 gene_biotype:protein_coding transcript_biotype:protein_coding description:Zm00001d038972
zma-miR399j-3p	Zm00001d038972_T027	1	18.974	1	21	2428	2448	UGCCAAAGGAGAGUUGCCCUG	UAGGGCAAAUCUCCUUUGGCA	Cleavage	cDNA chromosome:AGPv4:6:168016008:168020635:-1 gene:Zm00001d038972 gene_biotype:protein_coding transcript_biotype:protein_coding description:Zm00001d038972
zma-miR399j-3p	Zm00001d038972_T027	1	15.628	1	21	2825	2845	UGCCAAAGGAGAGUUGCCCUG	CUGGGUAAUUCUCCUUUGGCA	Cleavage	cDNA chromosome:AGPv4:6:168016008:168020635:-1 gene:Zm00001d038972 gene_biotype:protein_coding transcript_biotype:protein_coding description:Zm00001d038972
zma-miR399j-3p	Zm00001d038972_T027	1	14.151	1	21	2647	2667	UGCCAAAGGAGAGUUGCCCUG	GGGGGCAAAUCUCCUUUGGCA	Cleavage	cDNA chromosome:AGPv4:6:168016008:168020635:-1 gene:Zm00001d038972 gene_biotype:protein_coding transcript_biotype:protein_coding description:Zm00001d038972
zma-miR399j-3p	Zm00001d038972_T027	1	14.043	1	21	2605	2625	UGCCAAAGGAGAGUUGCCCUG	CUGGGCAAAUCUCCUUUGGCA	Cleavage	cDNA chromosome:AGPv4:6:168016008:168020635:-1 gene:Zm00001d038972 gene_biotype:protein_coding transcript_biotype:protein_coding description:Zm00001d038972
zma-miR399j-3p	Zm00001d038972_T027	1	12.75	1	21	2687	2707	UGCCAAAGGAGAGUUGCCCUG	CUGGGCAAAUCUCCUUUGGCA	Cleavage	cDNA chromosome:AGPv4:6:168016008:168020635:-1 gene:Zm00001d038972 gene_biotype:protein_coding transcript_biotype:protein_coding description:Zm00001d038972
zma-miR399j-3p	Zm00001d038972_T027	1	9.865	1	21	2738	2758	UGCCAAAGGAGAGUUGCCCUG	UCGGGCAAAUCUCCUUUGGCA	Cleavage	cDNA chromosome:AGPv4:6:168016008:168020635:-1 gene:Zm00001d038972 gene_biotype:protein_coding transcript_biotype:protein_coding description:Zm00001d038972
zma-miR399j-3p	Zm00001d038972_T010	1	18.974	1	21	787	807	UGCCAAAGGAGAGUUGCCCUG	UAGGGCAAAUCUCCUUUGGCA	Cleavage	cDNA chromosome:AGPv4:6:168012632:168020921:-1 gene:Zm00001d038972 gene_biotype:protein_coding transcript_biotype:protein_coding description:Zm00001d038972
zma-miR399j-3p	Zm00001d038972_T010	1	17.25	1	21	1184	1204	UGCCAAAGGAGAGUUGCCCUG	CUGGGUAAUUCUCCUUUGGCA	Cleavage	cDNA chromosome:AGPv4:6:168012632:168020921:-1 gene:Zm00001d038972 gene_biotype:protein_coding transcript_biotype:protein_coding description:Zm00001d038972
zma-miR399j-3p	Zm00001d038972_T010	1	14.151	1	21	1006	1026	UGCCAAAGGAGAGUUGCCCUG	GGGGGCAAAUCUCCUUUGGCA	Cleavage	cDNA chromosome:AGPv4:6:168012632:168020921:-1 gene:Zm00001d038972 gene_biotype:protein_coding transcript_biotype:protein_coding description:Zm00001d038972
zma-miR399j-3p	Zm00001d038972_T010	1	14.043	1	21	964	984	UGCCAAAGGAGAGUUGCCCUG	CUGGGCAAAUCUCCUUUGGCA	Cleavage	cDNA chromosome:AGPv4:6:168012632:168020921:-1 gene:Zm00001d038972 gene_biotype:protein_coding transcript_biotype:protein_coding description:Zm00001d038972
zma-miR399j-3p	Zm00001d038972_T010	1	12.75	1	21	1046	1066	UGCCAAAGGAGAGUUGCCCUG	CUGGGCAAAUCUCCUUUGGCA	Cleavage	cDNA chromosome:AGPv4:6:168012632:168020921:-1 gene:Zm00001d038972 gene_biotype:protein_coding transcript_biotype:protein_coding description:Zm00001d038972
zma-miR399j-3p	Zm00001d038972_T010	1	9.865	1	21	1097	1117	UGCCAAAGGAGAGUUGCCCUG	UCGGGCAAAUCUCCUUUGGCA	Cleavage	cDNA chromosome:AGPv4:6:168012632:168020921:-1 gene:Zm00001d038972 gene_biotype:protein_coding transcript_biotype:protein_coding description:Zm00001d038972
zma-miR399j-3p	Zm00001d038972_T021	1	18.974	1	21	939	959	UGCCAAAGGAGAGUUGCCCUG	UAGGGCAAAUCUCCUUUGGCA	Cleavage	cDNA chromosome:AGPv4:6:168012742:168020851:-1 gene:Zm00001d038972 gene_biotype:protein_coding transcript_biotype:protein_coding description:Zm00001d038972
zma-miR399j-3p	Zm00001d038972_T021	1	17.25	1	21	1336	1356	UGCCAAAGGAGAGUUGCCCUG	CUGGGUAAUUCUCCUUUGGCA	Cleavage	cDNA chromosome:AGPv4:6:168012742:168020851:-1 gene:Zm00001d038972 gene_biotype:protein_coding transcript_biotype:protein_coding description:Zm00001d038972
zma-miR399j-3p	Zm00001d038972_T021	1	14.151	1	21	1158	1178	UGCCAAAGGAGAGUUGCCCUG	GGGGGCAAAUCUCCUUUGGCA	Cleavage	cDNA chromosome:AGPv4:6:168012742:168020851:-1 gene:Zm00001d038972 gene_biotype:protein_coding transcript_biotype:protein_coding description:Zm00001d038972
zma-miR399j-3p	Zm00001d038972_T021	1	14.043	1	21	1116	1136	UGCCAAAGGAGAGUUGCCCUG	CUGGGCAAAUCUCCUUUGGCA	Cleavage	cDNA chromosome:AGPv4:6:168012742:168020851:-1 gene:Zm00001d038972 gene_biotype:protein_coding transcript_biotype:protein_coding description:Zm00001d038972
zma-miR399j-3p	Zm00001d038972_T021	1	12.75	1	21	1198	1218	UGCCAAAGGAGAGUUGCCCUG	CUGGGCAAAUCUCCUUUGGCA	Cleavage	cDNA chromosome:AGPv4:6:168012742:168020851:-1 gene:Zm00001d038972 gene_biotype:protein_coding transcript_biotype:protein_coding description:Zm00001d038972
zma-miR399j-3p	Zm00001d038972_T021	1	9.865	1	21	1249	1269	UGCCAAAGGAGAGUUGCCCUG	UCGGGCAAAUCUCCUUUGGCA	Cleavage	cDNA chromosome:AGPv4:6:168012742:168020851:-1 gene:Zm00001d038972 gene_biotype:protein_coding transcript_biotype:protein_coding description:Zm00001d038972
zma-miR399j-3p	Zm00001d038972_T017	1	18.974	1	21	1163	1183	UGCCAAAGGAGAGUUGCCCUG	UAGGGCAAAUCUCCUUUGGCA	Cleavage	cDNA chromosome:AGPv4:6:168012732:168021297:-1 gene:Zm00001d038972 gene_biotype:protein_coding transcript_biotype:protein_coding description:Zm00001d038972
zma-miR399j-3p	Zm00001d038972_T017	1	17.25	1	21	1560	1580	UGCCAAAGGAGAGUUGCCCUG	CUGGGUAAUUCUCCUUUGGCA	Cleavage	cDNA chromosome:AGPv4:6:168012732:168021297:-1 gene:Zm00001d038972 gene_biotype:protein_coding transcript_biotype:protein_coding description:Zm00001d038972
zma-miR399j-3p	Zm00001d038972_T017	1	14.151	1	21	1382	1402	UGCCAAAGGAGAGUUGCCCUG	GGGGGCAAAUCUCCUUUGGCA	Cleavage	cDNA chromosome:AGPv4:6:168012732:168021297:-1 gene:Zm00001d038972 gene_biotype:protein_coding transcript_biotype:protein_coding description:Zm00001d038972
zma-miR399j-3p	Zm00001d038972_T017	1	14.043	1	21	1340	1360	UGCCAAAGGAGAGUUGCCCUG	CUGGGCAAAUCUCCUUUGGCA	Cleavage	cDNA chromosome:AGPv4:6:168012732:168021297:-1 gene:Zm00001d038972 gene_biotype:protein_coding transcript_biotype:protein_coding description:Zm00001d038972
zma-miR399j-3p	Zm00001d038972_T017	1	12.75	1	21	1422	1442	UGCCAAAGGAGAGUUGCCCUG	CUGGGCAAAUCUCCUUUGGCA	Cleavage	cDNA chromosome:AGPv4:6:168012732:168021297:-1 gene:Zm00001d038972 gene_biotype:protein_coding transcript_biotype:protein_coding description:Zm00001d038972
zma-miR399j-3p	Zm00001d038972_T017	1	9.865	1	21	1473	1493	UGCCAAAGGAGAGUUGCCCUG	UCGGGCAAAUCUCCUUUGGCA	Cleavage	cDNA chromosome:AGPv4:6:168012732:168021297:-1 gene:Zm00001d038972 gene_biotype:protein_coding transcript_biotype:protein_coding description:Zm00001d038972
zma-miR399j-3p	Zm00001d038972_T013	1	18.974	1	21	882	902	UGCCAAAGGAGAGUUGCCCUG	UAGGGCAAAUCUCCUUUGGCA	Cleavage	cDNA chromosome:AGPv4:6:168012705:168019089:-1 gene:Zm00001d038972 gene_biotype:protein_coding transcript_biotype:protein_coding description:Zm00001d038972
zma-miR399j-3p	Zm00001d038972_T013	1	15.402	1	21	1279	1299	UGCCAAAGGAGAGUUGCCCUG	CUGGGUAAUUCUCCUUUGGCA	Cleavage	cDNA chromosome:AGPv4:6:168012705:168019089:-1 gene:Zm00001d038972 gene_biotype:protein_coding transcript_biotype:protein_coding description:Zm00001d038972
zma-miR399j-3p	Zm00001d038972_T013	1	14.151	1	21	1101	1121	UGCCAAAGGAGAGUUGCCCUG	GGGGGCAAAUCUCCUUUGGCA	Cleavage	cDNA chromosome:AGPv4:6:168012705:168019089:-1 gene:Zm00001d038972 gene_biotype:protein_coding transcript_biotype:protein_coding description:Zm00001d038972
zma-miR399j-3p	Zm00001d038972_T013	1	14.043	1	21	1059	1079	UGCCAAAGGAGAGUUGCCCUG	CUGGGCAAAUCUCCUUUGGCA	Cleavage	cDNA chromosome:AGPv4:6:168012705:168019089:-1 gene:Zm00001d038972 gene_biotype:protein_coding transcript_biotype:protein_coding description:Zm00001d038972
zma-miR399j-3p	Zm00001d038972_T013	1	12.75	1	21	1141	1161	UGCCAAAGGAGAGUUGCCCUG	CUGGGCAAAUCUCCUUUGGCA	Cleavage	cDNA chromosome:AGPv4:6:168012705:168019089:-1 gene:Zm00001d038972 gene_biotype:protein_coding transcript_biotype:protein_coding description:Zm00001d038972
zma-miR399j-3p	Zm00001d038972_T013	1	9.865	1	21	1192	1212	UGCCAAAGGAGAGUUGCCCUG	UCGGGCAAAUCUCCUUUGGCA	Cleavage	cDNA chromosome:AGPv4:6:168012705:168019089:-1 gene:Zm00001d038972 gene_biotype:protein_coding transcript_biotype:protein_coding description:Zm00001d038972
zma-miR399j-3p	Zm00001d038972_T025	1	18.974	1	21	2641	2661	UGCCAAAGGAGAGUUGCCCUG	UAGGGCAAAUCUCCUUUGGCA	Cleavage	cDNA chromosome:AGPv4:6:168012890:168020848:-1 gene:Zm00001d038972 gene_biotype:protein_coding transcript_biotype:protein_coding description:Zm00001d038972
zma-miR399j-3p	Zm00001d038972_T025	1	17.25	1	21	3038	3058	UGCCAAAGGAGAGUUGCCCUG	CUGGGUAAUUCUCCUUUGGCA	Cleavage	cDNA chromosome:AGPv4:6:168012890:168020848:-1 gene:Zm00001d038972 gene_biotype:protein_coding transcript_biotype:protein_coding description:Zm00001d038972
zma-miR399j-3p	Zm00001d038972_T025	1	14.151	1	21	2860	2880	UGCCAAAGGAGAGUUGCCCUG	GGGGGCAAAUCUCCUUUGGCA	Cleavage	cDNA chromosome:AGPv4:6:168012890:168020848:-1 gene:Zm00001d038972 gene_biotype:protein_coding transcript_biotype:protein_coding description:Zm00001d038972
zma-miR399j-3p	Zm00001d038972_T025	1	14.043	1	21	2818	2838	UGCCAAAGGAGAGUUGCCCUG	CUGGGCAAAUCUCCUUUGGCA	Cleavage	cDNA chromosome:AGPv4:6:168012890:168020848:-1 gene:Zm00001d038972 gene_biotype:protein_coding transcript_biotype:protein_coding description:Zm00001d038972
zma-miR399j-3p	Zm00001d038972_T025	1	12.75	1	21	2900	2920	UGCCAAAGGAGAGUUGCCCUG	CUGGGCAAAUCUCCUUUGGCA	Cleavage	cDNA chromosome:AGPv4:6:168012890:168020848:-1 gene:Zm00001d038972 gene_biotype:protein_coding transcript_biotype:protein_coding description:Zm00001d038972
zma-miR399j-3p	Zm00001d038972_T025	1	9.865	1	21	2951	2971	UGCCAAAGGAGAGUUGCCCUG	UCGGGCAAAUCUCCUUUGGCA	Cleavage	cDNA chromosome:AGPv4:6:168012890:168020848:-1 gene:Zm00001d038972 gene_biotype:protein_coding transcript_biotype:protein_coding description:Zm00001d038972
10_1206	Zm00001d046629_T001	1.5	17.355	1	22	479	500	GGCGGAUGUAGCCAAGUGGAUC	CGGUCAUUUGGUUACAUCCGCC	Cleavage	cDNA chromosome:AGPv4:9:99655570:99658078:1 gene:Zm00001d046629 gene_biotype:protein_coding transcript_biotype:protein_coding description:Zm00001d046629
1_48710	Zm00001d032267_T013	1.5	23.103	1	24	799	822	AUUAGUCCGUAGAAACCAAACACC	GGGGGUUGAUUUCUAUGGACUAAU	Cleavage	cDNA chromosome:AGPv4:1:219821671:219829786:1 gene:Zm00001d032267 gene_biotype:protein_coding transcript_biotype:protein_coding description:Hexosyltransferase [Source:UniProtKB/TrEMBL;Acc:A0A1D6KPJ9]
1_48710	Zm00001d027325_T003	1.5	14.285	1	24	1253	1276	AUUAGUCCGUAGAAACCAAACACC	GGUGUUUGGUUUCUACGGACUAUU	Cleavage	cDNA chromosome:AGPv4:1:2974404:2976813:1 gene:Zm00001d027325 gene_biotype:protein_coding transcript_biotype:protein_coding description:Zm00001d027325
1_48710	Zm00001d009171_T001	1.5	14.701	1	24	1497	1520	AUUAGUCCGUAGAAACCAAACACC	GGUGUUUAGUUUCUAUGGACUAAU	Cleavage	cDNA chromosome:AGPv4:8:40738943:40752749:-1 gene:Zm00001d009171 gene_biotype:protein_coding transcript_biotype:protein_coding description:Zm00001d009171
1_48710	Zm00001d042435_T011	1.5	17.667	1	24	2027	2050	AUUAGUCCGUAGAAACCAAACACC	GGUGUUUGGUUUUUAGGGACUAAU	Translation	cDNA chromosome:AGPv4:3:167145354:167150510:-1 gene:Zm00001d042435 gene_biotype:protein_coding transcript_biotype:protein_coding description:Zm00001d042435
1_48710	Zm00001d042435_T010	1.5	17.667	1	24	2039	2062	AUUAGUCCGUAGAAACCAAACACC	GGUGUUUGGUUUUUAGGGACUAAU	Translation	cDNA chromosome:AGPv4:3:167145354:167150400:-1 gene:Zm00001d042435 gene_biotype:protein_coding transcript_biotype:protein_coding description:Zm00001d042435
1_48710	Zm00001d036798_T002	1.5	18.958	1	24	2109	2132	AUUAGUCCGUAGAAACCAAACACC	GGUGUUUGGUUUUUAGGGACUAAU	Translation	cDNA chromosome:AGPv4:6:101221239:101231409:-1 gene:Zm00001d036798 gene_biotype:protein_coding transcript_biotype:protein_coding description:Zm00001d036798
1_48710	Zm00001d042435_T005	1.5	17.667	1	24	2059	2082	AUUAGUCCGUAGAAACCAAACACC	GGUGUUUGGUUUUUAGGGACUAAU	Translation	cDNA chromosome:AGPv4:3:167145306:167150257:-1 gene:Zm00001d042435 gene_biotype:protein_coding transcript_biotype:protein_coding description:Zm00001d042435
1_48710	Zm00001d042435_T007	1.5	17.667	1	24	2085	2108	AUUAGUCCGUAGAAACCAAACACC	GGUGUUUGGUUUUUAGGGACUAAU	Translation	cDNA chromosome:AGPv4:3:167145329:167150369:-1 gene:Zm00001d042435 gene_biotype:protein_coding transcript_biotype:protein_coding description:Zm00001d042435
1_48710	Zm00001d042435_T001	1.5	17.667	1	24	2064	2087	AUUAGUCCGUAGAAACCAAACACC	GGUGUUUGGUUUUUAGGGACUAAU	Translation	cDNA chromosome:AGPv4:3:167145298:167150257:-1 gene:Zm00001d042435 gene_biotype:protein_coding transcript_biotype:protein_coding description:Zm00001d042435
1_48710	Zm00001d042435_T009	1.5	17.667	1	24	2217	2240	AUUAGUCCGUAGAAACCAAACACC	GGUGUUUGGUUUUUAGGGACUAAU	Translation	cDNA chromosome:AGPv4:3:167145338:167150305:-1 gene:Zm00001d042435 gene_biotype:protein_coding transcript_biotype:protein_coding description:Zm00001d042435
1_48710	Zm00001d027571_T001	1.5	19.111	1	24	2143	2166	AUUAGUCCGUAGAAACCAAACACC	GGUGUUUGGUUUUUAGGGACUAAU	Translation	cDNA chromosome:AGPv4:1:8286848:8291172:-1 gene:Zm00001d027571 gene_biotype:protein_coding transcript_biotype:protein_coding description:Orphans transcription factor [Source:UniProtKB/TrEMBL;Acc:B4FZ34]
1_48710	Zm00001d027571_T002	1.5	19.111	1	24	2197	2220	AUUAGUCCGUAGAAACCAAACACC	GGUGUUUGGUUUUUAGGGACUAAU	Translation	cDNA chromosome:AGPv4:1:8286848:8291217:-1 gene:Zm00001d027571 gene_biotype:protein_coding transcript_biotype:protein_coding description:Orphans transcription factor [Source:UniProtKB/TrEMBL;Acc:B4FZ34]
1_48710	Zm00001d042435_T002	1.5	17.667	1	24	2289	2312	AUUAGUCCGUAGAAACCAAACACC	GGUGUUUGGUUUUUAGGGACUAAU	Translation	cDNA chromosome:AGPv4:3:167145298:167150510:-1 gene:Zm00001d042435 gene_biotype:protein_coding transcript_biotype:protein_coding description:Zm00001d042435
1_48710	Zm00001d042435_T008	1.5	17.667	1	24	2321	2344	AUUAGUCCGUAGAAACCAAACACC	GGUGUUUGGUUUUUAGGGACUAAU	Translation	cDNA chromosome:AGPv4:3:167145330:167150510:-1 gene:Zm00001d042435 gene_biotype:protein_coding transcript_biotype:protein_coding description:Zm00001d042435
1_48710	Zm00001d027571_T003	1.5	19.111	1	24	2240	2263	AUUAGUCCGUAGAAACCAAACACC	GGUGUUUGGUUUUUAGGGACUAAU	Translation	cDNA chromosome:AGPv4:1:8286848:8291220:-1 gene:Zm00001d027571 gene_biotype:protein_coding transcript_biotype:protein_coding description:Orphans transcription factor [Source:UniProtKB/TrEMBL;Acc:B4FZ34]
1_48710	Zm00001d042435_T003	1.5	17.667	1	24	2331	2354	AUUAGUCCGUAGAAACCAAACACC	GGUGUUUGGUUUUUAGGGACUAAU	Translation	cDNA chromosome:AGPv4:3:167145298:167150510:-1 gene:Zm00001d042435 gene_biotype:protein_coding transcript_biotype:protein_coding description:Zm00001d042435
1_48710	Zm00001d042435_T006	1.5	17.667	1	24	2360	2383	AUUAGUCCGUAGAAACCAAACACC	GGUGUUUGGUUUUUAGGGACUAAU	Translation	cDNA chromosome:AGPv4:3:167145306:167150481:-1 gene:Zm00001d042435 gene_biotype:protein_coding transcript_biotype:protein_coding description:Zm00001d042435
1_48710	Zm00001d042435_T004	1.5	17.667	1	24	2394	2417	AUUAGUCCGUAGAAACCAAACACC	GGUGUUUGGUUUUUAGGGACUAAU	Translation	cDNA chromosome:AGPv4:3:167145298:167150510:-1 gene:Zm00001d042435 gene_biotype:protein_coding transcript_biotype:protein_coding description:Zm00001d042435
1_48710	Zm00001d036798_T003	1.5	18.958	1	24	2537	2560	AUUAGUCCGUAGAAACCAAACACC	GGUGUUUGGUUUUUAGGGACUAAU	Translation	cDNA chromosome:AGPv4:6:101221256:101231390:-1 gene:Zm00001d036798 gene_biotype:protein_coding transcript_biotype:protein_coding description:Zm00001d036798
1_48710	Zm00001d036798_T001	1.5	18.958	1	24	3883	3906	AUUAGUCCGUAGAAACCAAACACC	GGUGUUUGGUUUUUAGGGACUAAU	Translation	cDNA chromosome:AGPv4:6:101221239:101231390:-1 gene:Zm00001d036798 gene_biotype:protein_coding transcript_biotype:protein_coding description:Zm00001d036798
1_48710	Zm00001d038189_T009	1.5	21.682	1	24	1231	1254	AUUAGUCCGUAGAAACCAAACACC	GGUGUUUGGUUUAUAUGGACUAAU	Cleavage	cDNA chromosome:AGPv4:6:150913745:150939660:-1 gene:Zm00001d038189 gene_biotype:protein_coding transcript_biotype:protein_coding description:Zm00001d038189
1_48710	Zm00001d038189_T008	1.5	21.682	1	24	1231	1254	AUUAGUCCGUAGAAACCAAACACC	GGUGUUUGGUUUAUAUGGACUAAU	Cleavage	cDNA chromosome:AGPv4:6:150913745:150939660:-1 gene:Zm00001d038189 gene_biotype:protein_coding transcript_biotype:protein_coding description:Zm00001d038189
1_48710	Zm00001d038189_T007	1.5	21.682	1	24	1231	1254	AUUAGUCCGUAGAAACCAAACACC	GGUGUUUGGUUUAUAUGGACUAAU	Cleavage	cDNA chromosome:AGPv4:6:150913500:150939660:-1 gene:Zm00001d038189 gene_biotype:protein_coding transcript_biotype:protein_coding description:Zm00001d038189
1_48710	Zm00001d036798_T004	1.5	18.958	1	24	4734	4757	AUUAGUCCGUAGAAACCAAACACC	GGUGUUUGGUUUUUAGGGACUAAU	Translation	cDNA chromosome:AGPv4:6:101221310:101231408:-1 gene:Zm00001d036798 gene_biotype:protein_coding transcript_biotype:protein_coding description:Zm00001d036798
1_48710	Zm00001d045323_T002	1.5	18.88	1	24	1327	1350	AUUAGUCCGUAGAAACCAAACACC	GGUGUUUGGUUUCUGAGGACUAAU	Translation	cDNA chromosome:AGPv4:9:18935830:18942209:-1 gene:Zm00001d045323 gene_biotype:protein_coding transcript_biotype:protein_coding description:Zm00001d045323
1_48710	Zm00001d043147_T001	1.5	16.307	1	24	1835	1858	AUUAGUCCGUAGAAACCAAACACC	GGUAUAUGGUUUCUAUGGACUAAU	Cleavage	cDNA chromosome:AGPv4:3:190146935:190151131:-1 gene:Zm00001d043147 gene_biotype:protein_coding transcript_biotype:protein_coding description:Zm00001d043147
1_49087	Zm00001d046629_T001	1.5	17.355	1	22	479	500	GGCGGAUGUAGCCAAGUGGAUC	CGGUCAUUUGGUUACAUCCGCC	Cleavage	cDNA chromosome:AGPv4:9:99655570:99658078:1 gene:Zm00001d046629 gene_biotype:protein_coding transcript_biotype:protein_coding description:Zm00001d046629
2_30868	Zm00001d046629_T001	1.5	17.355	1	22	479	500	GGCGGAUGUAGCCAAGUGGAUC	CGGUCAUUUGGUUACAUCCGCC	Cleavage	cDNA chromosome:AGPv4:9:99655570:99658078:1 gene:Zm00001d046629 gene_biotype:protein_coding transcript_biotype:protein_coding description:Zm00001d046629
2_32815	Zm00001d053827_T001	1.5	14.933	1	24	3902	3925	AUUUGUAGUGUUCAGAUUAAGUUU	ACUAUUAAUCUGAACAUUGUAAAU	Cleavage	cDNA chromosome:AGPv4:4:241938610:241946692:1 gene:Zm00001d053827 gene_biotype:protein_coding transcript_biotype:protein_coding description:Zm00001d053827
2_34756	Zm00001d046629_T001	1.5	17.355	1	22	479	500	GGCGGAUGUAGCCAAGUGGAUC	CGGUCAUUUGGUUACAUCCGCC	Cleavage	cDNA chromosome:AGPv4:9:99655570:99658078:1 gene:Zm00001d046629 gene_biotype:protein_coding transcript_biotype:protein_coding description:Zm00001d046629
3_30137	Zm00001d024804_T003	1.5	19.207	1	24	3746	3769	AACACUGUUUUGCACUAUAGACUG	CAGUCUAUAGUGCAAAACAAUGUU	Cleavage	cDNA chromosome:AGPv4:10:88761813:88768843:-1 gene:Zm00001d024804 gene_biotype:protein_coding transcript_biotype:protein_coding description:Zm00001d024804
3_30137	Zm00001d008294_T002	1.5	21.402	1	24	1137	1160	AACACUGUUUUGCACUAUAGACUG	UAGUCUAUAGUGCAAAACAAUGUU	Cleavage	cDNA chromosome:AGPv4:8:4374512:4380272:1 gene:Zm00001d008294 gene_biotype:protein_coding transcript_biotype:protein_coding description:Zm00001d008294
3_30137	Zm00001d008294_T007	1.5	21.402	1	24	1106	1129	AACACUGUUUUGCACUAUAGACUG	UAGUCUAUAGUGCAAAACAAUGUU	Cleavage	cDNA chromosome:AGPv4:8:4374543:4380198:1 gene:Zm00001d008294 gene_biotype:protein_coding transcript_biotype:protein_coding description:Zm00001d008294
3_30137	Zm00001d008294_T006	1.5	21.402	1	24	1124	1147	AACACUGUUUUGCACUAUAGACUG	UAGUCUAUAGUGCAAAACAAUGUU	Cleavage	cDNA chromosome:AGPv4:8:4374525:4380445:1 gene:Zm00001d008294 gene_biotype:protein_coding transcript_biotype:protein_coding description:Zm00001d008294
3_30137	Zm00001d052009_T010	1.5	20.203	1	24	1820	1843	AACACUGUUUUGCACUAUAGACUG	UAGUCUACAGUGCAAAAUAGUGUU	Cleavage	cDNA chromosome:AGPv4:4:176349864:176361853:-1 gene:Zm00001d052009 gene_biotype:protein_coding transcript_biotype:protein_coding description:Zm00001d052009
3_30137	Zm00001d052009_T001	1.5	20.203	1	24	1169	1192	AACACUGUUUUGCACUAUAGACUG	UAGUCUACAGUGCAAAAUAGUGUU	Cleavage	cDNA chromosome:AGPv4:4:176346608:176361854:-1 gene:Zm00001d052009 gene_biotype:protein_coding transcript_biotype:protein_coding description:Zm00001d052009
3_30137	Zm00001d052009_T007	1.5	20.203	1	24	1166	1189	AACACUGUUUUGCACUAUAGACUG	UAGUCUACAGUGCAAAAUAGUGUU	Cleavage	cDNA chromosome:AGPv4:4:176346657:176361851:-1 gene:Zm00001d052009 gene_biotype:protein_coding transcript_biotype:protein_coding description:Zm00001d052009
3_30137	Zm00001d021846_T020	1.5	10.138	1	24	2432	2455	AACACUGUUUUGCACUAUAGACUG	CACUCUAUAGUGCAAAACAAUGUU	Cleavage	cDNA chromosome:AGPv4:7:164385361:164400111:-1 gene:Zm00001d021846 gene_biotype:protein_coding transcript_biotype:protein_coding description:Zm00001d021846
3_30137	Zm00001d004383_T005	1.5	10.482	1	24	1642	1665	AACACUGUUUUGCACUAUAGACUG	UUGUCUAUAGUGCAAAACAAUGUU	Cleavage	cDNA chromosome:AGPv4:2:107697614:107709950:1 gene:Zm00001d004383 gene_biotype:protein_coding transcript_biotype:protein_coding description:Zm00001d004383
3_30137	Zm00001d032267_T008	1.5	18.357	1	24	1922	1945	AACACUGUUUUGCACUAUAGACUG	UUGUUUGUAGUGCAUAACAGUGUU	Translation	cDNA chromosome:AGPv4:1:219821605:219829782:1 gene:Zm00001d032267 gene_biotype:protein_coding transcript_biotype:protein_coding description:Hexosyltransferase [Source:UniProtKB/TrEMBL;Acc:A0A1D6KPJ9]
3_30137	Zm00001d032267_T009	1.5	18.357	1	24	2499	2522	AACACUGUUUUGCACUAUAGACUG	UUGUUUGUAGUGCAUAACAGUGUU	Translation	cDNA chromosome:AGPv4:1:219821618:219829798:1 gene:Zm00001d032267 gene_biotype:protein_coding transcript_biotype:protein_coding description:Hexosyltransferase [Source:UniProtKB/TrEMBL;Acc:A0A1D6KPJ9]
3_30137	Zm00001d032267_T013	1.5	18.357	1	24	3304	3327	AACACUGUUUUGCACUAUAGACUG	UUGUUUGUAGUGCAUAACAGUGUU	Translation	cDNA chromosome:AGPv4:1:219821671:219829786:1 gene:Zm00001d032267 gene_biotype:protein_coding transcript_biotype:protein_coding description:Hexosyltransferase [Source:UniProtKB/TrEMBL;Acc:A0A1D6KPJ9]
3_30469	Zm00001d045080_T002	1.5	24.852	1	24	2887	2910	AAUCGAUAUGGAUUGGAGAGGAUU	AAACCACUCUAAUCCAUAUCGAUU	Cleavage	cDNA chromosome:AGPv4:9:11803157:11825109:-1 gene:Zm00001d045080 gene_biotype:protein_coding transcript_biotype:protein_coding description:Zm00001d045080
3_30469	Zm00001d045080_T001	1.5	24.852	1	24	2911	2934	AAUCGAUAUGGAUUGGAGAGGAUU	AAACCACUCUAAUCCAUAUCGAUU	Cleavage	cDNA chromosome:AGPv4:9:11803157:11825109:-1 gene:Zm00001d045080 gene_biotype:protein_coding transcript_biotype:protein_coding description:Zm00001d045080
4_39665	Zm00001d049479_T004	1.5	10.545	1	24	776	799	AAUUGGACUACAUUUAAUACUUGU	AUGAGUAUUAAAUAUAGUCUAAUU	Translation	cDNA chromosome:AGPv4:4:31729294:31732653:1 gene:Zm00001d049479 gene_biotype:protein_coding transcript_biotype:protein_coding description:Zm00001d049479
4_39665	Zm00001d024301_T003	1.5	13.327	1	24	1794	1817	AAUUGGACUACAUUUAAUACUUGU	AUGAGUAUUAAAUAUAGUCUAAUU	Translation	cDNA chromosome:AGPv4:10:62895065:62902089:1 gene:Zm00001d024301 gene_biotype:protein_coding transcript_biotype:protein_coding description:Zm00001d024301
4_39665	Zm00001d027445_T002	1.5	12.474	1	24	1230	1253	AAUUGGACUACAUUUAAUACUUGU	CCGGGUAUUAAAUGUAGUCGAAUU	Cleavage	cDNA chromosome:AGPv4:1:5481166:5487574:1 gene:Zm00001d027445 gene_biotype:protein_coding transcript_biotype:protein_coding description:Zm00001d027445
4_39665	Zm00001d027445_T005	1.5	13.335	1	24	3775	3798	AAUUGGACUACAUUUAAUACUUGU	CCGGGUAUUAAAUGUAGUCGAAUU	Cleavage	cDNA chromosome:AGPv4:1:5481333:5487496:1 gene:Zm00001d027445 gene_biotype:protein_coding transcript_biotype:protein_coding description:Zm00001d027445
4_39665	Zm00001d027445_T001	1.5	11.287	1	24	3749	3772	AAUUGGACUACAUUUAAUACUUGU	CCGGGUAUUAAAUGUAGUCGAAUU	Cleavage	cDNA chromosome:AGPv4:1:5481138:5487524:1 gene:Zm00001d027445 gene_biotype:protein_coding transcript_biotype:protein_coding description:Zm00001d027445
4_39665	Zm00001d027445_T004	1.5	11.287	1	24	3827	3850	AAUUGGACUACAUUUAAUACUUGU	CCGGGUAUUAAAUGUAGUCGAAUU	Cleavage	cDNA chromosome:AGPv4:1:5481192:5487524:1 gene:Zm00001d027445 gene_biotype:protein_coding transcript_biotype:protein_coding description:Zm00001d027445
4_39665	Zm00001d024512_T006	1.5	16.694	1	24	2020	2043	AAUUGGACUACAUUUAAUACUUGU	ACAUGUAUUAAAUAUAGUCUAAUU	Translation	cDNA chromosome:AGPv4:10:75069699:75075118:-1 gene:Zm00001d024512 gene_biotype:protein_coding transcript_biotype:protein_coding description:Zm00001d024512
4_39665	Zm00001d024512_T001	1.5	6.157	1	24	2276	2299	AAUUGGACUACAUUUAAUACUUGU	ACAUGUAUUAAAUAUAGUCUAAUU	Translation	cDNA chromosome:AGPv4:10:75069687:75074644:-1 gene:Zm00001d024512 gene_biotype:protein_coding transcript_biotype:protein_coding description:Zm00001d024512
4_39665	Zm00001d024512_T002	1.5	6.157	1	24	2434	2457	AAUUGGACUACAUUUAAUACUUGU	ACAUGUAUUAAAUAUAGUCUAAUU	Translation	cDNA chromosome:AGPv4:10:75069687:75074644:-1 gene:Zm00001d024512 gene_biotype:protein_coding transcript_biotype:protein_coding description:Zm00001d024512
4_39665	Zm00001d024512_T007	1.5	16.694	1	24	2606	2629	AAUUGGACUACAUUUAAUACUUGU	ACAUGUAUUAAAUAUAGUCUAAUU	Translation	cDNA chromosome:AGPv4:10:75069699:75075183:-1 gene:Zm00001d024512 gene_biotype:protein_coding transcript_biotype:protein_coding description:Zm00001d024512
4_39665	Zm00001d024512_T004	1.5	6.157	1	24	2698	2721	AAUUGGACUACAUUUAAUACUUGU	ACAUGUAUUAAAUAUAGUCUAAUU	Translation	cDNA chromosome:AGPv4:10:75069687:75075183:-1 gene:Zm00001d024512 gene_biotype:protein_coding transcript_biotype:protein_coding description:Zm00001d024512
4_39665	Zm00001d029608_T006	1.5	8.791	1	24	894	917	AAUUGGACUACAUUUAAUACUUGU	AGAAGUAUUAAAUAUAGUCUAAUU	Translation	cDNA chromosome:AGPv4:1:79094882:79110551:-1 gene:Zm00001d029608 gene_biotype:protein_coding transcript_biotype:protein_coding description:Zm00001d029608
4_39665	Zm00001d024512_T005	1.5	12.059	1	24	4438	4461	AAUUGGACUACAUUUAAUACUUGU	ACAUGUAUUAAAUAUAGUCUAAUU	Translation	cDNA chromosome:AGPv4:10:75069697:75075155:-1 gene:Zm00001d024512 gene_biotype:protein_coding transcript_biotype:protein_coding description:Zm00001d024512
4_39665	Zm00001d024512_T003	1.5	6.157	1	24	4596	4619	AAUUGGACUACAUUUAAUACUUGU	ACAUGUAUUAAAUAUAGUCUAAUU	Translation	cDNA chromosome:AGPv4:10:75069687:75075155:-1 gene:Zm00001d024512 gene_biotype:protein_coding transcript_biotype:protein_coding description:Zm00001d024512
4_39665	Zm00001d029608_T013	1.5	8.791	1	24	1934	1957	AAUUGGACUACAUUUAAUACUUGU	AGAAGUAUUAAAUAUAGUCUAAUU	Translation	cDNA chromosome:AGPv4:1:79094922:79117915:-1 gene:Zm00001d029608 gene_biotype:protein_coding transcript_biotype:protein_coding description:Zm00001d029608
4_39665	Zm00001d029608_T014	1.5	8.791	1	24	2009	2032	AAUUGGACUACAUUUAAUACUUGU	AGAAGUAUUAAAUAUAGUCUAAUU	Translation	cDNA chromosome:AGPv4:1:79094922:79117990:-1 gene:Zm00001d029608 gene_biotype:protein_coding transcript_biotype:protein_coding description:Zm00001d029608
4_39665	Zm00001d029608_T015	1.5	8.791	1	24	2036	2059	AAUUGGACUACAUUUAAUACUUGU	AGAAGUAUUAAAUAUAGUCUAAUU	Translation	cDNA chromosome:AGPv4:1:79094923:79117958:-1 gene:Zm00001d029608 gene_biotype:protein_coding transcript_biotype:protein_coding description:Zm00001d029608
4_39665	Zm00001d029608_T001	1.5	8.791	1	24	2161	2184	AAUUGGACUACAUUUAAUACUUGU	AGAAGUAUUAAAUAUAGUCUAAUU	Translation	cDNA chromosome:AGPv4:1:79094881:79118054:-1 gene:Zm00001d029608 gene_biotype:protein_coding transcript_biotype:protein_coding description:Zm00001d029608
4_39665	Zm00001d029608_T009	1.5	8.791	1	24	2350	2373	AAUUGGACUACAUUUAAUACUUGU	AGAAGUAUUAAAUAUAGUCUAAUU	Translation	cDNA chromosome:AGPv4:1:79094903:79114476:-1 gene:Zm00001d029608 gene_biotype:protein_coding transcript_biotype:protein_coding description:Zm00001d029608
4_39665	Zm00001d029608_T004	1.5	8.791	1	24	5584	5607	AAUUGGACUACAUUUAAUACUUGU	AGAAGUAUUAAAUAUAGUCUAAUU	Translation	cDNA chromosome:AGPv4:1:79094881:79118107:-1 gene:Zm00001d029608 gene_biotype:protein_coding transcript_biotype:protein_coding description:Zm00001d029608
4_39665	Zm00001d029608_T002	1.5	8.791	1	24	5737	5760	AAUUGGACUACAUUUAAUACUUGU	AGAAGUAUUAAAUAUAGUCUAAUU	Translation	cDNA chromosome:AGPv4:1:79094881:79118107:-1 gene:Zm00001d029608 gene_biotype:protein_coding transcript_biotype:protein_coding description:Zm00001d029608
4_39665	Zm00001d032734_T009	1.5	7.539	1	24	811	834	AAUUGGACUACAUUUAAUACUUGU	UUGAGUAUUAAAUAUAGUCUAAUU	Translation	cDNA chromosome:AGPv4:1:236586926:236591538:1 gene:Zm00001d032734 gene_biotype:protein_coding transcript_biotype:protein_coding description:Zm00001d032734
4_39665	Zm00001d032734_T004	1.5	7.539	1	24	2392	2415	AAUUGGACUACAUUUAAUACUUGU	UUGAGUAUUAAAUAUAGUCUAAUU	Translation	cDNA chromosome:AGPv4:1:236584384:236591684:1 gene:Zm00001d032734 gene_biotype:protein_coding transcript_biotype:protein_coding description:Zm00001d032734
4_39665	Zm00001d032734_T003	1.5	7.539	1	24	2447	2470	AAUUGGACUACAUUUAAUACUUGU	UUGAGUAUUAAAUAUAGUCUAAUU	Translation	cDNA chromosome:AGPv4:1:236583942:236591539:1 gene:Zm00001d032734 gene_biotype:protein_coding transcript_biotype:protein_coding description:Zm00001d032734
4_39665	Zm00001d032734_T005	1.5	7.539	1	24	2392	2415	AAUUGGACUACAUUUAAUACUUGU	UUGAGUAUUAAAUAUAGUCUAAUU	Translation	cDNA chromosome:AGPv4:1:236584384:236592984:1 gene:Zm00001d032734 gene_biotype:protein_coding transcript_biotype:protein_coding description:Zm00001d032734
4_39665	Zm00001d013122_T003	1.5	11.104	1	24	1090	1113	AAUUGGACUACAUUUAAUACUUGU	ACGGAUAUUAAAUAUAGUCUAAUU	Translation	cDNA chromosome:AGPv4:5:5129489:5146257:1 gene:Zm00001d013122 gene_biotype:protein_coding transcript_biotype:protein_coding description:Zm00001d013122
4_39665	Zm00001d013122_T009	1.5	11.104	1	24	1744	1767	AAUUGGACUACAUUUAAUACUUGU	ACGGAUAUUAAAUAUAGUCUAAUU	Translation	cDNA chromosome:AGPv4:5:5139795:5145614:1 gene:Zm00001d013122 gene_biotype:protein_coding transcript_biotype:protein_coding description:Zm00001d013122
4_39665	Zm00001d013122_T002	1.5	11.104	1	24	1253	1276	AAUUGGACUACAUUUAAUACUUGU	ACGGAUAUUAAAUAUAGUCUAAUU	Translation	cDNA chromosome:AGPv4:5:5127492:5146257:1 gene:Zm00001d013122 gene_biotype:protein_coding transcript_biotype:protein_coding description:Zm00001d013122
4_39665	Zm00001d013122_T007	1.5	11.104	1	24	1695	1718	AAUUGGACUACAUUUAAUACUUGU	ACGGAUAUUAAAUAUAGUCUAAUU	Translation	cDNA chromosome:AGPv4:5:5139741:5146257:1 gene:Zm00001d013122 gene_biotype:protein_coding transcript_biotype:protein_coding description:Zm00001d013122
4_39665	Zm00001d013122_T006	1.5	11.104	1	24	1766	1789	AAUUGGACUACAUUUAAUACUUGU	ACGGAUAUUAAAUAUAGUCUAAUU	Translation	cDNA chromosome:AGPv4:5:5139741:5146237:1 gene:Zm00001d013122 gene_biotype:protein_coding transcript_biotype:protein_coding description:Zm00001d013122
4_39665	Zm00001d016070_T001	1.5	8.626	1	24	655	678	AAUUGGACUACAUUUAAUACUUGU	GGAAAUAUUAAAUAUAGUCUAAUU	Translation	cDNA chromosome:AGPv4:5:142715769:142722629:-1 gene:Zm00001d016070 gene_biotype:protein_coding transcript_biotype:protein_coding description:Zm00001d016070
4_41802	Zm00001d022387_T019	1.5	19.834	1	24	4481	4504	UCUUGUUAGAGUAUCAGUGUCCCU	AGACACACUGAUAUUCUGACAGGA	Cleavage	cDNA chromosome:AGPv4:7:176575924:176586779:1 gene:Zm00001d022387 gene_biotype:protein_coding transcript_biotype:protein_coding description:Zm00001d022387
4_41803	Zm00001d022387_T019	1.5	19.834	1	24	4481	4504	UCUUGUUAGAGUAUCAGUGUCCCU	AGACACACUGAUAUUCUGACAGGA	Cleavage	cDNA chromosome:AGPv4:7:176575924:176586779:1 gene:Zm00001d022387 gene_biotype:protein_coding transcript_biotype:protein_coding description:Zm00001d022387
5_25307	Zm00001d046629_T001	1.5	17.355	1	22	479	500	GGCGGAUGUAGCCAAGUGGAUC	CGGUCAUUUGGUUACAUCCGCC	Cleavage	cDNA chromosome:AGPv4:9:99655570:99658078:1 gene:Zm00001d046629 gene_biotype:protein_coding transcript_biotype:protein_coding description:Zm00001d046629
6_10485	Zm00001d035377_T001	1.5	14.76	1	23	37	59	AUGGAGUGGUAGUGGAGGGUACA	CUCCACCUCCACUACCACUCUAU	Cleavage	cDNA chromosome:AGPv4:6:23680168:23690640:1 gene:Zm00001d035377 gene_biotype:protein_coding transcript_biotype:protein_coding description:Zm00001d035377
8_16082	Zm00001d031256_T031	1.5	18.204	1	24	4022	4045	UUGGGAUUGUUAGAUGUGUUGAGU	CUCUGACAUAUCUAGCAAUCUCAA	Cleavage	cDNA chromosome:AGPv4:1:184090830:184104372:1 gene:Zm00001d031256 gene_biotype:protein_coding transcript_biotype:protein_coding description:Zm00001d031256
8_16082	Zm00001d012634_T023	1.5	9.06	1	24	7	30	UUGGGAUUGUUAGAUGUGUUGAGU	AAGGCACACAUUUGACAGUCCCAA	Cleavage	cDNA chromosome:AGPv4:8:177539186:177542506:-1 gene:Zm00001d012634 gene_biotype:protein_coding transcript_biotype:protein_coding description:Zm00001d012634
8_16082	Zm00001d012634_T018	1.5	14.297	1	24	1666	1689	UUGGGAUUGUUAGAUGUGUUGAGU	AAGGCACACAUUUGACAGUCCCAA	Cleavage	cDNA chromosome:AGPv4:8:177537710:177544541:-1 gene:Zm00001d012634 gene_biotype:protein_coding transcript_biotype:protein_coding description:Zm00001d012634
8_16082	Zm00001d012634_T022	1.5	14.297	1	24	2043	2066	UUGGGAUUGUUAGAUGUGUUGAGU	AAGGCACACAUUUGACAGUCCCAA	Cleavage	cDNA chromosome:AGPv4:8:177539140:177544542:-1 gene:Zm00001d012634 gene_biotype:protein_coding transcript_biotype:protein_coding description:Zm00001d012634
8_16082	Zm00001d012634_T017	1.5	14.297	1	24	1824	1847	UUGGGAUUGUUAGAUGUGUUGAGU	AAGGCACACAUUUGACAGUCCCAA	Cleavage	cDNA chromosome:AGPv4:8:177537710:177544482:-1 gene:Zm00001d012634 gene_biotype:protein_coding transcript_biotype:protein_coding description:Zm00001d012634
8_16082	Zm00001d012634_T006	1.5	14.297	1	24	1976	1999	UUGGGAUUGUUAGAUGUGUUGAGU	AAGGCACACAUUUGACAGUCCCAA	Cleavage	cDNA chromosome:AGPv4:8:177537474:177544475:-1 gene:Zm00001d012634 gene_biotype:protein_coding transcript_biotype:protein_coding description:Zm00001d012634
8_16082	Zm00001d012634_T010	1.5	14.297	1	24	1927	1950	UUGGGAUUGUUAGAUGUGUUGAGU	AAGGCACACAUUUGACAGUCCCAA	Cleavage	cDNA chromosome:AGPv4:8:177537475:177544512:-1 gene:Zm00001d012634 gene_biotype:protein_coding transcript_biotype:protein_coding description:Zm00001d012634
8_16082	Zm00001d012634_T005	1.5	14.297	1	24	1976	1999	UUGGGAUUGUUAGAUGUGUUGAGU	AAGGCACACAUUUGACAGUCCCAA	Cleavage	cDNA chromosome:AGPv4:8:177537474:177544475:-1 gene:Zm00001d012634 gene_biotype:protein_coding transcript_biotype:protein_coding description:Zm00001d012634
8_16082	Zm00001d012634_T014	1.5	14.297	1	24	1983	2006	UUGGGAUUGUUAGAUGUGUUGAGU	AAGGCACACAUUUGACAGUCCCAA	Cleavage	cDNA chromosome:AGPv4:8:177537477:177544482:-1 gene:Zm00001d012634 gene_biotype:protein_coding transcript_biotype:protein_coding description:Zm00001d012634
8_16082	Zm00001d012634_T007	1.5	14.297	1	24	2065	2088	UUGGGAUUGUUAGAUGUGUUGAGU	AAGGCACACAUUUGACAGUCCCAA	Cleavage	cDNA chromosome:AGPv4:8:177537474:177544564:-1 gene:Zm00001d012634 gene_biotype:protein_coding transcript_biotype:protein_coding description:Zm00001d012634
8_16082	Zm00001d012634_T019	1.5	14.297	1	24	2027	2050	UUGGGAUUGUUAGAUGUGUUGAGU	AAGGCACACAUUUGACAGUCCCAA	Cleavage	cDNA chromosome:AGPv4:8:177537876:177544526:-1 gene:Zm00001d012634 gene_biotype:protein_coding transcript_biotype:protein_coding description:Zm00001d012634
8_16082	Zm00001d012634_T001	1.5	14.297	1	24	2065	2088	UUGGGAUUGUUAGAUGUGUUGAGU	AAGGCACACAUUUGACAGUCCCAA	Cleavage	cDNA chromosome:AGPv4:8:177537356:177544564:-1 gene:Zm00001d012634 gene_biotype:protein_coding transcript_biotype:protein_coding description:Zm00001d012634
8_16082	Zm00001d012634_T008	1.5	14.297	1	24	1175	1198	UUGGGAUUGUUAGAUGUGUUGAGU	AAGGCACACAUUUGACAGUCCCAA	Cleavage	cDNA chromosome:AGPv4:8:177537475:177543674:-1 gene:Zm00001d012634 gene_biotype:protein_coding transcript_biotype:protein_coding description:Zm00001d012634
8_16082	Zm00001d012634_T002	1.5	14.297	1	24	2065	2088	UUGGGAUUGUUAGAUGUGUUGAGU	AAGGCACACAUUUGACAGUCCCAA	Cleavage	cDNA chromosome:AGPv4:8:177537356:177544564:-1 gene:Zm00001d012634 gene_biotype:protein_coding transcript_biotype:protein_coding description:Zm00001d012634
8_16082	Zm00001d012634_T009	1.5	14.297	1	24	1847	1870	UUGGGAUUGUUAGAUGUGUUGAGU	AAGGCACACAUUUGACAGUCCCAA	Cleavage	cDNA chromosome:AGPv4:8:177537475:177544346:-1 gene:Zm00001d012634 gene_biotype:protein_coding transcript_biotype:protein_coding description:Zm00001d012634
8_16082	Zm00001d012634_T012	1.5	14.297	1	24	1864	1887	UUGGGAUUGUUAGAUGUGUUGAGU	AAGGCACACAUUUGACAGUCCCAA	Cleavage	cDNA chromosome:AGPv4:8:177537476:177544363:-1 gene:Zm00001d012634 gene_biotype:protein_coding transcript_biotype:protein_coding description:Zm00001d012634
8_16082	Zm00001d012634_T016	1.5	14.297	1	24	2038	2061	UUGGGAUUGUUAGAUGUGUUGAGU	AAGGCACACAUUUGACAGUCCCAA	Cleavage	cDNA chromosome:AGPv4:8:177537536:177544537:-1 gene:Zm00001d012634 gene_biotype:protein_coding transcript_biotype:protein_coding description:Zm00001d012634
8_16082	Zm00001d012634_T015	1.5	14.297	1	24	2028	2051	UUGGGAUUGUUAGAUGUGUUGAGU	AAGGCACACAUUUGACAGUCCCAA	Cleavage	cDNA chromosome:AGPv4:8:177537531:177544527:-1 gene:Zm00001d012634 gene_biotype:protein_coding transcript_biotype:protein_coding description:Zm00001d012634
8_16082	Zm00001d012634_T004	1.5	14.297	1	24	2017	2040	UUGGGAUUGUUAGAUGUGUUGAGU	AAGGCACACAUUUGACAGUCCCAA	Cleavage	cDNA chromosome:AGPv4:8:177537465:177544516:-1 gene:Zm00001d012634 gene_biotype:protein_coding transcript_biotype:protein_coding description:Zm00001d012634
8_16082	Zm00001d012634_T013	1.5	14.297	1	24	2028	2051	UUGGGAUUGUUAGAUGUGUUGAGU	AAGGCACACAUUUGACAGUCCCAA	Cleavage	cDNA chromosome:AGPv4:8:177537476:177544527:-1 gene:Zm00001d012634 gene_biotype:protein_coding transcript_biotype:protein_coding description:Zm00001d012634
8_16082	Zm00001d012634_T003	1.5	14.297	1	24	1984	2007	UUGGGAUUGUUAGAUGUGUUGAGU	AAGGCACACAUUUGACAGUCCCAA	Cleavage	cDNA chromosome:AGPv4:8:177537383:177544483:-1 gene:Zm00001d012634 gene_biotype:protein_coding transcript_biotype:protein_coding description:Zm00001d012634
8_16082	Zm00001d012634_T020	1.5	14.297	1	24	2012	2035	UUGGGAUUGUUAGAUGUGUUGAGU	AAGGCACACAUUUGACAGUCCCAA	Cleavage	cDNA chromosome:AGPv4:8:177539140:177544511:-1 gene:Zm00001d012634 gene_biotype:protein_coding transcript_biotype:protein_coding description:Zm00001d012634
8_16082	Zm00001d012634_T021	1.5	14.297	1	24	2017	2040	UUGGGAUUGUUAGAUGUGUUGAGU	AAGGCACACAUUUGACAGUCCCAA	Cleavage	cDNA chromosome:AGPv4:8:177539140:177544516:-1 gene:Zm00001d012634 gene_biotype:protein_coding transcript_biotype:protein_coding description:Zm00001d012634
8_16082	Zm00001d012634_T011	1.5	14.297	1	24	2048	2071	UUGGGAUUGUUAGAUGUGUUGAGU	AAGGCACACAUUUGACAGUCCCAA	Cleavage	cDNA chromosome:AGPv4:8:177537475:177544547:-1 gene:Zm00001d012634 gene_biotype:protein_coding transcript_biotype:protein_coding description:Zm00001d012634
9_4174	Zm00001d009749_T024	1.5	16.391	1	24	877	900	ACUAUUAGGGCUAGUUUGAAAACU	AGUUCUCAAACUAGCCCUAAAAGU	Cleavage	cDNA chromosome:AGPv4:8:79546984:79548316:1 gene:Zm00001d009749 gene_biotype:protein_coding transcript_biotype:protein_coding description:Zm00001d009749
9_4174	Zm00001d009749_T010	1.5	14.267	1	24	4468	4491	ACUAUUAGGGCUAGUUUGAAAACU	AGUUCUCAAACUAGCCCUAAAAGU	Cleavage	cDNA chromosome:AGPv4:8:79541814:79548248:1 gene:Zm00001d009749 gene_biotype:protein_coding transcript_biotype:protein_coding description:Zm00001d009749
9_4174	Zm00001d009749_T006	1.5	16.391	1	24	4421	4444	ACUAUUAGGGCUAGUUUGAAAACU	AGUUCUCAAACUAGCCCUAAAAGU	Cleavage	cDNA chromosome:AGPv4:8:79541799:79548341:1 gene:Zm00001d009749 gene_biotype:protein_coding transcript_biotype:protein_coding description:Zm00001d009749
9_4174	Zm00001d009749_T001	1.5	16.391	1	24	4474	4497	ACUAUUAGGGCUAGUUUGAAAACU	AGUUCUCAAACUAGCCCUAAAAGU	Cleavage	cDNA chromosome:AGPv4:8:79541746:79548315:1 gene:Zm00001d009749 gene_biotype:protein_coding transcript_biotype:protein_coding description:Zm00001d009749
9_4174	Zm00001d009749_T002	1.5	16.391	1	24	4478	4501	ACUAUUAGGGCUAGUUUGAAAACU	AGUUCUCAAACUAGCCCUAAAAGU	Cleavage	cDNA chromosome:AGPv4:8:79541746:79548341:1 gene:Zm00001d009749 gene_biotype:protein_coding transcript_biotype:protein_coding description:Zm00001d009749
9_4174	Zm00001d009749_T003	1.5	16.391	1	24	4505	4528	ACUAUUAGGGCUAGUUUGAAAACU	AGUUCUCAAACUAGCCCUAAAAGU	Cleavage	cDNA chromosome:AGPv4:8:79541746:79548341:1 gene:Zm00001d009749 gene_biotype:protein_coding transcript_biotype:protein_coding description:Zm00001d009749
9_4174	Zm00001d043263_T004	1.5	9.503	1	24	2819	2842	ACUAUUAGGGCUAGUUUGAAAACU	GGUUCCCAAACUAGUCCUAAUAGU	Cleavage	cDNA chromosome:AGPv4:3:193696334:193702722:1 gene:Zm00001d043263 gene_biotype:protein_coding transcript_biotype:protein_coding description:Diacylglycerol kinase [Source:UniProtKB/TrEMBL;Acc:A0A1D6N9T9]
9_4174	Zm00001d035056_T002	1.5	15.129	1	24	1237	1260	ACUAUUAGGGCUAGUUUGAAAACU	AAUUCUCAAACUAGCUCUAAUAGA	Cleavage	cDNA chromosome:AGPv4:6:3352346:3357639:-1 gene:Zm00001d035056 gene_biotype:protein_coding transcript_biotype:protein_coding description:Zm00001d035056
9_4174	Zm00001d035056_T003	1.5	15.129	1	24	2174	2197	ACUAUUAGGGCUAGUUUGAAAACU	AAUUCUCAAACUAGCUCUAAUAGA	Cleavage	cDNA chromosome:AGPv4:6:3352449:3357614:-1 gene:Zm00001d035056 gene_biotype:protein_coding transcript_biotype:protein_coding description:Zm00001d035056
9_4174	Zm00001d035056_T001	1.5	15.129	1	24	2000	2023	ACUAUUAGGGCUAGUUUGAAAACU	AAUUCUCAAACUAGCUCUAAUAGA	Cleavage	cDNA chromosome:AGPv4:6:3352342:3357553:-1 gene:Zm00001d035056 gene_biotype:protein_coding transcript_biotype:protein_coding description:Zm00001d035056
9_4199	Zm00001d027386_T006	1.5	15.274	1	21	2271	2291	UUGGAUUUUGAUUGGAUGCAC	GUGCAUCCAAGCAAAAUCUAA	Translation	cDNA chromosome:AGPv4:1:4122063:4126249:-1 gene:Zm00001d027386 gene_biotype:protein_coding transcript_biotype:protein_coding description:Phospholipase D [Source:UniProtKB/TrEMBL;Acc:A0A1D6JLG0]
9_4199	Zm00001d027386_T004	1.5	15.27	1	21	2579	2599	UUGGAUUUUGAUUGGAUGCAC	GUGCAUCCAAGCAAAAUCUAA	Translation	cDNA chromosome:AGPv4:1:4122061:4126294:-1 gene:Zm00001d027386 gene_biotype:protein_coding transcript_biotype:protein_coding description:Phospholipase D [Source:UniProtKB/TrEMBL;Acc:A0A1D6JLG0]
9_4199	Zm00001d027386_T005	1.5	15.274	1	21	2615	2635	UUGGAUUUUGAUUGGAUGCAC	GUGCAUCCAAGCAAAAUCUAA	Translation	cDNA chromosome:AGPv4:1:4122062:4126251:-1 gene:Zm00001d027386 gene_biotype:protein_coding transcript_biotype:protein_coding description:Phospholipase D [Source:UniProtKB/TrEMBL;Acc:A0A1D6JLG0]
9_4199	Zm00001d027386_T003	1.5	15.396	1	21	2769	2789	UUGGAUUUUGAUUGGAUGCAC	GUGCAUCCAAGCAAAAUCUAA	Translation	cDNA chromosome:AGPv4:1:4122057:4126391:-1 gene:Zm00001d027386 gene_biotype:protein_coding transcript_biotype:protein_coding description:Phospholipase D [Source:UniProtKB/TrEMBL;Acc:A0A1D6JLG0]
9_4199	Zm00001d027386_T001	1.5	13.377	1	21	2837	2857	UUGGAUUUUGAUUGGAUGCAC	GUGCAUCCAAGCAAAAUCUAA	Translation	cDNA chromosome:AGPv4:1:4121780:4126371:-1 gene:Zm00001d027386 gene_biotype:protein_coding transcript_biotype:protein_coding description:Phospholipase D [Source:UniProtKB/TrEMBL;Acc:A0A1D6JLG0]
9_4199	Zm00001d027386_T002	1.5	13.377	1	21	2855	2875	UUGGAUUUUGAUUGGAUGCAC	GUGCAUCCAAGCAAAAUCUAA	Translation	cDNA chromosome:AGPv4:1:4121780:4126371:-1 gene:Zm00001d027386 gene_biotype:protein_coding transcript_biotype:protein_coding description:Phospholipase D [Source:UniProtKB/TrEMBL;Acc:A0A1D6JLG0]
9_4199	Zm00001d047300_T005	1.5	14.428	1	21	574	594	UUGGAUUUUGAUUGGAUGCAC	GAGCAUCCAAUCUAGAUCCAA	Translation	cDNA chromosome:AGPv4:9:126002086:126005725:1 gene:Zm00001d047300 gene_biotype:protein_coding transcript_biotype:protein_coding description:Zm00001d047300
9_4199	Zm00001d047300_T001	1.5	14.428	1	21	659	679	UUGGAUUUUGAUUGGAUGCAC	GAGCAUCCAAUCUAGAUCCAA	Translation	cDNA chromosome:AGPv4:9:126001859:126005726:1 gene:Zm00001d047300 gene_biotype:protein_coding transcript_biotype:protein_coding description:Zm00001d047300
9_4199	Zm00001d047300_T003	1.5	14.428	1	21	665	685	UUGGAUUUUGAUUGGAUGCAC	GAGCAUCCAAUCUAGAUCCAA	Translation	cDNA chromosome:AGPv4:9:126001956:126005725:1 gene:Zm00001d047300 gene_biotype:protein_coding transcript_biotype:protein_coding description:Zm00001d047300
9_4199	Zm00001d014379_T001	1.5	16.206	1	21	59	79	UUGGAUUUUGAUUGGAUGCAC	GAGCAUCCAAUCUAGAUCCAA	Translation	cDNA chromosome:AGPv4:5:43732330:43734109:-1 gene:Zm00001d014379 gene_biotype:protein_coding transcript_biotype:protein_coding description:Zm00001d014379
9_4199	Zm00001d002943_T009	1.5	14.923	1	21	1088	1108	UUGGAUUUUGAUUGGAUGCAC	GAGCAUCCAAUCUAGAUCCAA	Translation	cDNA chromosome:AGPv4:2:27773630:27776488:1 gene:Zm00001d002943 gene_biotype:protein_coding transcript_biotype:protein_coding description:Ankyrin-like protein [Source:UniProtKB/TrEMBL;Acc:B6U1Y2]
9_4199	Zm00001d002943_T008	1.5	14.923	1	21	1246	1266	UUGGAUUUUGAUUGGAUGCAC	GAGCAUCCAAUCUAGAUCCAA	Translation	cDNA chromosome:AGPv4:2:27773472:27776413:1 gene:Zm00001d002943 gene_biotype:protein_coding transcript_biotype:protein_coding description:Ankyrin-like protein [Source:UniProtKB/TrEMBL;Acc:B6U1Y2]
9_4199	Zm00001d049712_T012	1.5	17.916	1	21	336	356	UUGGAUUUUGAUUGGAUGCAC	GAGCAUCCAAUCCAGAUCCAA	Translation	cDNA chromosome:AGPv4:4:41056918:41060485:1 gene:Zm00001d049712 gene_biotype:protein_coding transcript_biotype:protein_coding description:Zm00001d049712
9_4199	Zm00001d047300_T002	1.5	14.428	1	21	3020	3040	UUGGAUUUUGAUUGGAUGCAC	GAGCAUCCAAUCUAGAUCCAA	Translation	cDNA chromosome:AGPv4:9:126001902:126005725:1 gene:Zm00001d047300 gene_biotype:protein_coding transcript_biotype:protein_coding description:Zm00001d047300
9_4199	Zm00001d028464_T042	1.5	12.292	1	21	2617	2637	UUGGAUUUUGAUUGGAUGCAC	GAGCAUCCAAUCCAGAUCCAA	Translation	cDNA chromosome:AGPv4:1:35768671:35774038:1 gene:Zm00001d028464 gene_biotype:protein_coding transcript_biotype:protein_coding description:Zm00001d028464
9_4199	Zm00001d039165_T012	1.5	15.469	1	21	548	568	UUGGAUUUUGAUUGGAUGCAC	GAGCAUCCAAUCUAGAUCCAA	Translation	cDNA chromosome:AGPv4:6:171556065:171573035:-1 gene:Zm00001d039165 gene_biotype:protein_coding transcript_biotype:protein_coding description:Zm00001d039165
9_4199	Zm00001d028464_T041	1.5	12.292	1	21	2809	2829	UUGGAUUUUGAUUGGAUGCAC	GAGCAUCCAAUCCAGAUCCAA	Translation	cDNA chromosome:AGPv4:1:35768385:35774036:1 gene:Zm00001d028464 gene_biotype:protein_coding transcript_biotype:protein_coding description:Zm00001d028464
9_4199	Zm00001d039165_T013	1.5	15.469	1	21	651	671	UUGGAUUUUGAUUGGAUGCAC	GAGCAUCCAAUCUAGAUCCAA	Translation	cDNA chromosome:AGPv4:6:171556079:171573138:-1 gene:Zm00001d039165 gene_biotype:protein_coding transcript_biotype:protein_coding description:Zm00001d039165
9_4199	Zm00001d028464_T038	1.5	12.292	1	21	2932	2952	UUGGAUUUUGAUUGGAUGCAC	GAGCAUCCAAUCCAGAUCCAA	Translation	cDNA chromosome:AGPv4:1:35768298:35774036:1 gene:Zm00001d028464 gene_biotype:protein_coding transcript_biotype:protein_coding description:Zm00001d028464
9_4199	Zm00001d028464_T034	1.5	12.292	1	21	2936	2956	UUGGAUUUUGAUUGGAUGCAC	GAGCAUCCAAUCCAGAUCCAA	Translation	cDNA chromosome:AGPv4:1:35768258:35774038:1 gene:Zm00001d028464 gene_biotype:protein_coding transcript_biotype:protein_coding description:Zm00001d028464
9_4199	Zm00001d028464_T032	1.5	12.292	1	21	3016	3036	UUGGAUUUUGAUUGGAUGCAC	GAGCAUCCAAUCCAGAUCCAA	Translation	cDNA chromosome:AGPv4:1:35768226:35774038:1 gene:Zm00001d028464 gene_biotype:protein_coding transcript_biotype:protein_coding description:Zm00001d028464
9_4199	Zm00001d028464_T031	1.5	12.292	1	21	3050	3070	UUGGAUUUUGAUUGGAUGCAC	GAGCAUCCAAUCCAGAUCCAA	Translation	cDNA chromosome:AGPv4:1:35768219:35774038:1 gene:Zm00001d028464 gene_biotype:protein_coding transcript_biotype:protein_coding description:Zm00001d028464
9_4199	Zm00001d028464_T039	1.5	12.292	1	21	2927	2947	UUGGAUUUUGAUUGGAUGCAC	GAGCAUCCAAUCCAGAUCCAA	Translation	cDNA chromosome:AGPv4:1:35768342:35785496:1 gene:Zm00001d028464 gene_biotype:protein_coding transcript_biotype:protein_coding description:Zm00001d028464
9_4199	Zm00001d028464_T033	1.5	12.292	1	21	2960	2980	UUGGAUUUUGAUUGGAUGCAC	GAGCAUCCAAUCCAGAUCCAA	Translation	cDNA chromosome:AGPv4:1:35768234:35785511:1 gene:Zm00001d028464 gene_biotype:protein_coding transcript_biotype:protein_coding description:Zm00001d028464
Pt_48	Zm00001d046629_T001	1.5	17.355	1	22	479	500	GGCGGAUGUAGCCAAGUGGAUC	CGGUCAUUUGGUUACAUCCGCC	Cleavage	cDNA chromosome:AGPv4:9:99655570:99658078:1 gene:Zm00001d046629 gene_biotype:protein_coding transcript_biotype:protein_coding description:Zm00001d046629
Pt_87	Zm00001d046629_T001	1.5	17.355	1	22	479	500	GGCGGAUGUAGCCAAGUGGAUC	CGGUCAUUUGGUUACAUCCGCC	Cleavage	cDNA chromosome:AGPv4:9:99655570:99658078:1 gene:Zm00001d046629 gene_biotype:protein_coding transcript_biotype:protein_coding description:Zm00001d046629
zma-miR1432-5p	Zm00001d025538_T005	1.5	17.369	1	21	1118	1138	CUCAGGAGAGAUGACACCGAC	AAUGGUGUCAUCUCUUUUGAG	Cleavage	cDNA chromosome:AGPv4:10:121718844:121726333:1 gene:Zm00001d025538 gene_biotype:protein_coding transcript_biotype:protein_coding description:Zm00001d025538
zma-miR1432-5p	Zm00001d025538_T004	1.5	17.369	1	21	1120	1140	CUCAGGAGAGAUGACACCGAC	AAUGGUGUCAUCUCUUUUGAG	Cleavage	cDNA chromosome:AGPv4:10:121718842:121726332:1 gene:Zm00001d025538 gene_biotype:protein_coding transcript_biotype:protein_coding description:Zm00001d025538
zma-miR1432-5p	Zm00001d025538_T002	1.5	17.369	1	21	1260	1280	CUCAGGAGAGAUGACACCGAC	AAUGGUGUCAUCUCUUUUGAG	Cleavage	cDNA chromosome:AGPv4:10:121718740:121726332:1 gene:Zm00001d025538 gene_biotype:protein_coding transcript_biotype:protein_coding description:Zm00001d025538
zma-miR1432-5p	Zm00001d025538_T001	1.5	17.369	1	21	1260	1280	CUCAGGAGAGAUGACACCGAC	AAUGGUGUCAUCUCUUUUGAG	Cleavage	cDNA chromosome:AGPv4:10:121718740:121726332:1 gene:Zm00001d025538 gene_biotype:protein_coding transcript_biotype:protein_coding description:Zm00001d025538
zma-miR1432-5p	Zm00001d025538_T008	1.5	17.369	1	21	1054	1074	CUCAGGAGAGAUGACACCGAC	AAUGGUGUCAUCUCUUUUGAG	Cleavage	cDNA chromosome:AGPv4:10:121718946:121726315:1 gene:Zm00001d025538 gene_biotype:protein_coding transcript_biotype:protein_coding description:Zm00001d025538
zma-miR1432-5p	Zm00001d025538_T006	1.5	17.369	1	21	1049	1069	CUCAGGAGAGAUGACACCGAC	AAUGGUGUCAUCUCUUUUGAG	Cleavage	cDNA chromosome:AGPv4:10:121718936:121726315:1 gene:Zm00001d025538 gene_biotype:protein_coding transcript_biotype:protein_coding description:Zm00001d025538
zma-miR1432-5p	Zm00001d025538_T003	1.5	17.369	1	21	1170	1190	CUCAGGAGAGAUGACACCGAC	AAUGGUGUCAUCUCUUUUGAG	Cleavage	cDNA chromosome:AGPv4:10:121718830:121726313:1 gene:Zm00001d025538 gene_biotype:protein_coding transcript_biotype:protein_coding description:Zm00001d025538
zma-miR156a-3p	Zm00001d036593_T001	1.5	9	1	22	220	241	GCUCACUUCUCUCUCUGUCAGU	AGAGAGAGAGGGAGAAGUGAGC	Cleavage	cDNA chromosome:AGPv4:6:93920665:93928357:1 gene:Zm00001d036593 gene_biotype:protein_coding transcript_biotype:protein_coding description:Auxin response factor [Source:UniProtKB/TrEMBL;Acc:A0A1D6LPM9]
zma-miR156a-5p	Zm00001d039900_T003	1.5	12.188	1	20	1452	1471	UGACAGAAGAGAGUGAGCAC	AUGCUUACUCUUUUCUGUUA	Cleavage	cDNA chromosome:AGPv4:3:18639754:18644423:1 gene:Zm00001d039900 gene_biotype:protein_coding transcript_biotype:protein_coding description:Zm00001d039900
zma-miR156b-5p	Zm00001d039900_T003	1.5	12.188	1	20	1452	1471	UGACAGAAGAGAGUGAGCAC	AUGCUUACUCUUUUCUGUUA	Cleavage	cDNA chromosome:AGPv4:3:18639754:18644423:1 gene:Zm00001d039900 gene_biotype:protein_coding transcript_biotype:protein_coding description:Zm00001d039900
zma-miR156c	Zm00001d039900_T003	1.5	12.188	1	20	1452	1471	UGACAGAAGAGAGUGAGCAC	AUGCUUACUCUUUUCUGUUA	Cleavage	cDNA chromosome:AGPv4:3:18639754:18644423:1 gene:Zm00001d039900 gene_biotype:protein_coding transcript_biotype:protein_coding description:Zm00001d039900
zma-miR156d-5p	Zm00001d039900_T003	1.5	12.188	1	20	1452	1471	UGACAGAAGAGAGUGAGCAC	AUGCUUACUCUUUUCUGUUA	Cleavage	cDNA chromosome:AGPv4:3:18639754:18644423:1 gene:Zm00001d039900 gene_biotype:protein_coding transcript_biotype:protein_coding description:Zm00001d039900
zma-miR156e-5p	Zm00001d039900_T003	1.5	12.188	1	20	1452	1471	UGACAGAAGAGAGUGAGCAC	AUGCUUACUCUUUUCUGUUA	Cleavage	cDNA chromosome:AGPv4:3:18639754:18644423:1 gene:Zm00001d039900 gene_biotype:protein_coding transcript_biotype:protein_coding description:Zm00001d039900
zma-miR156f-5p	Zm00001d039900_T003	1.5	12.188	1	20	1452	1471	UGACAGAAGAGAGUGAGCAC	AUGCUUACUCUUUUCUGUUA	Cleavage	cDNA chromosome:AGPv4:3:18639754:18644423:1 gene:Zm00001d039900 gene_biotype:protein_coding transcript_biotype:protein_coding description:Zm00001d039900
zma-miR156g-5p	Zm00001d039900_T003	1.5	12.188	1	20	1452	1471	UGACAGAAGAGAGUGAGCAC	AUGCUUACUCUUUUCUGUUA	Cleavage	cDNA chromosome:AGPv4:3:18639754:18644423:1 gene:Zm00001d039900 gene_biotype:protein_coding transcript_biotype:protein_coding description:Zm00001d039900
zma-miR156h-5p	Zm00001d039900_T003	1.5	12.188	1	20	1452	1471	UGACAGAAGAGAGUGAGCAC	AUGCUUACUCUUUUCUGUUA	Cleavage	cDNA chromosome:AGPv4:3:18639754:18644423:1 gene:Zm00001d039900 gene_biotype:protein_coding transcript_biotype:protein_coding description:Zm00001d039900
zma-miR156i-5p	Zm00001d039900_T003	1.5	12.188	1	20	1452	1471	UGACAGAAGAGAGUGAGCAC	AUGCUUACUCUUUUCUGUUA	Cleavage	cDNA chromosome:AGPv4:3:18639754:18644423:1 gene:Zm00001d039900 gene_biotype:protein_coding transcript_biotype:protein_coding description:Zm00001d039900
zma-miR156j-5p	Zm00001d052071_T002	1.5	20.525	1	21	443	463	UGACAGAAGAGAGAGAGCACA	AUAGCUCUUUCUCUUCUGUCA	Cleavage	cDNA chromosome:AGPv4:4:178531835:178533837:1 gene:Zm00001d052071 gene_biotype:protein_coding transcript_biotype:protein_coding description:Zm00001d052071
zma-miR156j-5p	Zm00001d052071_T001	1.5	23.403	1	21	205	225	UGACAGAAGAGAGAGAGCACA	AUAGCUCUUUCUCUUCUGUCA	Cleavage	cDNA chromosome:AGPv4:4:178531789:178535160:1 gene:Zm00001d052071 gene_biotype:protein_coding transcript_biotype:protein_coding description:Zm00001d052071
zma-miR156l-5p	Zm00001d039900_T003	1.5	12.188	1	20	1452	1471	UGACAGAAGAGAGUGAGCAC	AUGCUUACUCUUUUCUGUUA	Cleavage	cDNA chromosome:AGPv4:3:18639754:18644423:1 gene:Zm00001d039900 gene_biotype:protein_coding transcript_biotype:protein_coding description:Zm00001d039900
zma-miR159c-3p	Zm00001d043131_T001	1.5	17.184	1	21	1304	1324	CUUGGAUUGAAGGGAGCUCCU	UGGAGCUCCCUUCACUCCAAG	Cleavage	cDNA chromosome:AGPv4:3:189941282:189945237:-1 gene:Zm00001d043131 gene_biotype:protein_coding transcript_biotype:protein_coding description:MYBGA transcription factor [Source:UniProtKB/TrEMBL;Acc:B4F9Y7]
zma-miR159c-3p	Zm00001d043131_T002	1.5	17.184	1	21	1804	1824	CUUGGAUUGAAGGGAGCUCCU	UGGAGCUCCCUUCACUCCAAG	Cleavage	cDNA chromosome:AGPv4:3:189941282:189945237:-1 gene:Zm00001d043131 gene_biotype:protein_coding transcript_biotype:protein_coding description:MYBGA transcription factor [Source:UniProtKB/TrEMBL;Acc:B4F9Y7]
zma-miR159c-3p	Zm00001d046519_T001	1.5	20.447	1	21	925	945	CUUGGAUUGAAGGGAGCUCCU	UCGAGCUCCCUUCAGUCCAAA	Cleavage	cDNA chromosome:AGPv4:9:93484168:93490984:-1 gene:Zm00001d046519 gene_biotype:protein_coding transcript_biotype:protein_coding description:Putative MYB DNA-binding domain superfamily protein [Source:UniProtKB/TrEMBL;Acc:K7WAF3]
zma-miR159c-5p	Zm00001d039334_T001	1.5	21.278	1	21	99	119	GAGCUCCCUUCGAUCCAAUCC	UGCUUGGAUUGAAGGGAGCUC	Cleavage	cDNA chromosome:AGPv4:3:2020462:2020899:-1 gene:Zm00001d039334 gene_biotype:protein_coding transcript_biotype:protein_coding description:Zm00001d039334
zma-miR159d-3p	Zm00001d043131_T001	1.5	17.184	1	21	1304	1324	CUUGGAUUGAAGGGAGCUCCU	UGGAGCUCCCUUCACUCCAAG	Cleavage	cDNA chromosome:AGPv4:3:189941282:189945237:-1 gene:Zm00001d043131 gene_biotype:protein_coding transcript_biotype:protein_coding description:MYBGA transcription factor [Source:UniProtKB/TrEMBL;Acc:B4F9Y7]
zma-miR159d-3p	Zm00001d043131_T002	1.5	17.184	1	21	1804	1824	CUUGGAUUGAAGGGAGCUCCU	UGGAGCUCCCUUCACUCCAAG	Cleavage	cDNA chromosome:AGPv4:3:189941282:189945237:-1 gene:Zm00001d043131 gene_biotype:protein_coding transcript_biotype:protein_coding description:MYBGA transcription factor [Source:UniProtKB/TrEMBL;Acc:B4F9Y7]
zma-miR159d-3p	Zm00001d046519_T001	1.5	20.447	1	21	925	945	CUUGGAUUGAAGGGAGCUCCU	UCGAGCUCCCUUCAGUCCAAA	Cleavage	cDNA chromosome:AGPv4:9:93484168:93490984:-1 gene:Zm00001d046519 gene_biotype:protein_coding transcript_biotype:protein_coding description:Putative MYB DNA-binding domain superfamily protein [Source:UniProtKB/TrEMBL;Acc:K7WAF3]
zma-miR159d-5p	Zm00001d039334_T001	1.5	21.278	1	21	99	119	GAGCUCCCUUCGAUCCAAUCC	UGCUUGGAUUGAAGGGAGCUC	Cleavage	cDNA chromosome:AGPv4:3:2020462:2020899:-1 gene:Zm00001d039334 gene_biotype:protein_coding transcript_biotype:protein_coding description:Zm00001d039334
zma-miR166c-5p	Zm00001d037641_T001	1.5	9.639	1	21	334	354	GGAAUGUUGUCUGGCUCGAGG	UUUCGAGACAGACAACAUUUC	Cleavage	cDNA chromosome:AGPv4:6:132665268:132668791:1 gene:Zm00001d037641 gene_biotype:protein_coding transcript_biotype:protein_coding description:Zm00001d037641
zma-miR166c-5p	Zm00001d019853_T001	1.5	11.83	1	21	279	299	GGAAUGUUGUCUGGCUCGAGG	UUUCGAGACAGACAACAUUUC	Cleavage	cDNA chromosome:AGPv4:7:70484238:70485848:1 gene:Zm00001d019853 gene_biotype:protein_coding transcript_biotype:protein_coding description:Zm00001d019853
zma-miR167b-3p	Zm00001d012395_T004	1.5	15.882	1	23	296	318	GAUCAUGCUGUGACAGUUUCACU	UAUUAAGCUGACACAGCAUGAUC	Cleavage	cDNA chromosome:AGPv4:8:173526460:173529867:-1 gene:Zm00001d012395 gene_biotype:protein_coding transcript_biotype:protein_coding description:Zm00001d012395
zma-miR319a-3p	Zm00001d022256_T001	1.5	18.393	1	20	754	773	UUGGACUGAAGGGUGCUCCC	CGGGGCACACUUCAGUCCAA	Cleavage	cDNA chromosome:AGPv4:7:173754099:173755070:-1 gene:Zm00001d022256 gene_biotype:protein_coding transcript_biotype:protein_coding description:TCP transcription factor [Source:UniProtKB/TrEMBL;Acc:A0A060CZ25]
zma-miR319a-3p	Zm00001d013119_T001	1.5	18.038	1	20	937	956	UUGGACUGAAGGGUGCUCCC	AGGGGGACCCUUCAGUCCAA	Cleavage	cDNA chromosome:AGPv4:5:5078404:5079549:-1 gene:Zm00001d013119 gene_biotype:protein_coding transcript_biotype:protein_coding description:Zm00001d013119
zma-miR319a-3p	Zm00001d034353_T001	1.5	18.845	1	20	952	971	UUGGACUGAAGGGUGCUCCC	AGGGGGACCCUUCAGUCCAA	Cleavage	cDNA chromosome:AGPv4:1:290438168:290439328:1 gene:Zm00001d034353 gene_biotype:protein_coding transcript_biotype:protein_coding description:TCP transcription factor [Source:UniProtKB/TrEMBL;Acc:C0PGB1]
zma-miR319a-3p	Zm00001d018806_T001	1.5	22.109	1	20	1075	1094	UUGGACUGAAGGGUGCUCCC	AGGGGGACCCUUCAGUCCAA	Cleavage	cDNA chromosome:AGPv4:7:5742596:5743909:1 gene:Zm00001d018806 gene_biotype:protein_coding transcript_biotype:protein_coding description:Zm00001d018806
zma-miR319b-3p	Zm00001d022256_T001	1.5	18.393	1	20	754	773	UUGGACUGAAGGGUGCUCCC	CGGGGCACACUUCAGUCCAA	Cleavage	cDNA chromosome:AGPv4:7:173754099:173755070:-1 gene:Zm00001d022256 gene_biotype:protein_coding transcript_biotype:protein_coding description:TCP transcription factor [Source:UniProtKB/TrEMBL;Acc:A0A060CZ25]
zma-miR319b-3p	Zm00001d013119_T001	1.5	18.038	1	20	937	956	UUGGACUGAAGGGUGCUCCC	AGGGGGACCCUUCAGUCCAA	Cleavage	cDNA chromosome:AGPv4:5:5078404:5079549:-1 gene:Zm00001d013119 gene_biotype:protein_coding transcript_biotype:protein_coding description:Zm00001d013119
zma-miR319b-3p	Zm00001d034353_T001	1.5	18.845	1	20	952	971	UUGGACUGAAGGGUGCUCCC	AGGGGGACCCUUCAGUCCAA	Cleavage	cDNA chromosome:AGPv4:1:290438168:290439328:1 gene:Zm00001d034353 gene_biotype:protein_coding transcript_biotype:protein_coding description:TCP transcription factor [Source:UniProtKB/TrEMBL;Acc:C0PGB1]
zma-miR319b-3p	Zm00001d018806_T001	1.5	22.109	1	20	1075	1094	UUGGACUGAAGGGUGCUCCC	AGGGGGACCCUUCAGUCCAA	Cleavage	cDNA chromosome:AGPv4:7:5742596:5743909:1 gene:Zm00001d018806 gene_biotype:protein_coding transcript_biotype:protein_coding description:Zm00001d018806
zma-miR319c-3p	Zm00001d022256_T001	1.5	18.393	1	20	754	773	UUGGACUGAAGGGUGCUCCC	CGGGGCACACUUCAGUCCAA	Cleavage	cDNA chromosome:AGPv4:7:173754099:173755070:-1 gene:Zm00001d022256 gene_biotype:protein_coding transcript_biotype:protein_coding description:TCP transcription factor [Source:UniProtKB/TrEMBL;Acc:A0A060CZ25]
zma-miR319c-3p	Zm00001d013119_T001	1.5	18.038	1	20	937	956	UUGGACUGAAGGGUGCUCCC	AGGGGGACCCUUCAGUCCAA	Cleavage	cDNA chromosome:AGPv4:5:5078404:5079549:-1 gene:Zm00001d013119 gene_biotype:protein_coding transcript_biotype:protein_coding description:Zm00001d013119
zma-miR319c-3p	Zm00001d034353_T001	1.5	18.845	1	20	952	971	UUGGACUGAAGGGUGCUCCC	AGGGGGACCCUUCAGUCCAA	Cleavage	cDNA chromosome:AGPv4:1:290438168:290439328:1 gene:Zm00001d034353 gene_biotype:protein_coding transcript_biotype:protein_coding description:TCP transcription factor [Source:UniProtKB/TrEMBL;Acc:C0PGB1]
zma-miR319c-3p	Zm00001d018806_T001	1.5	22.109	1	20	1075	1094	UUGGACUGAAGGGUGCUCCC	AGGGGGACCCUUCAGUCCAA	Cleavage	cDNA chromosome:AGPv4:7:5742596:5743909:1 gene:Zm00001d018806 gene_biotype:protein_coding transcript_biotype:protein_coding description:Zm00001d018806
zma-miR319d-3p	Zm00001d022256_T001	1.5	18.393	1	20	754	773	UUGGACUGAAGGGUGCUCCC	CGGGGCACACUUCAGUCCAA	Cleavage	cDNA chromosome:AGPv4:7:173754099:173755070:-1 gene:Zm00001d022256 gene_biotype:protein_coding transcript_biotype:protein_coding description:TCP transcription factor [Source:UniProtKB/TrEMBL;Acc:A0A060CZ25]
zma-miR319d-3p	Zm00001d013119_T001	1.5	18.038	1	20	937	956	UUGGACUGAAGGGUGCUCCC	AGGGGGACCCUUCAGUCCAA	Cleavage	cDNA chromosome:AGPv4:5:5078404:5079549:-1 gene:Zm00001d013119 gene_biotype:protein_coding transcript_biotype:protein_coding description:Zm00001d013119
zma-miR319d-3p	Zm00001d034353_T001	1.5	18.845	1	20	952	971	UUGGACUGAAGGGUGCUCCC	AGGGGGACCCUUCAGUCCAA	Cleavage	cDNA chromosome:AGPv4:1:290438168:290439328:1 gene:Zm00001d034353 gene_biotype:protein_coding transcript_biotype:protein_coding description:TCP transcription factor [Source:UniProtKB/TrEMBL;Acc:C0PGB1]
zma-miR319d-3p	Zm00001d018806_T001	1.5	22.109	1	20	1075	1094	UUGGACUGAAGGGUGCUCCC	AGGGGGACCCUUCAGUCCAA	Cleavage	cDNA chromosome:AGPv4:7:5742596:5743909:1 gene:Zm00001d018806 gene_biotype:protein_coding transcript_biotype:protein_coding description:Zm00001d018806
zma-miR395a-3p	Zm00001d013296_T001	1.5	22.338	1	21	528	548	GUGAAGUGUUUGGGGGAACUC	GAGUUCCUCCAAGCACUUCAU	Cleavage	cDNA chromosome:AGPv4:5:7994244:7998113:1 gene:Zm00001d013296 gene_biotype:protein_coding transcript_biotype:protein_coding description:Zm00001d013296
zma-miR395b-3p	Zm00001d013296_T001	1.5	22.338	1	21	528	548	GUGAAGUGUUUGGGGGAACUC	GAGUUCCUCCAAGCACUUCAU	Cleavage	cDNA chromosome:AGPv4:5:7994244:7998113:1 gene:Zm00001d013296 gene_biotype:protein_coding transcript_biotype:protein_coding description:Zm00001d013296
zma-miR395d-3p	Zm00001d013296_T001	1.5	22.338	1	21	528	548	GUGAAGUGUUUGGGGGAACUC	GAGUUCCUCCAAGCACUUCAU	Cleavage	cDNA chromosome:AGPv4:5:7994244:7998113:1 gene:Zm00001d013296 gene_biotype:protein_coding transcript_biotype:protein_coding description:Zm00001d013296
zma-miR395e-3p	Zm00001d013296_T001	1.5	22.338	1	21	528	548	GUGAAGUGUUUGGGGGAACUC	GAGUUCCUCCAAGCACUUCAU	Cleavage	cDNA chromosome:AGPv4:5:7994244:7998113:1 gene:Zm00001d013296 gene_biotype:protein_coding transcript_biotype:protein_coding description:Zm00001d013296
zma-miR395f-3p	Zm00001d013296_T001	1.5	22.338	1	21	528	548	GUGAAGUGUUUGGGGGAACUC	GAGUUCCUCCAAGCACUUCAU	Cleavage	cDNA chromosome:AGPv4:5:7994244:7998113:1 gene:Zm00001d013296 gene_biotype:protein_coding transcript_biotype:protein_coding description:Zm00001d013296
zma-miR395g-3p	Zm00001d013296_T001	1.5	22.338	1	21	528	548	GUGAAGUGUUUGGGGGAACUC	GAGUUCCUCCAAGCACUUCAU	Cleavage	cDNA chromosome:AGPv4:5:7994244:7998113:1 gene:Zm00001d013296 gene_biotype:protein_coding transcript_biotype:protein_coding description:Zm00001d013296
zma-miR395h-3p	Zm00001d013296_T001	1.5	22.338	1	21	528	548	GUGAAGUGUUUGGGGGAACUC	GAGUUCCUCCAAGCACUUCAU	Cleavage	cDNA chromosome:AGPv4:5:7994244:7998113:1 gene:Zm00001d013296 gene_biotype:protein_coding transcript_biotype:protein_coding description:Zm00001d013296
zma-miR395i-3p	Zm00001d013296_T001	1.5	22.338	1	21	528	548	GUGAAGUGUUUGGGGGAACUC	GAGUUCCUCCAAGCACUUCAU	Cleavage	cDNA chromosome:AGPv4:5:7994244:7998113:1 gene:Zm00001d013296 gene_biotype:protein_coding transcript_biotype:protein_coding description:Zm00001d013296
zma-miR395j-3p	Zm00001d013296_T001	1.5	22.338	1	21	528	548	GUGAAGUGUUUGGGGGAACUC	GAGUUCCUCCAAGCACUUCAU	Cleavage	cDNA chromosome:AGPv4:5:7994244:7998113:1 gene:Zm00001d013296 gene_biotype:protein_coding transcript_biotype:protein_coding description:Zm00001d013296
zma-miR395n-3p	Zm00001d013296_T001	1.5	22.338	1	21	528	548	GUGAAGUGUUUGGGGGAACUC	GAGUUCCUCCAAGCACUUCAU	Cleavage	cDNA chromosome:AGPv4:5:7994244:7998113:1 gene:Zm00001d013296 gene_biotype:protein_coding transcript_biotype:protein_coding description:Zm00001d013296
zma-miR395p-3p	Zm00001d013296_T001	1.5	22.338	1	21	528	548	GUGAAGUGUUUGGGGGAACUC	GAGUUCCUCCAAGCACUUCAU	Cleavage	cDNA chromosome:AGPv4:5:7994244:7998113:1 gene:Zm00001d013296 gene_biotype:protein_coding transcript_biotype:protein_coding description:Zm00001d013296
zma-miR397a-5p	Zm00001d040236_T001	1.5	14.602	1	21	588	608	UCAUUGAGCGCAGCGUUGAUG	UGUUAACGCUGCGAUCAAUGA	Cleavage	cDNA chromosome:AGPv4:3:33244332:33246922:1 gene:Zm00001d040236 gene_biotype:protein_coding transcript_biotype:protein_coding description:Zm00001d040236
zma-miR397a-5p	Zm00001d009980_T001	1.5	14.357	1	21	234	254	UCAUUGAGCGCAGCGUUGAUG	UGUUAACGCUGCGAUCAAUGA	Cleavage	cDNA chromosome:AGPv4:8:93259716:93293938:-1 gene:Zm00001d009980 gene_biotype:protein_coding transcript_biotype:protein_coding description:Zm00001d009980
zma-miR397b-5p	Zm00001d040236_T001	1.5	14.602	1	21	588	608	UCAUUGAGCGCAGCGUUGAUG	UGUUAACGCUGCGAUCAAUGA	Cleavage	cDNA chromosome:AGPv4:3:33244332:33246922:1 gene:Zm00001d040236 gene_biotype:protein_coding transcript_biotype:protein_coding description:Zm00001d040236
zma-miR397b-5p	Zm00001d009980_T001	1.5	14.357	1	21	234	254	UCAUUGAGCGCAGCGUUGAUG	UGUUAACGCUGCGAUCAAUGA	Cleavage	cDNA chromosome:AGPv4:8:93259716:93293938:-1 gene:Zm00001d009980 gene_biotype:protein_coding transcript_biotype:protein_coding description:Zm00001d009980
zma-miR408a	Zm00001d010887_T011	1.5	15.36	1	21	3086	3106	CUGCACUGCCUCUUCCCUGGC	AACAGGCAAGAGGCAGUGCGG	Cleavage	cDNA chromosome:AGPv4:8:132233756:132241337:-1 gene:Zm00001d010887 gene_biotype:protein_coding transcript_biotype:protein_coding description:Serine/threonine-protein phosphatase [Source:UniProtKB/TrEMBL;Acc:A0A1D6FUN0]
zma-miR408b-3p	Zm00001d010887_T011	1.5	15.36	1	21	3086	3106	CUGCACUGCCUCUUCCCUGGC	AACAGGCAAGAGGCAGUGCGG	Cleavage	cDNA chromosome:AGPv4:8:132233756:132241337:-1 gene:Zm00001d010887 gene_biotype:protein_coding transcript_biotype:protein_coding description:Serine/threonine-protein phosphatase [Source:UniProtKB/TrEMBL;Acc:A0A1D6FUN0]
zma-miR529-5p	Zm00001d012015_T001	1.5	19.059	1	21	783	803	AGAAGAGAGAGAGUACAGCCU	CAACUGUGCUCUCUCUCUUCU	Cleavage	cDNA chromosome:AGPv4:8:166514041:166517345:-1 gene:Zm00001d012015 gene_biotype:protein_coding transcript_biotype:protein_coding description:Zm00001d012015
zma-miR529-5p	Zm00001d042319_T001	1.5	19.107	1	21	831	851	AGAAGAGAGAGAGUACAGCCU	CAACUGUGCUCUCUCUCUUCU	Cleavage	cDNA chromosome:AGPv4:3:161006234:161009799:-1 gene:Zm00001d042319 gene_biotype:protein_coding transcript_biotype:protein_coding description:Zm00001d042319
zma-miR827-5p	Zm00001d016651_T001	1.5	17.699	1	21	241	261	UUUGUUGGUGGUCAUUUAACC	GGUUAGAUGACCAUCAGCAAA	Cleavage	cDNA chromosome:AGPv4:5:171267921:171268872:-1 gene:Zm00001d016651 gene_biotype:protein_coding transcript_biotype:protein_coding description:Zm00001d016651
10_1206	Zm00001d005958_T002	2	21.786	1	22	3643	3664	GGCGGAUGUAGCCAAGUGGAUC	GAUUCACUUGGUUACAUUUGCC	Cleavage	cDNA chromosome:AGPv4:2:193814484:193820330:-1 gene:Zm00001d005958 gene_biotype:protein_coding transcript_biotype:protein_coding description:Methylcytosine binding domain protein [Source:UniProtKB/TrEMBL;Acc:B3GS43]
10_1206	Zm00001d005958_T001	2	21.786	1	22	4047	4068	GGCGGAUGUAGCCAAGUGGAUC	GAUUCACUUGGUUACAUUUGCC	Cleavage	cDNA chromosome:AGPv4:2:193814484:193820238:-1 gene:Zm00001d005958 gene_biotype:protein_coding transcript_biotype:protein_coding description:Methylcytosine binding domain protein [Source:UniProtKB/TrEMBL;Acc:B3GS43]
10_1206	Zm00001d015613_T002	2	13.173	1	22	489	510	GGCGGAUGUAGCCAAGUGGAUC	UGGUCAUUUGGUUACAUCCGUC	Cleavage	cDNA chromosome:AGPv4:5:101139166:101148114:1 gene:Zm00001d015613 gene_biotype:protein_coding transcript_biotype:protein_coding description:Zm00001d015613
10_1206	Zm00001d015613_T003	2	14.046	1	22	679	700	GGCGGAUGUAGCCAAGUGGAUC	UGGUCAUUUGGUUACAUCCGUC	Cleavage	cDNA chromosome:AGPv4:5:101139172:101148261:1 gene:Zm00001d015613 gene_biotype:protein_coding transcript_biotype:protein_coding description:Zm00001d015613
10_1206	Zm00001d015613_T001	2	13.173	1	22	571	592	GGCGGAUGUAGCCAAGUGGAUC	UGGUCAUUUGGUUACAUCCGUC	Cleavage	cDNA chromosome:AGPv4:5:101139084:101148261:1 gene:Zm00001d015613 gene_biotype:protein_coding transcript_biotype:protein_coding description:Zm00001d015613
10_1206	Zm00001d053716_T001	2	14.52	1	22	493	514	GGCGGAUGUAGCCAAGUGGAUC	UGGUCAUUUGGUUACAUCCGUC	Cleavage	cDNA chromosome:AGPv4:4:239767587:239770836:-1 gene:Zm00001d053716 gene_biotype:protein_coding transcript_biotype:protein_coding description:Zm00001d053716
10_1206	Zm00001d017026_T004	2	11.66	1	22	1672	1693	GGCGGAUGUAGCCAAGUGGAUC	AAGCCACUUGUCUGCAUCCGUC	Cleavage	cDNA chromosome:AGPv4:5:183079750:183094844:1 gene:Zm00001d017026 gene_biotype:protein_coding transcript_biotype:protein_coding description:Zm00001d017026
10_3391	Zm00001d018070_T001	2	22.696	1	23	740	762	GGUGCACAUAGUUCUUCUUGAAA	AAUUGAGAAGAAGUAUGUGCAUC	Translation	cDNA chromosome:AGPv4:5:213768773:213771405:-1 gene:Zm00001d018070 gene_biotype:protein_coding transcript_biotype:protein_coding description:Zm00001d018070
10_3391	Zm00001d046749_T001	2	15.841	1	23	1536	1558	GGUGCACAUAGUUCUUCUUGAAA	GCCCAAGAUGCACUAUGUGCACC	Cleavage	cDNA chromosome:AGPv4:9:104340583:104342910:1 gene:Zm00001d046749 gene_biotype:protein_coding transcript_biotype:protein_coding description:Zm00001d046749
10_3393	Zm00001d018070_T001	2	22.696	1	25	738	762	GGUGCACAUAGUUCUUCUUGAAAUU	GAAAUUGAGAAGAAGUAUGUGCAUC	Translation	cDNA chromosome:AGPv4:5:213768773:213771405:-1 gene:Zm00001d018070 gene_biotype:protein_coding transcript_biotype:protein_coding description:Zm00001d018070
10_3393	Zm00001d046749_T001	2	15.841	1	25	1534	1558	GGUGCACAUAGUUCUUCUUGAAAUU	CUGCCCAAGAUGCACUAUGUGCACC	Cleavage	cDNA chromosome:AGPv4:9:104340583:104342910:1 gene:Zm00001d046749 gene_biotype:protein_coding transcript_biotype:protein_coding description:Zm00001d046749
10_471	Zm00001d040864_T008	2	15.743	1	24	1811	1834	AAAUUUUGAUCUGUGUUUGUGGGC	GCCUACAAAAAUAGAUCGAAAUUU	Cleavage	cDNA chromosome:AGPv4:3:73203871:73232413:-1 gene:Zm00001d040864 gene_biotype:protein_coding transcript_biotype:protein_coding description:Zm00001d040864
1_43788	Zm00001d023306_T001	2	24.624	1	21	91	111	CCCGCCGGCGAGCGCUUUCCU	GCGAGAGCGCUUGACGGCGGG	Cleavage	cDNA chromosome:AGPv4:10:2596658:2601536:1 gene:Zm00001d023306 gene_biotype:protein_coding transcript_biotype:protein_coding description:Zm00001d023306
1_43790	Zm00001d023306_T001	2	24.624	1	21	91	111	CCCGCCGGCGAGCGCUUUCCU	GCGAGAGCGCUUGACGGCGGG	Cleavage	cDNA chromosome:AGPv4:10:2596658:2601536:1 gene:Zm00001d023306 gene_biotype:protein_coding transcript_biotype:protein_coding description:Zm00001d023306
1_47381	Zm00001d011617_T016	2	23.617	1	19	524	542	GGUGGCUGUAGUUUAGUGA	UCACUAAACUUUAGUCACC	Translation	cDNA chromosome:AGPv4:8:156103649:156107763:1 gene:Zm00001d011617 gene_biotype:protein_coding transcript_biotype:protein_coding description:Zm00001d011617
1_47381	Zm00001d011617_T006	2	23.617	1	19	977	995	GGUGGCUGUAGUUUAGUGA	UCACUAAACUUUAGUCACC	Translation	cDNA chromosome:AGPv4:8:156102519:156107781:1 gene:Zm00001d011617 gene_biotype:protein_coding transcript_biotype:protein_coding description:Zm00001d011617
1_47381	Zm00001d045323_T003	2	22.186	1	19	528	546	GGUGGCUGUAGUUUAGUGA	UCACUAAACUUUAGUCACC	Translation	cDNA chromosome:AGPv4:9:18935846:18939795:-1 gene:Zm00001d045323 gene_biotype:protein_coding transcript_biotype:protein_coding description:Zm00001d045323
1_47381	Zm00001d045323_T002	2	22.186	1	19	2440	2458	GGUGGCUGUAGUUUAGUGA	UCACUAAACUUUAGUCACC	Translation	cDNA chromosome:AGPv4:9:18935830:18942209:-1 gene:Zm00001d045323 gene_biotype:protein_coding transcript_biotype:protein_coding description:Zm00001d045323
1_48710	Zm00001d006310_T002	2	14.951	1	24	1002	1025	AUUAGUCCGUAGAAACCAAACACC	GGUGUUUGAUUUUUAUGGACUAAU	Cleavage	cDNA chromosome:AGPv4:2:204252569:204255735:-1 gene:Zm00001d006310 gene_biotype:protein_coding transcript_biotype:protein_coding description:Zm00001d006310
1_48710	Zm00001d006310_T001	2	14.951	1	24	1084	1107	AUUAGUCCGUAGAAACCAAACACC	GGUGUUUGAUUUUUAUGGACUAAU	Cleavage	cDNA chromosome:AGPv4:2:204252569:204255676:-1 gene:Zm00001d006310 gene_biotype:protein_coding transcript_biotype:protein_coding description:Zm00001d006310
1_48710	Zm00001d006310_T003	2	14.951	1	24	1330	1353	AUUAGUCCGUAGAAACCAAACACC	GGUGUUUGAUUUUUAUGGACUAAU	Cleavage	cDNA chromosome:AGPv4:2:204252614:204255699:-1 gene:Zm00001d006310 gene_biotype:protein_coding transcript_biotype:protein_coding description:Zm00001d006310
1_48710	Zm00001d002366_T008	2	20.591	1	24	1271	1294	AUUAGUCCGUAGAAACCAAACACC	GGUGUUUGGUUUAUAGGGACUAAU	Translation	cDNA chromosome:AGPv4:2:10962860:10966340:-1 gene:Zm00001d002366 gene_biotype:protein_coding transcript_biotype:protein_coding description:Zm00001d002366
1_48710	Zm00001d002366_T009	2	20.591	1	24	3436	3459	AUUAGUCCGUAGAAACCAAACACC	GGUGUUUGGUUUAUAGGGACUAAU	Translation	cDNA chromosome:AGPv4:2:10962875:10968670:-1 gene:Zm00001d002366 gene_biotype:protein_coding transcript_biotype:protein_coding description:Zm00001d002366
1_48710	Zm00001d002366_T005	2	20.591	1	24	3542	3565	AUUAGUCCGUAGAAACCAAACACC	GGUGUUUGGUUUAUAGGGACUAAU	Translation	cDNA chromosome:AGPv4:2:10962732:10968725:-1 gene:Zm00001d002366 gene_biotype:protein_coding transcript_biotype:protein_coding description:Zm00001d002366
1_48710	Zm00001d044179_T001	2	16.712	1	24	842	865	AUUAGUCCGUAGAAACCAAACACC	AGUGUUUGGUUUCUAUAGAUUAAU	Cleavage	cDNA chromosome:AGPv4:3:221238399:221241312:-1 gene:Zm00001d044179 gene_biotype:protein_coding transcript_biotype:protein_coding description:Zm00001d044179
1_48710	Zm00001d028675_T001	2	22.14	1	24	810	833	AUUAGUCCGUAGAAACCAAACACC	AGUGUUUGGUUUAUAGGGACUAAU	Translation	cDNA chromosome:AGPv4:1:42746694:42748113:1 gene:Zm00001d028675 gene_biotype:protein_coding transcript_biotype:protein_coding description:Zm00001d028675
1_48710	Zm00001d040004_T001	2	20.381	1	24	1272	1295	AUUAGUCCGUAGAAACCAAACACC	GAUGUUUGGUUUAUAGGGACUAAU	Translation	cDNA chromosome:AGPv4:3:22562754:22564198:-1 gene:Zm00001d040004 gene_biotype:protein_coding transcript_biotype:protein_coding description:Zm00001d040004
1_48710	Zm00001d033111_T001	2	13.177	1	24	696	719	AUUAGUCCGUAGAAACCAAACACC	GUUGUUUGGUUUCUAGAGACUAAU	Translation	cDNA chromosome:AGPv4:1:250442305:250445177:1 gene:Zm00001d033111 gene_biotype:protein_coding transcript_biotype:protein_coding description:Decarboxylase family protein [Source:UniProtKB/TrEMBL;Acc:B6TTZ3]
1_48710	Zm00001d016463_T013	2	23.615	1	24	3025	3048	AUUAGUCCGUAGAAACCAAACACC	GAUGUUUGGUUUGUAGGGACUAAU	Translation	cDNA chromosome:AGPv4:5:163218602:163224462:1 gene:Zm00001d016463 gene_biotype:protein_coding transcript_biotype:protein_coding description:Zm00001d016463
1_48710	Zm00001d016463_T009	2	23.615	1	24	4764	4787	AUUAGUCCGUAGAAACCAAACACC	GAUGUUUGGUUUGUAGGGACUAAU	Translation	cDNA chromosome:AGPv4:5:163215365:163224496:1 gene:Zm00001d016463 gene_biotype:protein_coding transcript_biotype:protein_coding description:Zm00001d016463
1_48710	Zm00001d016463_T004	2	23.615	1	24	4855	4878	AUUAGUCCGUAGAAACCAAACACC	GAUGUUUGGUUUGUAGGGACUAAU	Translation	cDNA chromosome:AGPv4:5:163215274:163224552:1 gene:Zm00001d016463 gene_biotype:protein_coding transcript_biotype:protein_coding description:Zm00001d016463
1_48710	Zm00001d016463_T005	2	23.615	1	24	5031	5054	AUUAGUCCGUAGAAACCAAACACC	GAUGUUUGGUUUGUAGGGACUAAU	Translation	cDNA chromosome:AGPv4:5:163215274:163224552:1 gene:Zm00001d016463 gene_biotype:protein_coding transcript_biotype:protein_coding description:Zm00001d016463
1_49087	Zm00001d005958_T002	2	21.786	1	22	3643	3664	GGCGGAUGUAGCCAAGUGGAUC	GAUUCACUUGGUUACAUUUGCC	Cleavage	cDNA chromosome:AGPv4:2:193814484:193820330:-1 gene:Zm00001d005958 gene_biotype:protein_coding transcript_biotype:protein_coding description:Methylcytosine binding domain protein [Source:UniProtKB/TrEMBL;Acc:B3GS43]
1_49087	Zm00001d005958_T001	2	21.786	1	22	4047	4068	GGCGGAUGUAGCCAAGUGGAUC	GAUUCACUUGGUUACAUUUGCC	Cleavage	cDNA chromosome:AGPv4:2:193814484:193820238:-1 gene:Zm00001d005958 gene_biotype:protein_coding transcript_biotype:protein_coding description:Methylcytosine binding domain protein [Source:UniProtKB/TrEMBL;Acc:B3GS43]
1_49087	Zm00001d015613_T002	2	13.173	1	22	489	510	GGCGGAUGUAGCCAAGUGGAUC	UGGUCAUUUGGUUACAUCCGUC	Cleavage	cDNA chromosome:AGPv4:5:101139166:101148114:1 gene:Zm00001d015613 gene_biotype:protein_coding transcript_biotype:protein_coding description:Zm00001d015613
1_49087	Zm00001d015613_T003	2	14.046	1	22	679	700	GGCGGAUGUAGCCAAGUGGAUC	UGGUCAUUUGGUUACAUCCGUC	Cleavage	cDNA chromosome:AGPv4:5:101139172:101148261:1 gene:Zm00001d015613 gene_biotype:protein_coding transcript_biotype:protein_coding description:Zm00001d015613
1_49087	Zm00001d015613_T001	2	13.173	1	22	571	592	GGCGGAUGUAGCCAAGUGGAUC	UGGUCAUUUGGUUACAUCCGUC	Cleavage	cDNA chromosome:AGPv4:5:101139084:101148261:1 gene:Zm00001d015613 gene_biotype:protein_coding transcript_biotype:protein_coding description:Zm00001d015613
1_49087	Zm00001d053716_T001	2	14.52	1	22	493	514	GGCGGAUGUAGCCAAGUGGAUC	UGGUCAUUUGGUUACAUCCGUC	Cleavage	cDNA chromosome:AGPv4:4:239767587:239770836:-1 gene:Zm00001d053716 gene_biotype:protein_coding transcript_biotype:protein_coding description:Zm00001d053716
1_49087	Zm00001d017026_T004	2	11.66	1	22	1672	1693	GGCGGAUGUAGCCAAGUGGAUC	AAGCCACUUGUCUGCAUCCGUC	Cleavage	cDNA chromosome:AGPv4:5:183079750:183094844:1 gene:Zm00001d017026 gene_biotype:protein_coding transcript_biotype:protein_coding description:Zm00001d017026
2_30868	Zm00001d005958_T002	2	21.786	1	22	3643	3664	GGCGGAUGUAGCCAAGUGGAUC	GAUUCACUUGGUUACAUUUGCC	Cleavage	cDNA chromosome:AGPv4:2:193814484:193820330:-1 gene:Zm00001d005958 gene_biotype:protein_coding transcript_biotype:protein_coding description:Methylcytosine binding domain protein [Source:UniProtKB/TrEMBL;Acc:B3GS43]
2_30868	Zm00001d005958_T001	2	21.786	1	22	4047	4068	GGCGGAUGUAGCCAAGUGGAUC	GAUUCACUUGGUUACAUUUGCC	Cleavage	cDNA chromosome:AGPv4:2:193814484:193820238:-1 gene:Zm00001d005958 gene_biotype:protein_coding transcript_biotype:protein_coding description:Methylcytosine binding domain protein [Source:UniProtKB/TrEMBL;Acc:B3GS43]
2_30868	Zm00001d015613_T002	2	13.173	1	22	489	510	GGCGGAUGUAGCCAAGUGGAUC	UGGUCAUUUGGUUACAUCCGUC	Cleavage	cDNA chromosome:AGPv4:5:101139166:101148114:1 gene:Zm00001d015613 gene_biotype:protein_coding transcript_biotype:protein_coding description:Zm00001d015613
2_30868	Zm00001d015613_T003	2	14.046	1	22	679	700	GGCGGAUGUAGCCAAGUGGAUC	UGGUCAUUUGGUUACAUCCGUC	Cleavage	cDNA chromosome:AGPv4:5:101139172:101148261:1 gene:Zm00001d015613 gene_biotype:protein_coding transcript_biotype:protein_coding description:Zm00001d015613
2_30868	Zm00001d015613_T001	2	13.173	1	22	571	592	GGCGGAUGUAGCCAAGUGGAUC	UGGUCAUUUGGUUACAUCCGUC	Cleavage	cDNA chromosome:AGPv4:5:101139084:101148261:1 gene:Zm00001d015613 gene_biotype:protein_coding transcript_biotype:protein_coding description:Zm00001d015613
2_30868	Zm00001d053716_T001	2	14.52	1	22	493	514	GGCGGAUGUAGCCAAGUGGAUC	UGGUCAUUUGGUUACAUCCGUC	Cleavage	cDNA chromosome:AGPv4:4:239767587:239770836:-1 gene:Zm00001d053716 gene_biotype:protein_coding transcript_biotype:protein_coding description:Zm00001d053716
2_30868	Zm00001d017026_T004	2	11.66	1	22	1672	1693	GGCGGAUGUAGCCAAGUGGAUC	AAGCCACUUGUCUGCAUCCGUC	Cleavage	cDNA chromosome:AGPv4:5:183079750:183094844:1 gene:Zm00001d017026 gene_biotype:protein_coding transcript_biotype:protein_coding description:Zm00001d017026
2_32815	Zm00001d040390_T006	2	15.512	1	24	817	840	AUUUGUAGUGUUCAGAUUAAGUUU	GGAGAUAAUUGGAACGCUACAAAU	Cleavage	cDNA chromosome:AGPv4:3:41117016:41122612:1 gene:Zm00001d040390 gene_biotype:protein_coding transcript_biotype:protein_coding description:Zm00001d040390
2_32815	Zm00001d040390_T003	2	15.512	1	24	992	1015	AUUUGUAGUGUUCAGAUUAAGUUU	GGAGAUAAUUGGAACGCUACAAAU	Cleavage	cDNA chromosome:AGPv4:3:41115120:41122806:1 gene:Zm00001d040390 gene_biotype:protein_coding transcript_biotype:protein_coding description:Zm00001d040390
2_32815	Zm00001d000370_T002	2	15.512	1	24	1208	1231	AUUUGUAGUGUUCAGAUUAAGUUU	GGAGAUAAUUGGAACGCUACAAAU	Cleavage	cDNA contig:AGPv4:B73V4_ctg147:430:6513:-1 gene:Zm00001d000370 gene_biotype:protein_coding transcript_biotype:protein_coding description:Zm00001d000370
2_32815	Zm00001d000370_T003	2	15.512	1	24	1225	1248	AUUUGUAGUGUUCAGAUUAAGUUU	GGAGAUAAUUGGAACGCUACAAAU	Cleavage	cDNA contig:AGPv4:B73V4_ctg147:2196:6513:-1 gene:Zm00001d000370 gene_biotype:protein_coding transcript_biotype:protein_coding description:Zm00001d000370
2_32815	Zm00001d040390_T005	2	15.512	1	24	1254	1277	AUUUGUAGUGUUCAGAUUAAGUUU	GGAGAUAAUUGGAACGCUACAAAU	Cleavage	cDNA chromosome:AGPv4:3:41116599:41120177:1 gene:Zm00001d040390 gene_biotype:protein_coding transcript_biotype:protein_coding description:Zm00001d040390
2_32815	Zm00001d005441_T001	2	15.512	1	24	361	384	AUUUGUAGUGUUCAGAUUAAGUUU	GGAGAUAAUUGGAACGCUACAAAU	Cleavage	cDNA chromosome:AGPv4:2:174328388:174333623:1 gene:Zm00001d005441 gene_biotype:protein_coding transcript_biotype:protein_coding description:Zm00001d005441
2_32818	Zm00001d048876_T088	2	15.419	1	24	1355	1378	ACAAAACUGGGACAGAACGGCUCC	UGGUUUGUUCUGUCCUUGUUUUGU	Cleavage	cDNA chromosome:AGPv4:4:6876881:6879830:1 gene:Zm00001d048876 gene_biotype:protein_coding transcript_biotype:protein_coding description:Zm00001d048876
2_32818	Zm00001d048876_T060	2	15.419	1	24	2357	2380	ACAAAACUGGGACAGAACGGCUCC	UGGUUUGUUCUGUCCUUGUUUUGU	Cleavage	cDNA chromosome:AGPv4:4:6865712:6879832:1 gene:Zm00001d048876 gene_biotype:protein_coding transcript_biotype:protein_coding description:Zm00001d048876
2_32818	Zm00001d048876_T069	2	15.419	1	24	2694	2717	ACAAAACUGGGACAGAACGGCUCC	UGGUUUGUUCUGUCCUUGUUUUGU	Cleavage	cDNA chromosome:AGPv4:4:6868575:6879799:1 gene:Zm00001d048876 gene_biotype:protein_coding transcript_biotype:protein_coding description:Zm00001d048876
2_32818	Zm00001d048876_T084	2	15.419	1	24	4167	4190	ACAAAACUGGGACAGAACGGCUCC	UGGUUUGUUCUGUCCUUGUUUUGU	Cleavage	cDNA chromosome:AGPv4:4:6873840:6879753:1 gene:Zm00001d048876 gene_biotype:protein_coding transcript_biotype:protein_coding description:Zm00001d048876
2_32926	Zm00001d011761_T001	2	7.394	1	24	799	822	UUUGGGGUGAAUAUGAGAACCGGA	CUCAUUUUUCAUAUUCAUCUCAGA	Cleavage	cDNA chromosome:AGPv4:8:160949609:160951534:1 gene:Zm00001d011761 gene_biotype:protein_coding transcript_biotype:protein_coding description:Zm00001d011761
2_32926	Zm00001d049760_T002	2	6.237	1	24	1660	1683	UUUGGGGUGAAUAUGAGAACCGGA	CUAGCUUCUCAUGUUAACCCCAAG	Translation	cDNA chromosome:AGPv4:4:43396455:43401253:-1 gene:Zm00001d049760 gene_biotype:protein_coding transcript_biotype:protein_coding description:Zm00001d049760
2_32926	Zm00001d049760_T001	2	6.246	1	24	1841	1864	UUUGGGGUGAAUAUGAGAACCGGA	CUAGCUUCUCAUGUUAACCCCAAG	Translation	cDNA chromosome:AGPv4:4:43396449:43401512:-1 gene:Zm00001d049760 gene_biotype:protein_coding transcript_biotype:protein_coding description:Zm00001d049760
2_34270	Zm00001d026156_T002	2	18.026	1	25	150	174	GGGGAUGUAGCUCAAAUGGUAGAGC	CCGGCUCUAUUUGAGCUAUAUCUCU	Cleavage	cDNA chromosome:AGPv4:10:139980871:139983545:1 gene:Zm00001d026156 gene_biotype:protein_coding transcript_biotype:protein_coding description:Putative glycerol 3-phosphate permease [Source:UniProtKB/TrEMBL;Acc:B8A0W6]
2_34270	Zm00001d026156_T001	2	17.05	1	25	211	235	GGGGAUGUAGCUCAAAUGGUAGAGC	CCGGCUCUAUUUGAGCUAUAUCUCU	Cleavage	cDNA chromosome:AGPv4:10:139980859:139983545:1 gene:Zm00001d026156 gene_biotype:protein_coding transcript_biotype:protein_coding description:Putative glycerol 3-phosphate permease [Source:UniProtKB/TrEMBL;Acc:B8A0W6]
2_34613	Zm00001d008839_T007	2	15.115	1	24	1476	1499	AGCGGAACUGAGAACCUUGCGAGU	AAUCUCUUGGUUCUCAGUUCCGCU	Cleavage	cDNA chromosome:AGPv4:8:22128165:22131825:-1 gene:Zm00001d008839 gene_biotype:protein_coding transcript_biotype:protein_coding description:Zm00001d008839
2_34613	Zm00001d008839_T008	2	15.115	1	24	1537	1560	AGCGGAACUGAGAACCUUGCGAGU	AAUCUCUUGGUUCUCAGUUCCGCU	Cleavage	cDNA chromosome:AGPv4:8:22128165:22132262:-1 gene:Zm00001d008839 gene_biotype:protein_coding transcript_biotype:protein_coding description:Zm00001d008839
2_34613	Zm00001d008839_T010	2	15.115	1	24	1622	1645	AGCGGAACUGAGAACCUUGCGAGU	AAUCUCUUGGUUCUCAGUUCCGCU	Cleavage	cDNA chromosome:AGPv4:8:22128165:22132262:-1 gene:Zm00001d008839 gene_biotype:protein_coding transcript_biotype:protein_coding description:Zm00001d008839
2_34613	Zm00001d008839_T009	2	15.115	1	24	1921	1944	AGCGGAACUGAGAACCUUGCGAGU	AAUCUCUUGGUUCUCAGUUCCGCU	Cleavage	cDNA chromosome:AGPv4:8:22128165:22132262:-1 gene:Zm00001d008839 gene_biotype:protein_coding transcript_biotype:protein_coding description:Zm00001d008839
2_34613	Zm00001d008839_T003	2	15.115	1	24	2499	2522	AGCGGAACUGAGAACCUUGCGAGU	AAUCUCUUGGUUCUCAGUUCCGCU	Cleavage	cDNA chromosome:AGPv4:8:22128141:22132245:-1 gene:Zm00001d008839 gene_biotype:protein_coding transcript_biotype:protein_coding description:Zm00001d008839
2_34756	Zm00001d005958_T002	2	21.786	1	22	3643	3664	GGCGGAUGUAGCCAAGUGGAUC	GAUUCACUUGGUUACAUUUGCC	Cleavage	cDNA chromosome:AGPv4:2:193814484:193820330:-1 gene:Zm00001d005958 gene_biotype:protein_coding transcript_biotype:protein_coding description:Methylcytosine binding domain protein [Source:UniProtKB/TrEMBL;Acc:B3GS43]
2_34756	Zm00001d005958_T001	2	21.786	1	22	4047	4068	GGCGGAUGUAGCCAAGUGGAUC	GAUUCACUUGGUUACAUUUGCC	Cleavage	cDNA chromosome:AGPv4:2:193814484:193820238:-1 gene:Zm00001d005958 gene_biotype:protein_coding transcript_biotype:protein_coding description:Methylcytosine binding domain protein [Source:UniProtKB/TrEMBL;Acc:B3GS43]
2_34756	Zm00001d015613_T002	2	13.173	1	22	489	510	GGCGGAUGUAGCCAAGUGGAUC	UGGUCAUUUGGUUACAUCCGUC	Cleavage	cDNA chromosome:AGPv4:5:101139166:101148114:1 gene:Zm00001d015613 gene_biotype:protein_coding transcript_biotype:protein_coding description:Zm00001d015613
2_34756	Zm00001d015613_T003	2	14.046	1	22	679	700	GGCGGAUGUAGCCAAGUGGAUC	UGGUCAUUUGGUUACAUCCGUC	Cleavage	cDNA chromosome:AGPv4:5:101139172:101148261:1 gene:Zm00001d015613 gene_biotype:protein_coding transcript_biotype:protein_coding description:Zm00001d015613
2_34756	Zm00001d015613_T001	2	13.173	1	22	571	592	GGCGGAUGUAGCCAAGUGGAUC	UGGUCAUUUGGUUACAUCCGUC	Cleavage	cDNA chromosome:AGPv4:5:101139084:101148261:1 gene:Zm00001d015613 gene_biotype:protein_coding transcript_biotype:protein_coding description:Zm00001d015613
2_34756	Zm00001d053716_T001	2	14.52	1	22	493	514	GGCGGAUGUAGCCAAGUGGAUC	UGGUCAUUUGGUUACAUCCGUC	Cleavage	cDNA chromosome:AGPv4:4:239767587:239770836:-1 gene:Zm00001d053716 gene_biotype:protein_coding transcript_biotype:protein_coding description:Zm00001d053716
2_34756	Zm00001d017026_T004	2	11.66	1	22	1672	1693	GGCGGAUGUAGCCAAGUGGAUC	AAGCCACUUGUCUGCAUCCGUC	Cleavage	cDNA chromosome:AGPv4:5:183079750:183094844:1 gene:Zm00001d017026 gene_biotype:protein_coding transcript_biotype:protein_coding description:Zm00001d017026
2_34967	Zm00001d054104_T006	2	17.176	1	21	4014	4034	UUCGAAUAUUCUGUGUCCACU	CGUGGACACGGACUAUUUGAA	Translation	cDNA chromosome:AGPv4:4:246521703:246547438:1 gene:Zm00001d054104 gene_biotype:protein_coding transcript_biotype:protein_coding description:Zm00001d054104
3_25521	Zm00001d030340_T046	2	21.432	1	24	186	209	AAGCUGCUGUAGACUGCCAAACGU	GUGUUUGGUAGUCCGCAGCAGCUU	Translation	cDNA chromosome:AGPv4:1:123384105:123426026:-1 gene:Zm00001d030340 gene_biotype:protein_coding transcript_biotype:protein_coding description:Zm00001d030340
3_25521	Zm00001d046579_T031	2	23.724	1	24	834	857	AAGCUGCUGUAGACUGCCAAACGU	GCAUUUGACAGUUUGCAGCAGCUU	Cleavage	cDNA chromosome:AGPv4:9:96792665:96809715:1 gene:Zm00001d046579 gene_biotype:protein_coding transcript_biotype:protein_coding description:Zm00001d046579
3_25521	Zm00001d046579_T030	2	23.724	1	24	2774	2797	AAGCUGCUGUAGACUGCCAAACGU	GCAUUUGACAGUUUGCAGCAGCUU	Cleavage	cDNA chromosome:AGPv4:9:96790725:96808630:1 gene:Zm00001d046579 gene_biotype:protein_coding transcript_biotype:protein_coding description:Zm00001d046579
3_25869	Zm00001d014079_T001	2	22.612	1	24	1439	1462	AUCUCGAUCCGUAGUGCUGGCACG	CGGGCCAGCACUACGGGUCGAGGC	Cleavage	cDNA chromosome:AGPv4:5:31721653:31725281:1 gene:Zm00001d014079 gene_biotype:protein_coding transcript_biotype:protein_coding description:50S ribosomal protein L11 [Source:UniProtKB/TrEMBL;Acc:B4FC48]
3_27526	Zm00001d035408_T002	2	15.607	1	21	1738	1758	UUGUUUGAGAGCCAAGGGAAU	ACUCCCUUGGUUCUGAAACAA	Cleavage	cDNA chromosome:AGPv4:6:24597448:24602772:1 gene:Zm00001d035408 gene_biotype:protein_coding transcript_biotype:protein_coding description:Zm00001d035408
3_27526	Zm00001d045848_T004	2	18.124	1	21	45	65	UUGUUUGAGAGCCAAGGGAAU	UUCCCCUUGGCGCUCAAACAA	Translation	cDNA chromosome:AGPv4:9:43451600:43459256:-1 gene:Zm00001d045848 gene_biotype:protein_coding transcript_biotype:protein_coding description:Zm00001d045848
3_27526	Zm00001d045848_T001	2	18.124	1	21	45	65	UUGUUUGAGAGCCAAGGGAAU	UUCCCCUUGGCGCUCAAACAA	Translation	cDNA chromosome:AGPv4:9:43410426:43459256:-1 gene:Zm00001d045848 gene_biotype:protein_coding transcript_biotype:protein_coding description:Zm00001d045848
3_27526	Zm00001d024311_T011	2	23.213	1	21	547	567	UUGUUUGAGAGCCAAGGGAAU	GGUCCCUGGGCGCUCAAACAA	Translation	cDNA chromosome:AGPv4:10:63455479:63457371:-1 gene:Zm00001d024311 gene_biotype:protein_coding transcript_biotype:protein_coding description:Zm00001d024311
3_27526	Zm00001d024311_T012	2	23.213	1	21	592	612	UUGUUUGAGAGCCAAGGGAAU	GGUCCCUGGGCGCUCAAACAA	Translation	cDNA chromosome:AGPv4:10:63455479:63457416:-1 gene:Zm00001d024311 gene_biotype:protein_coding transcript_biotype:protein_coding description:Zm00001d024311
3_27526	Zm00001d024311_T010	2	23.213	1	21	450	470	UUGUUUGAGAGCCAAGGGAAU	GGUCCCUGGGCGCUCAAACAA	Translation	cDNA chromosome:AGPv4:10:63453456:63457463:-1 gene:Zm00001d024311 gene_biotype:protein_coding transcript_biotype:protein_coding description:Zm00001d024311
3_27526	Zm00001d024311_T001	2	23.213	1	21	552	572	UUGUUUGAGAGCCAAGGGAAU	GGUCCCUGGGCGCUCAAACAA	Translation	cDNA chromosome:AGPv4:10:63453244:63457463:-1 gene:Zm00001d024311 gene_biotype:protein_coding transcript_biotype:protein_coding description:Zm00001d024311
3_27526	Zm00001d024311_T005	2	23.213	1	21	552	572	UUGUUUGAGAGCCAAGGGAAU	GGUCCCUGGGCGCUCAAACAA	Translation	cDNA chromosome:AGPv4:10:63453274:63457463:-1 gene:Zm00001d024311 gene_biotype:protein_coding transcript_biotype:protein_coding description:Zm00001d024311
3_27526	Zm00001d024311_T008	2	23.213	1	21	493	513	UUGUUUGAGAGCCAAGGGAAU	GGUCCCUGGGCGCUCAAACAA	Translation	cDNA chromosome:AGPv4:10:63453305:63456845:-1 gene:Zm00001d024311 gene_biotype:protein_coding transcript_biotype:protein_coding description:Zm00001d024311
3_27526	Zm00001d024311_T007	2	23.213	1	21	515	535	UUGUUUGAGAGCCAAGGGAAU	GGUCCCUGGGCGCUCAAACAA	Translation	cDNA chromosome:AGPv4:10:63453303:63456867:-1 gene:Zm00001d024311 gene_biotype:protein_coding transcript_biotype:protein_coding description:Zm00001d024311
3_27526	Zm00001d024311_T009	2	23.213	1	21	595	615	UUGUUUGAGAGCCAAGGGAAU	GGUCCCUGGGCGCUCAAACAA	Translation	cDNA chromosome:AGPv4:10:63453322:63457419:-1 gene:Zm00001d024311 gene_biotype:protein_coding transcript_biotype:protein_coding description:Zm00001d024311
3_27526	Zm00001d024311_T006	2	23.213	1	21	598	618	UUGUUUGAGAGCCAAGGGAAU	GGUCCCUGGGCGCUCAAACAA	Translation	cDNA chromosome:AGPv4:10:63453303:63456845:-1 gene:Zm00001d024311 gene_biotype:protein_coding transcript_biotype:protein_coding description:Zm00001d024311
3_27526	Zm00001d024311_T004	2	23.213	1	21	846	866	UUGUUUGAGAGCCAAGGGAAU	GGUCCCUGGGCGCUCAAACAA	Translation	cDNA chromosome:AGPv4:10:63453274:63457169:-1 gene:Zm00001d024311 gene_biotype:protein_coding transcript_biotype:protein_coding description:Zm00001d024311
3_27526	Zm00001d024311_T003	2	23.213	1	21	598	618	UUGUUUGAGAGCCAAGGGAAU	GGUCCCUGGGCGCUCAAACAA	Translation	cDNA chromosome:AGPv4:10:63453274:63456845:-1 gene:Zm00001d024311 gene_biotype:protein_coding transcript_biotype:protein_coding description:Zm00001d024311
3_27526	Zm00001d024311_T002	2	23.213	1	21	792	812	UUGUUUGAGAGCCAAGGGAAU	GGUCCCUGGGCGCUCAAACAA	Translation	cDNA chromosome:AGPv4:10:63453273:63457123:-1 gene:Zm00001d024311 gene_biotype:protein_coding transcript_biotype:protein_coding description:Zm00001d024311
3_30137	Zm00001d046276_T001	2	19.084	1	24	164	187	AACACUGUUUUGCACUAUAGACUG	CGGUCUACAGUGCGAAAUAGUGUU	Cleavage	cDNA chromosome:AGPv4:9:77507725:77509039:1 gene:Zm00001d046276 gene_biotype:protein_coding transcript_biotype:protein_coding description:Zm00001d046276
3_30137	Zm00001d027317_T027	2	16.405	1	24	2522	2545	AACACUGUUUUGCACUAUAGACUG	CAGUCUAUAUUGCACAACAGUGUU	Translation	cDNA chromosome:AGPv4:1:2819486:2826506:1 gene:Zm00001d027317 gene_biotype:protein_coding transcript_biotype:protein_coding description:Zm00001d027317
3_30137	Zm00001d020561_T001	2	15.255	1	24	2676	2699	AACACUGUUUUGCACUAUAGACUG	UAGUCUACAGUACAAAACAGUGUU	Cleavage	cDNA chromosome:AGPv4:7:122327904:122333340:1 gene:Zm00001d020561 gene_biotype:protein_coding transcript_biotype:protein_coding description:Zm00001d020561
3_30137	Zm00001d020561_T008	2	15.255	1	24	2736	2759	AACACUGUUUUGCACUAUAGACUG	UAGUCUACAGUACAAAACAGUGUU	Cleavage	cDNA chromosome:AGPv4:7:122327967:122333321:1 gene:Zm00001d020561 gene_biotype:protein_coding transcript_biotype:protein_coding description:Zm00001d020561
3_30137	Zm00001d020561_T006	2	15.255	1	24	2747	2770	AACACUGUUUUGCACUAUAGACUG	UAGUCUACAGUACAAAACAGUGUU	Cleavage	cDNA chromosome:AGPv4:7:122327956:122333339:1 gene:Zm00001d020561 gene_biotype:protein_coding transcript_biotype:protein_coding description:Zm00001d020561
3_30137	Zm00001d029839_T001	2	17.108	1	24	924	947	AACACUGUUUUGCACUAUAGACUG	CAUUCUAUAGCGUAAAAUAGUGUU	Cleavage	cDNA chromosome:AGPv4:1:89562549:89564262:1 gene:Zm00001d029839 gene_biotype:protein_coding transcript_biotype:protein_coding description:Zm00001d029839
3_30137	Zm00001d029839_T004	2	17.108	1	24	852	875	AACACUGUUUUGCACUAUAGACUG	CAUUCUAUAGCGUAAAAUAGUGUU	Cleavage	cDNA chromosome:AGPv4:1:89562555:89567327:1 gene:Zm00001d029839 gene_biotype:protein_coding transcript_biotype:protein_coding description:Zm00001d029839
3_30137	Zm00001d029839_T006	2	17.108	1	24	918	941	AACACUGUUUUGCACUAUAGACUG	CAUUCUAUAGCGUAAAAUAGUGUU	Cleavage	cDNA chromosome:AGPv4:1:89562555:89567492:1 gene:Zm00001d029839 gene_biotype:protein_coding transcript_biotype:protein_coding description:Zm00001d029839
3_30137	Zm00001d028114_T002	2	9.593	1	24	1093	1116	AACACUGUUUUGCACUAUAGACUG	UCGUCUACAGUACAAAACAGUGUU	Cleavage	cDNA chromosome:AGPv4:1:23265205:23270017:1 gene:Zm00001d028114 gene_biotype:protein_coding transcript_biotype:protein_coding description:Zm00001d028114
3_30137	Zm00001d051754_T011	2	11.929	1	24	838	861	AACACUGUUUUGCACUAUAGACUG	CAUUUUACAGUACAAAACAGUGUU	Cleavage	cDNA chromosome:AGPv4:4:168923382:168926396:-1 gene:Zm00001d051754 gene_biotype:protein_coding transcript_biotype:protein_coding description:Zm00001d051754
3_30137	Zm00001d035092_T002	2	15.713	1	24	1532	1555	AACACUGUUUUGCACUAUAGACUG	CAAUAUAUAGUGUAAAACAAUGUU	Cleavage	cDNA chromosome:AGPv4:6:4891397:4894111:1 gene:Zm00001d035092 gene_biotype:protein_coding transcript_biotype:protein_coding description:Zm00001d035092
3_30137	Zm00001d051754_T007	2	11.929	1	24	1162	1185	AACACUGUUUUGCACUAUAGACUG	CAUUUUACAGUACAAAACAGUGUU	Cleavage	cDNA chromosome:AGPv4:4:168917197:168926460:-1 gene:Zm00001d051754 gene_biotype:protein_coding transcript_biotype:protein_coding description:Zm00001d051754
3_30137	Zm00001d028699_T055	2	19.189	1	24	954	977	AACACUGUUUUGCACUAUAGACUG	GCAUCUAUAAUACAAAACAGUGUU	Cleavage	cDNA chromosome:AGPv4:1:43570883:43581673:1 gene:Zm00001d028699 gene_biotype:protein_coding transcript_biotype:protein_coding description:Zm00001d028699
3_30137	Zm00001d028699_T060	2	11.533	1	24	3434	3457	AACACUGUUUUGCACUAUAGACUG	GCAUCUAUAAUACAAAACAGUGUU	Cleavage	cDNA chromosome:AGPv4:1:43576255:43580158:1 gene:Zm00001d028699 gene_biotype:protein_coding transcript_biotype:protein_coding description:Zm00001d028699
3_30137	Zm00001d028699_T033	2	19.189	1	24	2704	2727	AACACUGUUUUGCACUAUAGACUG	GCAUCUAUAAUACAAAACAGUGUU	Cleavage	cDNA chromosome:AGPv4:1:43567427:43581582:1 gene:Zm00001d028699 gene_biotype:protein_coding transcript_biotype:protein_coding description:Zm00001d028699
3_30469	Zm00001d040371_T002	2	23.527	1	24	1729	1752	AAUCGAUAUGGAUUGGAGAGGAUU	AAUCCUUUCCAAUCCAUAUGGAUU	Cleavage	cDNA chromosome:AGPv4:3:40532878:40546676:1 gene:Zm00001d040371 gene_biotype:protein_coding transcript_biotype:protein_coding description:Zm00001d040371
4_37431	Zm00001d040864_T008	2	15.743	1	24	1811	1834	AAAUUUUGAUCUGUGUUUGUGGGC	GCCUACAAAAAUAGAUCGAAAUUU	Cleavage	cDNA chromosome:AGPv4:3:73203871:73232413:-1 gene:Zm00001d040864 gene_biotype:protein_coding transcript_biotype:protein_coding description:Zm00001d040864
4_39665	Zm00001d019664_T020	2	14.313	1	24	2498	2521	AAUUGGACUACAUUUAAUACUUGU	ACAAGUGUUAAAUAUAGUCUAAUU	Translation	cDNA chromosome:AGPv4:7:48967743:48975750:-1 gene:Zm00001d019664 gene_biotype:protein_coding transcript_biotype:protein_coding description:Zm00001d019664
4_39665	Zm00001d037603_T005	2	16.194	1	24	1940	1963	AAUUGGACUACAUUUAAUACUUGU	CCGGGUAUUAAAUGUAGUCGGAUU	Cleavage	cDNA chromosome:AGPv4:6:131345208:131348043:1 gene:Zm00001d037603 gene_biotype:protein_coding transcript_biotype:protein_coding description:Zm00001d037603
4_39665	Zm00001d021280_T001	2	13.678	1	24	1185	1208	AAUUGGACUACAUUUAAUACUUGU	CCGGGUAUUAAAUGUAGUCGGAUU	Cleavage	cDNA chromosome:AGPv4:7:147731835:147735269:1 gene:Zm00001d021280 gene_biotype:protein_coding transcript_biotype:protein_coding description:Endoglucanase [Source:UniProtKB/TrEMBL;Acc:A0A1D6I9L7]
4_39665	Zm00001d040075_T001	2	13.2	1	24	2289	2312	AAUUGGACUACAUUUAAUACUUGU	CGGAGUAUUAAAUGUAGUCGGAUU	Cleavage	cDNA chromosome:AGPv4:3:25850590:25853929:1 gene:Zm00001d040075 gene_biotype:protein_coding transcript_biotype:protein_coding description:Zm00001d040075
4_39665	Zm00001d047479_T016	2	15.396	1	24	304	327	AAUUGGACUACAUUUAAUACUUGU	AUGGAUAUUAAAUAUAGUUUAAUU	Translation	cDNA chromosome:AGPv4:9:131494730:131498134:-1 gene:Zm00001d047479 gene_biotype:protein_coding transcript_biotype:protein_coding description:Zm00001d047479
4_39665	Zm00001d047479_T011	2	15.396	1	24	304	327	AAUUGGACUACAUUUAAUACUUGU	AUGGAUAUUAAAUAUAGUUUAAUU	Translation	cDNA chromosome:AGPv4:9:131494676:131498134:-1 gene:Zm00001d047479 gene_biotype:protein_coding transcript_biotype:protein_coding description:Zm00001d047479
4_39665	Zm00001d047479_T004	2	15.396	1	24	377	400	AAUUGGACUACAUUUAAUACUUGU	AUGGAUAUUAAAUAUAGUUUAAUU	Translation	cDNA chromosome:AGPv4:9:131494599:131498207:-1 gene:Zm00001d047479 gene_biotype:protein_coding transcript_biotype:protein_coding description:Zm00001d047479
4_39665	Zm00001d024519_T007	2	14.11	1	24	1356	1379	AAUUGGACUACAUUUAAUACUUGU	AGAAAUGUUAAAUAUAGUCUAAUU	Translation	cDNA chromosome:AGPv4:10:75764389:75767090:-1 gene:Zm00001d024519 gene_biotype:protein_coding transcript_biotype:protein_coding description:Zm00001d024519
4_39665	Zm00001d024519_T003	2	14.11	1	24	2370	2393	AAUUGGACUACAUUUAAUACUUGU	AGAAAUGUUAAAUAUAGUCUAAUU	Translation	cDNA chromosome:AGPv4:10:75764386:75780299:-1 gene:Zm00001d024519 gene_biotype:protein_coding transcript_biotype:protein_coding description:Zm00001d024519
4_39665	Zm00001d024519_T002	2	14.11	1	24	2449	2472	AAUUGGACUACAUUUAAUACUUGU	AGAAAUGUUAAAUAUAGUCUAAUU	Translation	cDNA chromosome:AGPv4:10:75764386:75780299:-1 gene:Zm00001d024519 gene_biotype:protein_coding transcript_biotype:protein_coding description:Zm00001d024519
4_39665	Zm00001d024519_T012	2	14.11	1	24	2512	2535	AAUUGGACUACAUUUAAUACUUGU	AGAAAUGUUAAAUAUAGUCUAAUU	Translation	cDNA chromosome:AGPv4:10:75764390:75780299:-1 gene:Zm00001d024519 gene_biotype:protein_coding transcript_biotype:protein_coding description:Zm00001d024519
4_39665	Zm00001d045233_T003	2	14.318	1	24	3934	3957	AAUUGGACUACAUUUAAUACUUGU	CCCAAAAUUAAAUGUGGUUCAAUU	Cleavage	cDNA chromosome:AGPv4:9:16743702:16749837:-1 gene:Zm00001d045233 gene_biotype:protein_coding transcript_biotype:protein_coding description:Zm00001d045233
4_39665	Zm00001d045233_T004	2	14.318	1	24	3996	4019	AAUUGGACUACAUUUAAUACUUGU	CCCAAAAUUAAAUGUGGUUCAAUU	Cleavage	cDNA chromosome:AGPv4:9:16743702:16749848:-1 gene:Zm00001d045233 gene_biotype:protein_coding transcript_biotype:protein_coding description:Zm00001d045233
4_39665	Zm00001d045233_T001	2	14.318	1	24	4296	4319	AAUUGGACUACAUUUAAUACUUGU	CCCAAAAUUAAAUGUGGUUCAAUU	Cleavage	cDNA chromosome:AGPv4:9:16743641:16749801:-1 gene:Zm00001d045233 gene_biotype:protein_coding transcript_biotype:protein_coding description:Zm00001d045233
4_39665	Zm00001d045233_T002	2	14.318	1	24	4394	4417	AAUUGGACUACAUUUAAUACUUGU	CCCAAAAUUAAAUGUGGUUCAAUU	Cleavage	cDNA chromosome:AGPv4:9:16743641:16749848:-1 gene:Zm00001d045233 gene_biotype:protein_coding transcript_biotype:protein_coding description:Zm00001d045233
4_41324	Zm00001d043873_T001	2	24.651	1	21	1835	1855	CGGGGCGUGGACCGUUGUCGC	ACGAUAACGGUCGACGCUCCG	Translation	cDNA chromosome:AGPv4:3:212618411:212621012:-1 gene:Zm00001d043873 gene_biotype:protein_coding transcript_biotype:protein_coding description:Zm00001d043873
5_20600	Zm00001d043921_T001	2	21.609	1	21	418	438	UGAAUUGACGAUUUUGCCCCU	GAGGGCGAGAUCGUCGAUUCG	Cleavage	cDNA chromosome:AGPv4:3:213845082:213849487:1 gene:Zm00001d043921 gene_biotype:protein_coding transcript_biotype:protein_coding description:ANAC010 [Source:UniProtKB/TrEMBL;Acc:B6T7F9]
5_23539	Zm00001d031927_T023	2	8.847	1	24	362	385	AAUUUAGAGUGUCGGCUAAGAGUG	AACUGUUAGCCAAAACUCUAAAUU	Translation	cDNA chromosome:AGPv4:1:207074476:207077734:-1 gene:Zm00001d031927 gene_biotype:protein_coding transcript_biotype:protein_coding description:Zm00001d031927
5_23539	Zm00001d031927_T001	2	8.847	1	24	1219	1242	AAUUUAGAGUGUCGGCUAAGAGUG	AACUGUUAGCCAAAACUCUAAAUU	Translation	cDNA chromosome:AGPv4:1:207061888:207081042:-1 gene:Zm00001d031927 gene_biotype:protein_coding transcript_biotype:protein_coding description:Zm00001d031927
5_23539	Zm00001d031927_T007	2	8.847	1	24	321	344	AAUUUAGAGUGUCGGCUAAGAGUG	AACUGUUAGCCAAAACUCUAAAUU	Translation	cDNA chromosome:AGPv4:1:207066694:207077582:-1 gene:Zm00001d031927 gene_biotype:protein_coding transcript_biotype:protein_coding description:Zm00001d031927
5_23539	Zm00001d031927_T040	2	8.847	1	24	842	865	AAUUUAGAGUGUCGGCUAAGAGUG	AACUGUUAGCCAAAACUCUAAAUU	Translation	cDNA chromosome:AGPv4:1:207074544:207078103:-1 gene:Zm00001d031927 gene_biotype:protein_coding transcript_biotype:protein_coding description:Zm00001d031927
5_23539	Zm00001d031927_T018	2	8.596	1	24	2888	2911	AAUUUAGAGUGUCGGCUAAGAGUG	AACUGUUAGCCAAAACUCUAAAUU	Translation	cDNA chromosome:AGPv4:1:207066732:207081042:-1 gene:Zm00001d031927 gene_biotype:protein_coding transcript_biotype:protein_coding description:Zm00001d031927
5_25100	Zm00001d024270_T001	2	17.656	1	24	2702	2725	CAGGGAACGAGAUCCUCUGACGUG	CCUUAGAGAGGAUCUUGUUCCUUG	Cleavage	cDNA chromosome:AGPv4:10:60598911:60606190:1 gene:Zm00001d024270 gene_biotype:protein_coding transcript_biotype:protein_coding description:Zm00001d024270
5_25100	Zm00001d024270_T004	2	17.656	1	24	3197	3220	CAGGGAACGAGAUCCUCUGACGUG	CCUUAGAGAGGAUCUUGUUCCUUG	Cleavage	cDNA chromosome:AGPv4:10:60598918:60605718:1 gene:Zm00001d024270 gene_biotype:protein_coding transcript_biotype:protein_coding description:Zm00001d024270
5_25100	Zm00001d024270_T005	2	17.656	1	24	3189	3212	CAGGGAACGAGAUCCUCUGACGUG	CCUUAGAGAGGAUCUUGUUCCUUG	Cleavage	cDNA chromosome:AGPv4:10:60598920:60605852:1 gene:Zm00001d024270 gene_biotype:protein_coding transcript_biotype:protein_coding description:Zm00001d024270
5_25100	Zm00001d024270_T002	2	17.656	1	24	3152	3175	CAGGGAACGAGAUCCUCUGACGUG	CCUUAGAGAGGAUCUUGUUCCUUG	Cleavage	cDNA chromosome:AGPv4:10:60598913:60606179:1 gene:Zm00001d024270 gene_biotype:protein_coding transcript_biotype:protein_coding description:Zm00001d024270
5_25100	Zm00001d024270_T003	2	17.656	1	24	3199	3222	CAGGGAACGAGAUCCUCUGACGUG	CCUUAGAGAGGAUCUUGUUCCUUG	Cleavage	cDNA chromosome:AGPv4:10:60598913:60606182:1 gene:Zm00001d024270 gene_biotype:protein_coding transcript_biotype:protein_coding description:Zm00001d024270
5_25100	Zm00001d015194_T001	2	22.876	1	24	9	32	CAGGGAACGAGAUCCUCUGACGUG	CGGCCUAGAGGAUCUCGUUCCCGG	Cleavage	cDNA chromosome:AGPv4:5:78914630:78921774:1 gene:Zm00001d015194 gene_biotype:protein_coding transcript_biotype:protein_coding description:Zm00001d015194
5_25307	Zm00001d005958_T002	2	21.786	1	22	3643	3664	GGCGGAUGUAGCCAAGUGGAUC	GAUUCACUUGGUUACAUUUGCC	Cleavage	cDNA chromosome:AGPv4:2:193814484:193820330:-1 gene:Zm00001d005958 gene_biotype:protein_coding transcript_biotype:protein_coding description:Methylcytosine binding domain protein [Source:UniProtKB/TrEMBL;Acc:B3GS43]
5_25307	Zm00001d005958_T001	2	21.786	1	22	4047	4068	GGCGGAUGUAGCCAAGUGGAUC	GAUUCACUUGGUUACAUUUGCC	Cleavage	cDNA chromosome:AGPv4:2:193814484:193820238:-1 gene:Zm00001d005958 gene_biotype:protein_coding transcript_biotype:protein_coding description:Methylcytosine binding domain protein [Source:UniProtKB/TrEMBL;Acc:B3GS43]
5_25307	Zm00001d015613_T002	2	13.173	1	22	489	510	GGCGGAUGUAGCCAAGUGGAUC	UGGUCAUUUGGUUACAUCCGUC	Cleavage	cDNA chromosome:AGPv4:5:101139166:101148114:1 gene:Zm00001d015613 gene_biotype:protein_coding transcript_biotype:protein_coding description:Zm00001d015613
5_25307	Zm00001d015613_T003	2	14.046	1	22	679	700	GGCGGAUGUAGCCAAGUGGAUC	UGGUCAUUUGGUUACAUCCGUC	Cleavage	cDNA chromosome:AGPv4:5:101139172:101148261:1 gene:Zm00001d015613 gene_biotype:protein_coding transcript_biotype:protein_coding description:Zm00001d015613
5_25307	Zm00001d015613_T001	2	13.173	1	22	571	592	GGCGGAUGUAGCCAAGUGGAUC	UGGUCAUUUGGUUACAUCCGUC	Cleavage	cDNA chromosome:AGPv4:5:101139084:101148261:1 gene:Zm00001d015613 gene_biotype:protein_coding transcript_biotype:protein_coding description:Zm00001d015613
5_25307	Zm00001d053716_T001	2	14.52	1	22	493	514	GGCGGAUGUAGCCAAGUGGAUC	UGGUCAUUUGGUUACAUCCGUC	Cleavage	cDNA chromosome:AGPv4:4:239767587:239770836:-1 gene:Zm00001d053716 gene_biotype:protein_coding transcript_biotype:protein_coding description:Zm00001d053716
5_25307	Zm00001d017026_T004	2	11.66	1	22	1672	1693	GGCGGAUGUAGCCAAGUGGAUC	AAGCCACUUGUCUGCAUCCGUC	Cleavage	cDNA chromosome:AGPv4:5:183079750:183094844:1 gene:Zm00001d017026 gene_biotype:protein_coding transcript_biotype:protein_coding description:Zm00001d017026
6_10479	Zm00001d038257_T022	2	21.22	1	24	2909	2932	AAUUGAUGGAAUUAACUUAUGAUG	AGGAAUGAGGUAAUUCCAUUAAUU	Cleavage	cDNA chromosome:AGPv4:6:152489486:152494532:1 gene:Zm00001d038257 gene_biotype:protein_coding transcript_biotype:protein_coding description:Zm00001d038257
6_10479	Zm00001d038257_T008	2	21.22	1	24	4179	4202	AAUUGAUGGAAUUAACUUAUGAUG	AGGAAUGAGGUAAUUCCAUUAAUU	Cleavage	cDNA chromosome:AGPv4:6:152487343:152494508:1 gene:Zm00001d038257 gene_biotype:protein_coding transcript_biotype:protein_coding description:Zm00001d038257
6_10479	Zm00001d038257_T018	2	21.22	1	24	4352	4375	AAUUGAUGGAAUUAACUUAUGAUG	AGGAAUGAGGUAAUUCCAUUAAUU	Cleavage	cDNA chromosome:AGPv4:6:152487522:152494511:1 gene:Zm00001d038257 gene_biotype:protein_coding transcript_biotype:protein_coding description:Zm00001d038257
6_10479	Zm00001d038257_T015	2	21.22	1	24	4213	4236	AAUUGAUGGAAUUAACUUAUGAUG	AGGAAUGAGGUAAUUCCAUUAAUU	Cleavage	cDNA chromosome:AGPv4:6:152487456:152494609:1 gene:Zm00001d038257 gene_biotype:protein_coding transcript_biotype:protein_coding description:Zm00001d038257
6_10479	Zm00001d038257_T009	2	21.22	1	24	4320	4343	AAUUGAUGGAAUUAACUUAUGAUG	AGGAAUGAGGUAAUUCCAUUAAUU	Cleavage	cDNA chromosome:AGPv4:6:152487349:152494509:1 gene:Zm00001d038257 gene_biotype:protein_coding transcript_biotype:protein_coding description:Zm00001d038257
6_10479	Zm00001d038257_T017	2	21.22	1	24	4315	4338	AAUUGAUGGAAUUAACUUAUGAUG	AGGAAUGAGGUAAUUCCAUUAAUU	Cleavage	cDNA chromosome:AGPv4:6:152487472:152494532:1 gene:Zm00001d038257 gene_biotype:protein_coding transcript_biotype:protein_coding description:Zm00001d038257
6_10479	Zm00001d038257_T016	2	21.22	1	24	4330	4353	AAUUGAUGGAAUUAACUUAUGAUG	AGGAAUGAGGUAAUUCCAUUAAUU	Cleavage	cDNA chromosome:AGPv4:6:152487470:152494520:1 gene:Zm00001d038257 gene_biotype:protein_coding transcript_biotype:protein_coding description:Zm00001d038257
6_10479	Zm00001d038257_T003	2	21.22	1	24	4512	4535	AAUUGAUGGAAUUAACUUAUGAUG	AGGAAUGAGGUAAUUCCAUUAAUU	Cleavage	cDNA chromosome:AGPv4:6:152487340:152494607:1 gene:Zm00001d038257 gene_biotype:protein_coding transcript_biotype:protein_coding description:Zm00001d038257
6_10479	Zm00001d038257_T001	2	21.22	1	24	4534	4557	AAUUGAUGGAAUUAACUUAUGAUG	AGGAAUGAGGUAAUUCCAUUAAUU	Cleavage	cDNA chromosome:AGPv4:6:152487340:152494508:1 gene:Zm00001d038257 gene_biotype:protein_coding transcript_biotype:protein_coding description:Zm00001d038257
6_10479	Zm00001d038257_T012	2	21.22	1	24	4463	4486	AAUUGAUGGAAUUAACUUAUGAUG	AGGAAUGAGGUAAUUCCAUUAAUU	Cleavage	cDNA chromosome:AGPv4:6:152487411:152494587:1 gene:Zm00001d038257 gene_biotype:protein_coding transcript_biotype:protein_coding description:Zm00001d038257
6_10479	Zm00001d038257_T013	2	21.22	1	24	4455	4478	AAUUGAUGGAAUUAACUUAUGAUG	AGGAAUGAGGUAAUUCCAUUAAUU	Cleavage	cDNA chromosome:AGPv4:6:152487419:152494612:1 gene:Zm00001d038257 gene_biotype:protein_coding transcript_biotype:protein_coding description:Zm00001d038257
6_10479	Zm00001d038257_T005	2	21.22	1	24	4533	4556	AAUUGAUGGAAUUAACUUAUGAUG	AGGAAUGAGGUAAUUCCAUUAAUU	Cleavage	cDNA chromosome:AGPv4:6:152487341:152494568:1 gene:Zm00001d038257 gene_biotype:protein_coding transcript_biotype:protein_coding description:Zm00001d038257
6_10479	Zm00001d038257_T006	2	21.22	1	24	4533	4556	AAUUGAUGGAAUUAACUUAUGAUG	AGGAAUGAGGUAAUUCCAUUAAUU	Cleavage	cDNA chromosome:AGPv4:6:152487341:152494610:1 gene:Zm00001d038257 gene_biotype:protein_coding transcript_biotype:protein_coding description:Zm00001d038257
6_10485	Zm00001d042303_T006	2	20.127	1	23	1638	1660	AUGGAGUGGUAGUGGAGGGUACA	GUGCCCCUCCACUACCUUUCCAU	Cleavage	cDNA chromosome:AGPv4:3:160015597:160021431:-1 gene:Zm00001d042303 gene_biotype:protein_coding transcript_biotype:protein_coding description:Beclin 1 protein [Source:UniProtKB/TrEMBL;Acc:Q4A190]
6_10485	Zm00001d042303_T005	2	20.127	1	23	1343	1365	AUGGAGUGGUAGUGGAGGGUACA	GUGCCCCUCCACUACCUUUCCAU	Cleavage	cDNA chromosome:AGPv4:3:160015597:160021376:-1 gene:Zm00001d042303 gene_biotype:protein_coding transcript_biotype:protein_coding description:Beclin 1 protein [Source:UniProtKB/TrEMBL;Acc:Q4A190]
6_7809	Zm00001d013992_T002	2	13.184	1	24	1447	1471	AACCCACUGUAU-AAACUGUCUAUU	CUAAGACAGUUUCAUACAGUGGGUU	Cleavage	cDNA chromosome:AGPv4:5:27756861:27760075:1 gene:Zm00001d013992 gene_biotype:protein_coding transcript_biotype:protein_coding description:Zm00001d013992
6_7809	Zm00001d013992_T001	2	18.657	1	24	1513	1537	AACCCACUGUAU-AAACUGUCUAUU	CUAAGACAGUUUCAUACAGUGGGUU	Cleavage	cDNA chromosome:AGPv4:5:27756853:27760173:1 gene:Zm00001d013992 gene_biotype:protein_coding transcript_biotype:protein_coding description:Zm00001d013992
6_8150	Zm00001d023306_T001	2	24.624	1	21	91	111	CCCGCCGGCGAGCGCUUUCCU	GCGAGAGCGCUUGACGGCGGG	Cleavage	cDNA chromosome:AGPv4:10:2596658:2601536:1 gene:Zm00001d023306 gene_biotype:protein_coding transcript_biotype:protein_coding description:Zm00001d023306
6_8154	Zm00001d023306_T001	2	24.624	1	21	91	111	CCCGCCGGCGAGCGCUUUCCU	GCGAGAGCGCUUGACGGCGGG	Cleavage	cDNA chromosome:AGPv4:10:2596658:2601536:1 gene:Zm00001d023306 gene_biotype:protein_coding transcript_biotype:protein_coding description:Zm00001d023306
6_8579	Zm00001d026396_T006	2	12.447	1	21	517	537	UUAACGGAUAGAGAAUCUUCU	UGAAGAUUCUCUAGCUGUUGA	Cleavage	cDNA chromosome:AGPv4:10:145141619:145147575:-1 gene:Zm00001d026396 gene_biotype:protein_coding transcript_biotype:protein_coding description:Zm00001d026396
6_8579	Zm00001d026396_T002	2	12.447	1	21	517	537	UUAACGGAUAGAGAAUCUUCU	UGAAGAUUCUCUAGCUGUUGA	Cleavage	cDNA chromosome:AGPv4:10:145140812:145147575:-1 gene:Zm00001d026396 gene_biotype:protein_coding transcript_biotype:protein_coding description:Zm00001d026396
6_8579	Zm00001d026396_T001	2	12.447	1	21	829	849	UUAACGGAUAGAGAAUCUUCU	UGAAGAUUCUCUAGCUGUUGA	Cleavage	cDNA chromosome:AGPv4:10:145140791:145148850:-1 gene:Zm00001d026396 gene_biotype:protein_coding transcript_biotype:protein_coding description:Zm00001d026396
6_8579	Zm00001d026396_T004	2	12.447	1	21	829	849	UUAACGGAUAGAGAAUCUUCU	UGAAGAUUCUCUAGCUGUUGA	Cleavage	cDNA chromosome:AGPv4:10:145140886:145148850:-1 gene:Zm00001d026396 gene_biotype:protein_coding transcript_biotype:protein_coding description:Zm00001d026396
6_8579	Zm00001d026396_T005	2	12.447	1	21	830	850	UUAACGGAUAGAGAAUCUUCU	UGAAGAUUCUCUAGCUGUUGA	Cleavage	cDNA chromosome:AGPv4:10:145140939:145148851:-1 gene:Zm00001d026396 gene_biotype:protein_coding transcript_biotype:protein_coding description:Zm00001d026396
6_9119	Zm00001d033294_T005	2	11.516	1	24	1445	1468	UUGGGAUCAGUACAGAGUGAGACA	GAAAACAUUUUGUACUGGUCUCAA	Cleavage	cDNA chromosome:AGPv4:1:257870025:257874844:-1 gene:Zm00001d033294 gene_biotype:protein_coding transcript_biotype:protein_coding description:Zm00001d033294
[truncated: 21,447 more rows]
