# Supplementary material for: MicroRNAs Are Involved in Maize Immunity Against Fusarium verticillioides Ear Rot
Source: Genomics Proteomics Bioinformatics. 2020 Jun 10;18(3):241–55. doi: 10.1016/j.gpb.2019.11.006 (PMC7801212; doi:10.1016/j.gpb.2019.11.006)
Supplement: Supplementary Table S4 [file mmc13.xlsx]

## Sheet: Sheet1
Table S4 Transcriptome analysis of maize kernels with (3 DPI) or without F. verticillioides inoculation
	Normalized reads aboundance
Gene ID	N6 (CK)	N6 (3 DPI)	BT-1 (CK)	BT-1 (3 DPI)
Zm00001d000001	1.7366	0.554904	0.358209	0.15903
Zm00001d000002	45.5656	56.4186	79.4057	48.7469
Zm00001d000004	10.1064	8.7467	6.68296	9.81295
Zm00001d000005	1.08488	2.07171	1.60638	1.93044
Zm00001d000009	5.82258	7.26171	8.72619	4.05052
Zm00001d000011	0.624018	2.48494	2.28517	1.1998
Zm00001d000016	0	0.615715	0	0
Zm00001d000019	40.2631	97.4749	21.1561	108.45
Zm00001d000021	226.348	195.992	239.974	221.791
Zm00001d000023	2.18708	1.89171	2.9742	3.75979
Zm00001d000026	0.130836	0.120211	0	0.208437
Zm00001d000027	0.0179742	0.152732	0.135313	0.0289463
Zm00001d000028	3.81178	2.011	0.138356	2.49623
Zm00001d000029	29.5876	24.1463	24.7648	21.8637
Zm00001d000030	24.0812	22.0231	31.5646	30.6454
Zm00001d000034	1.03353	0.354427	0.553549	0.856277
Zm00001d000035	1.95867	2.27051	2.47312	2.26648
Zm00001d000036	0.359566	0.350504	0	0.744337
Zm00001d000037	7.72696	2.55664	3.35015	4.49675
Zm00001d000038	23.9706	23.2421	13.3753	8.29509
Zm00001d000039	10.7714	13.8748	13.615	6.65698
Zm00001d000041	3.89527	3.50111	4.18789	4.98289
Zm00001d000042	4.61555	4.4725	3.45092	3.96586
Zm00001d000045	55.1205	29.4356	22.141	22.7569
Zm00001d000046	7.45202	3.16302	3.55319	6.79655
Zm00001d000052	0.222252	2.06824	3.43925	1.07844
Zm00001d000053	22.3931	10.0061	13.4991	17.1079
Zm00001d000055	0	0	0	0.127432
Zm00001d000062	0.331759	0.278603	0.478298	0
Zm00001d000065	3.0923	3.59681	0.302758	1.89532
Zm00001d000066	0.849369	4.41612	1.74461	0.7084
Zm00001d000071	0.136396	0.622743	0.286915	0.19154
Zm00001d000072	2.75941	2.05163	2.10644	3.01684
Zm00001d000074	2.23965	2.81851	3.61709	3.64391
Zm00001d000076	0.0994169	0.196132	0.252272	0.135639
Zm00001d000077	0.766089	1.45423	1.03426	0.835309
Zm00001d000080	1.09312	7.38506	8.92607	0.755733
Zm00001d000083	0.0222392	0	0.0149324	0.0173569
Zm00001d000085	3.09623	3.22442	1.9938	3.09137
Zm00001d000086	0	1.86143	2.60395	0
Zm00001d000087	0.0340056	0.273252	0.34284	0.0386695
Zm00001d000092	0	2.80803	2.16728	0
Zm00001d000093	0	0.270425	0.106909	0
Zm00001d000094	0	2.03186	3.07909	0
Zm00001d000095	0	1.25818	0	0
Zm00001d000098	4.36939	4.54866	5.31185	5.87713
Zm00001d000099	1.27855	1.92724	2.2206	2.71519
Zm00001d000107	0.0395115	0	0	0.0970452
Zm00001d000110	9.68914	5.80156	6.89064	9.77711
Zm00001d000112	59.9019	34.9368	18.6374	28.3928
Zm00001d000113	4.36835	0.174017	0	1.61619
Zm00001d000116	42.7541	30.6123	35.6316	36.6264
Zm00001d000117	0	1.01437	0.450651	0.167632
Zm00001d000120	38.6696	42.5333	36.795	22.2861
Zm00001d000121	0	0	0	1.0082
Zm00001d000122	0.406227	0.668868	0.492747	0.412211
Zm00001d000123	31.1605	14.3636	19.4667	28.6569
Zm00001d000124	5.49474	3.93553	3.91767	6.4908
Zm00001d000126	1.18299	0.0779753	0	0.426024
Zm00001d000128	1366.5	921.029	569.922	878.946
Zm00001d000133	7.14955	4.7738	4.65419	8.58772
Zm00001d000134	0.628252	0	0	0.974438
Zm00001d000135	38.792	33.7268	40.8671	40.2129
Zm00001d000137	0.226315	0.591289	0.642574	0.464001
Zm00001d000141	0.858998	1.45304	0.598271	1.24258
Zm00001d000143	0.382544	0.589915	0.3219	0.719805
Zm00001d000147	0.71917	1.57112	1.4137	1.41675
Zm00001d000150	0.471101	0.177373	0.158161	0.34552
Zm00001d000152	0.0347706	0.143144	0.104955	0.246935
Zm00001d000153	10.8025	3.84227	3.92024	13.2021
Zm00001d000154	27.0832	11.071	4.51246	9.25147
Zm00001d000159	0	0	1.44532	0
Zm00001d000161	131.902	11.5254	6.25045	67.2399
Zm00001d000162	0.246988	0.073653	0.128572	0.198141
Zm00001d000163	0.126369	0.0546272	0.0577277	0.0542868
Zm00001d000165	0.0140604	0.316901	0.00100372	2.06154
Zm00001d000166	3.73832	2.94137	3.42879	3.6804
Zm00001d000168	8.16841	16.7777	6.6437	5.30371
Zm00001d000169	6.46933	6.72289	8.25679	11.1798
Zm00001d000170	3.37782	3.172	1.86627	1.7927
Zm00001d000175	3.82312	2.73344	1.44536	0.891756
Zm00001d000178	23.1866	14.3351	22.7358	24.0892
Zm00001d000179	22.8858	11.5179	8.04871	9.76102
Zm00001d000181	2.93897	16.355	4.7908	3.73191
Zm00001d000183	15.2276	4.77172	2.25571	7.27396
Zm00001d000184	5.31174	3.72695	4.37238	8.03474
Zm00001d000189	0.0445935	0.0196203	0	0.0183841
Zm00001d000191	5.00338	5.22588	4.65046	6.15145
Zm00001d000194	0.506274	4.89449	1.37634	0.213561
Zm00001d000195	0.6344	0	0.0491783	0.0472983
Zm00001d000196	0.484407	0.848183	0.562799	0.23708
Zm00001d000197	14.6689	9.53203	5.34936	8.45957
Zm00001d000199	2.93988	1.67404	2.5255	2.08841
Zm00001d000202	8.1433	6.56494	5.74112	9.30375
Zm00001d000203	0.227893	0	0	0.203833
Zm00001d000204	26.3545	60.7577	21.703	24.7863
Zm00001d000205	2.81791	1.63357	2.26875	2.35656
Zm00001d000208	0	0.822308	0	0
Zm00001d000213	0.973782	1.03293	0.938342	1.27329
Zm00001d000220	1.06022	0.760457	0.941706	0.784037
Zm00001d000222	53.9416	40.04	16.885	17.0853
Zm00001d000223	0.89623	0.337299	0.360349	1.75605
Zm00001d000224	195.629	250.033	141.987	116.852
Zm00001d000226	2.01692	1.02015	1.86785	3.38015
Zm00001d000227	0.000949215	0.000141871	0.000126518	0.980719
Zm00001d000230	2.41917	2.6201	2.10676	1.51873
Zm00001d000233	0.0457659	0.115227	0.229933	0.0411965
Zm00001d000236	0.179102	0	0.15623	0.186594
Zm00001d000237	4.63476	1.09822	0.501633	2.01357
Zm00001d000238	2.0189	3.60308	3.1913	1.54447
Zm00001d000240	8.29263	7.6017	5.57365	11.9058
Zm00001d000241	11.8338	16.475	12.6487	8.70737
Zm00001d000243	0	0.603243	0	0.195101
Zm00001d000247	5.59208	5.32681	2.89674	2.97358
Zm00001d000255	1.38894	0.492228	0.745857	0.771066
Zm00001d000256	11.7919	14.0628	20.1008	14.2378
Zm00001d000257	16.1325	17.9575	22.333	19.4682
Zm00001d000260	0.185044	0.657383	1.31884	0.621816
Zm00001d000270	5.19146	1.16069	2.60101	2.94486
Zm00001d000272	0.209611	0.140501	2.97496	1.20342
Zm00001d000277	0.298539	0.425227	1.63985	0.614096
Zm00001d000282	0.474089	0.181018	0.844189	1.19141
Zm00001d000288	28.946	16.4431	10.8012	13.881
Zm00001d000291	1.17157	2.18883	0	0.616855
Zm00001d000293	0.0536281	0	0.0418405	0.0216231
Zm00001d000294	374.146	185.166	126.234	177.905
Zm00001d000295	10.3654	11.4442	14.0159	13.9982
Zm00001d000298	0.531371	0	0.210708	0
Zm00001d000299	0.539999	0.498491	0.879149	0.419787
Zm00001d000300	3.83407	10.7455	9.13869	0.917778
Zm00001d000301	3.00825	12.7274	12.8727	3.70455
Zm00001d000302	56.1943	87.1026	98.1166	62.0425
Zm00001d000304	0.232425	0.137247	0	0
Zm00001d000305	8.97896	3.50904	5.42867	9.9174
Zm00001d000307	1.29895	2.59005	1.24869	1.26778
Zm00001d000308	1.8199	0.178416	0	0.177462
Zm00001d000310	6.9005	21.8065	8.1761	4.56697
Zm00001d000311	0.424595	0.633196	1.04564	1.06925
Zm00001d000313	7.454	5.05958	6.15158	8.37141
Zm00001d000314	5.76642	4.58157	4.59377	5.06718
Zm00001d000316	1.92401	1.15828	2.04614	1.41912
Zm00001d000318	0	0.711308	0	0
Zm00001d000320	10.0193	9.98622	3.02917	4.08604
Zm00001d000328	0.760543	1.50419	1.19298	0.578616
Zm00001d000329	3.19688	3.05089	4.25013	4.27846
Zm00001d000339	165.006	255.392	122.692	104.112
Zm00001d000343	0	0	0.0284976	0.118691
Zm00001d000345	44.3567	35.4222	51.739	44.8325
Zm00001d000346	2.22419	2.98403	2.70834	4.13174
Zm00001d000350	1.70886	2.37755	3.16196	2.40419
Zm00001d000357	4.32709	3.41839	5.82333	4.48692
Zm00001d000358	7.82212	24.3069	8.84224	4.14673
Zm00001d000360	0.42331	0.516717	0.657119	0.585026
Zm00001d000361	7.15496	4.55139	7.92059	8.56046
Zm00001d000364	0	1.22503	4.18527	0
Zm00001d000366	0	0.580243	1.03309	0
Zm00001d000370	1.3796	1.34414	1.2968	2.0294
Zm00001d000377	0.0971326	0	0	0.1542
Zm00001d000379	24.3238	17.1744	21.6552	18.0805
Zm00001d000380	2.2097	12.4325	7.75307	1.79329
Zm00001d000381	9.73918	10.9828	14.9173	7.24582
Zm00001d000382	0.3484	0.776769	0.448179	0.603545
Zm00001d000383	0	0.0411721	0.0494306	0
Zm00001d000387	0	0	0.443765	0.217263
Zm00001d000388	0	0	4.40974	0.60458
Zm00001d000390	12.8452	9.13172	7.21373	2.92976
Zm00001d000391	3.3832	4.39318	4.00149	4.46054
Zm00001d000396	15.6475	10.9561	11.9677	13.4436
Zm00001d000399	3.03508	7.17299	10.5058	4.80814
Zm00001d000400	0.353173	2.58359	3.44256	0.71672
Zm00001d000401	3.29494	3.8382	3.7084	3.84313
Zm00001d000403	6.98762	8.02861	6.73783	6.35711
Zm00001d000407	0.311369	0	0.105869	0.0560517
Zm00001d000408	25.3162	12.9687	7.69996	12.272
Zm00001d000412	0.161935	0	0	0.21529
Zm00001d000417	0.805516	0.756748	1.29863	1.03211
Zm00001d000418	620.609	282.458	336.425	415.334
Zm00001d000419	3.74773	4.66449	6.75764	4.32961
Zm00001d000424	11.1342	24.7979	7.64949	5.10268
Zm00001d000428	17.9162	13.7864	16.1394	18.9068
Zm00001d000429	204.084	278.803	405.67	549.524
Zm00001d000430	2.81058	2.29515	1.63235	5.51067
Zm00001d000432	9.18851	7.2672	7.87367	13.0566
Zm00001d000434	2.76342	5.43746	1.96018	2.48381
Zm00001d000435	5.48887	5.95737	5.14082	5.03961
Zm00001d000436	4.78301	3.52035	3.84664	4.44955
Zm00001d000439	28.2778	26.7711	23.0537	20.5784
Zm00001d000443	2.55827	3.24151	3.08703	4.31398
Zm00001d000444	0.135078	0.179151	0.368201	0.106088
Zm00001d000445	0.035737	0	0	0
Zm00001d000447	1.4618	5.14183	1.88252	0.922103
Zm00001d000452	2.85987	8.56462	7.76311	3.15773
Zm00001d000458	0.65171	0.553486	0	1.11767
Zm00001d000460	0	0.0993236	0.0978399	0.0461586
Zm00001d001763	6.63689	8.41939	5.85379	4.52493
Zm00001d001765	26.7039	29.0794	37.6943	27.5481
Zm00001d001766	37.4436	40.2085	15.637	13.6229
Zm00001d001767	15.7884	17.6823	7.24945	9.14533
Zm00001d001769	0	0	0.147602	0.388294
Zm00001d001770	0.137402	0.0596439	0.0528363	0.377349
Zm00001d001771	112.493	66.1655	70.0492	94.0717
Zm00001d001772	55.9841	14.4647	11.0134	20.0435
Zm00001d001773	0.428278	0.924292	0.577513	0.374254
Zm00001d001774	10.5467	4.52906	5.26982	9.12221
Zm00001d001776	11.2991	0	0	0
Zm00001d001777	0	0	0.611275	0
Zm00001d001779	1.95012	0.848496	0.185966	0.83589
Zm00001d001780	3.23961	3.74559	4.83969	4.57938
Zm00001d001781	1.89985	0.0888612	0.130186	0.770404
Zm00001d001784	2.43017	2.80569	2.40325	2.3302
Zm00001d001786	1.04597	2.14833	2.51652	2.12248
Zm00001d001787	20.8625	16.0051	27.5992	20.1434
Zm00001d001788	6.26966	7.7605	6.50147	9.56614
Zm00001d001789	6.8032	6.68634	7.58124	9.68215
Zm00001d001790	16.7518	15.4811	11.6801	12.9763
Zm00001d001791	0.803047	0.182013	0.202541	0.696476
Zm00001d001792	0.130249	0	0.114149	0.165568
Zm00001d001797	1.02861	3.84571	3.38233	1.74779
Zm00001d001798	24.9976	29.8015	31.026	26.2644
Zm00001d001799	5.32414	2.29181	4.08265	5.45737
Zm00001d001802	9.09967	8.08081	8.12452	7.90907
Zm00001d001803	21.3708	20.389	22.1073	23.0161
Zm00001d001804	0.917127	1.45079	1.93122	0.910868
Zm00001d001806	0.932358	2.58016	2.78721	1.26007
Zm00001d001807	3.89066	3.717	2.21754	2.46332
Zm00001d001808	11.9852	14.02	12.4159	13.2711
Zm00001d001809	6.48	12.1465	15.7517	8.28702
Zm00001d001811	15.1157	45.8153	49.248	20.223
Zm00001d001812	3.83932	18.0129	7.16873	3.96719
Zm00001d001813	4.96037	4.52876	4.33934	4.1035
Zm00001d001814	25.8731	20.7205	27.6451	30.0897
Zm00001d001817	0.315044	0	0.0791849	0
Zm00001d001818	0.0707923	0.180412	0.0718624	0.260861
Zm00001d001819	0.294663	0.0855859	0.233568	0
Zm00001d001820	0.33305	1.55174	0.544386	0.129482
Zm00001d001824	67.1218	85.2475	38.2524	48.0287
Zm00001d001825	6.01551	4.89721	4.16158	4.04479
Zm00001d001826	47.7919	14.8319	4.07573	15.9815
Zm00001d001827	4.85996	5.44912	3.77139	4.22875
Zm00001d001828	2.39002	3.2374	4.11668	2.85223
Zm00001d001829	0.61723	6.14993	3.28352	0.524913
Zm00001d001830	8.14703	5.28972	5.37204	6.70137
Zm00001d001831	11.9439	16.1911	20.4814	15.5109
Zm00001d001832	7.09929	0.548624	1.57271	1.39732
Zm00001d001833	0	3.08316	1.21206	0
Zm00001d001834	9.12745	8.03899	10.8511	10.6472
Zm00001d001837	12.6972	11.4521	15.0306	15.6959
Zm00001d001838	2.07736	1.91431	2.75921	2.53044
Zm00001d001839	18.5752	8.61832	11.6727	4.74241
Zm00001d001841	10.662	0	0	9.96269
Zm00001d001842	0.156243	0.326501	0.581576	0.220563
Zm00001d001843	25.2748	18.0278	15.0573	15.2807
Zm00001d001844	1.6206	2.51777	2.22393	3.02407
Zm00001d001845	0.491829	1.6072	0.717942	1.05442e-05
Zm00001d001846	13.9119	11.9593	12.645	21.102
Zm00001d001847	3.26702	2.65986	2.78496	3.90062
Zm00001d001848	2.83605	3.88187	6.75583	5.03208
Zm00001d001849	7.20077	6.9128	3.72265	2.47563
Zm00001d001852	890.286	1369.76	1689.18	261.735
Zm00001d001855	1.03869	0.8005	1.06739	2.78196
Zm00001d001856	129.972	76.2245	80.9523	89.4458
Zm00001d001857	80.7013	51.1697	20.6611	13.422
Zm00001d001858	1.93245	7.68421	3.98906	2.4629
Zm00001d001859	6.48978	5.24585	5.91193	7.01292
Zm00001d001860	0.451976	0.301906	0.0804586	1.18057
Zm00001d001861	6.68921	5.71702	6.62063	4.32971
Zm00001d001862	102.516	325.923	274.053	39.9544
Zm00001d001864	4.94134	4.9869	5.03612	9.74281
Zm00001d001865	2.19434	3.20549	1.09915	1.46036
Zm00001d001866	1.12366	1.48132	2.31168	1.5516
Zm00001d001868	18.0801	14.4066	18.2973	20.7162
Zm00001d001869	5.21888	8.7677	7.08584	0.0334771
Zm00001d001870	15.6323	16.4496	13.5688	12.3538
Zm00001d001871	9.20457	2.89881	2.36214	5.11716
Zm00001d001877	8.40249	8.43589	6.34742	4.08398
Zm00001d001879	1.91664	5.0373	4.55426	3.09538
Zm00001d001880	140.473	141.985	94.5784	50.3894
Zm00001d001881	142.579	175.472	175.382	121.382
Zm00001d001882	31.5429	90.3029	135.407	24.5452
Zm00001d001883	162.272	145.914	104.028	102.993
Zm00001d001884	8.71679	7.67286	9.95815	11.4591
Zm00001d001885	0	0	0.216289	0
Zm00001d001894	21.3185	29.5895	13.7421	4.36616
Zm00001d001895	55.6709	55.7767	55.6112	39.0769
Zm00001d001896	67.4233	64.9205	44.0791	31.5428
Zm00001d001897	1.43172	1.3471	0.798431	1.10869
Zm00001d001898	3.54179	5.27639	4.09329	7.14594
Zm00001d001899	51.8007	95.0236	50.2066	21.9866
Zm00001d001900	85.8467	49.3656	24.8488	90.6745
Zm00001d001901	10.1184	14.8482	17.3208	10.6114
Zm00001d001902	3.45601	3.4287	2.56709	3.26812
Zm00001d001903	42.2778	23.2654	25.2812	32.9467
Zm00001d001905	7.28806	23.0891	15.1983	3.58258
Zm00001d001906	0.188879	0.0990807	0.174438	0.176014
Zm00001d001907	12.6364	15.7155	6.0031	4.94212
Zm00001d001908	9.29068	4.47811	3.87854	6.92046
Zm00001d001909	7.79616	6.96905	9.38391	10.6026
Zm00001d001910	0.0809892	0	0.227563	0.37742
Zm00001d001911	0.469502	0	0	0.913412
Zm00001d001913	1192.62	1174.07	1499.41	976.956
Zm00001d001914	5.59451	6.28043	6.79399	9.39998
Zm00001d001915	34.3372	29.5653	17.8569	20.9893
Zm00001d001916	0.624348	0.264389	0.0358619	1.57924
Zm00001d001917	3.44125	2.40553	2.25289	5.42017
Zm00001d001923	8.62293	6.96611	8.76016	10.7247
Zm00001d001924	1.37881	0.521625	0.289714	0.574784
Zm00001d001928	0.683796	1.35285	1.3514	1.22643
Zm00001d001929	35.0239	35.7206	32.5602	34.1779
Zm00001d001932	4.21339	4.11074	5.5388	8.33897
Zm00001d001933	79.3031	73.2834	45.1857	41.8456
Zm00001d001935	10.6972	9.0737	11.3214	13.0249
Zm00001d001936	5.58733	7.10949	4.76617	6.23301
Zm00001d001937	3.17709	2.90018	2.11031	4.55932
Zm00001d001939	10.5969	15.5978	21.5899	13.6202
Zm00001d001940	13.5519	9.10993	10.1544	8.67479
Zm00001d001943	0.453572	0.142464	0	0.192697
Zm00001d001944	36.9483	3.39522	1.35427	17.0192
Zm00001d001945	0.0459477	0.607249	0.562905	0.381686
Zm00001d001946	30.9901	36.4921	25.4228	22.8696
Zm00001d001947	4.29636	8.38319	8.52078	3.69608
Zm00001d001949	2.18189	2.59474	3.43227	3.80609
Zm00001d001951	15.8976	9.39307	0.0290223	21.0006
Zm00001d001952	2.13591	3.56591	3.58031	3.89707
Zm00001d001953	5.45774	6.597	9.64229	6.73736
Zm00001d001959	7.65216	8.90463	11.8207	12.9813
Zm00001d001960	7.75093	0.696162	1.37085	1.42794
Zm00001d001961	8.11061	14.8779	16.9487	5.09354
Zm00001d001962	26.3863	24.2747	37.2642	22.9795
Zm00001d001963	0	14.832	17.1901	0
Zm00001d001964	2.15318	6.89515	4.94223	3.14635
Zm00001d001966	29.8268	32.437	51.506	24.7004
Zm00001d001967	4.66203	6.12445	12.7266	8.05594
Zm00001d001968	4.06189	2.65701	2.62937	5.19938
Zm00001d001970	2.41933	0.0248933	0.163208	1.75813
Zm00001d001972	26.4155	20.1627	21.8133	13.5336
Zm00001d001973	5.16439	3.77117	4.26935	4.05742
Zm00001d001974	2.6055	2.83571	2.14501	4.22998
Zm00001d001975	0.697145	0	0	0.231635
Zm00001d001976	0	0	0.125623	0
Zm00001d001978	12.5563	17.7753	20.1488	14.9087
Zm00001d001979	15.1943	21.9479	23.8387	27.0203
Zm00001d001980	1.65179	1.55429	1.86832	2.70362
Zm00001d001982	8.53621	10.0696	4.75657	13.9687
Zm00001d001983	5.93359	4.23806	5.10974	5.29831
Zm00001d001984	20.9293	55.5697	38.1866	11.63
Zm00001d001987	1.41572	1.31159	1.56656	2.97187
Zm00001d001988	23.4875	20.7674	30.6288	26.8229
Zm00001d001989	20.157	7.17212	4.40261	7.2575
Zm00001d001990	18.0667	11.0735	6.31259	3.28792
Zm00001d001993	0.0415985	1.51657	0.916682	0.0350998
Zm00001d001994	1.35521	1.96755	2.74453	1.89894
Zm00001d001995	0	1.04004	0.867043	0.372059
Zm00001d001996	33.9663	43.7228	22.3284	25.3492
Zm00001d001997	3.49979e-06	1.33497e-05	1.91586e-82	0.221502
Zm00001d001999	25.4294	29.8935	34.0407	26.9488
Zm00001d002000	62.1033	45.855	16.9974	29.639
Zm00001d002001	1.78329	0.380888	0	1.63845
Zm00001d002003	4.1314	3.91944	5.01361	6.81802
Zm00001d002004	65.6672	399.365	263.638	58.6829
Zm00001d002006	121.217	141.129	60.9214	58.2057
Zm00001d002011	0.26195	0.896206	0	0.447362
Zm00001d002012	6.25601	0.72572	1.62655	8.8544
Zm00001d002013	0.450467	0.125554	0.0705758	0.3297
Zm00001d002019	1.00231	0.584433	0.421953	0.225183
Zm00001d002020	2.61038	0.266688	0.607549	0.32721
Zm00001d002022	15.535	13.6027	11.7058	16.516
Zm00001d002024	16.9343	22.1503	22.6362	22.4747
Zm00001d002025	2.72737	8.10532	8.02508	4.28696
Zm00001d002026	3.81604	8.94548	5.44234	2.05317
Zm00001d002027	20.2566	25.594	35.0522	25.1803
Zm00001d002028	157.126	183.077	165.609	105.131
Zm00001d002029	17.2597	50.5154	38.774	12.0913
Zm00001d002032	0	1.61404	1.83729	0.0786766
Zm00001d002033	4.4586	7.16214	7.7578	4.10105
Zm00001d002034	13.1217	5.76712	5.66567	12.0195
Zm00001d002035	13.5483	10.2539	7.04112	9.07888
Zm00001d002036	4.00232	3.99009	4.30325	3.89534
Zm00001d002038	0.379927	1.27912	1.58198	1.28165
Zm00001d002039	3.52638	0.639212	0.34937	3.52213
Zm00001d002046	2.30308	1.79661	2.29388	3.05895
Zm00001d002051	32.5564	25.5357	24.9473	23.5778
Zm00001d002052	395.484	284.087	222.021	224.127
Zm00001d002053	1.75909	1.69237	0.85136	1.96434
Zm00001d002054	0.516711	2.93008	2.39364	1.30632
Zm00001d002055	0	1.01012	0.254403	0
Zm00001d002056	0.915196	0.743269	0.874651	1.61296
Zm00001d002057	0.266648	0	0	1.13273
Zm00001d002058	10.3082	8.28309	11.4013	7.90066
Zm00001d002062	3.25088	0.0422581	0	3.06874
Zm00001d002064	31.9391	26.6441	32.8701	34.376
Zm00001d002065	307.353	159.862	74.7062	187.104
Zm00001d002067	46.9678	54.8889	27.8314	34.4588
Zm00001d002068	4.22308	4.22439	8.38979	9.37787
Zm00001d002069	263.988	574.898	484.921	103.788
Zm00001d002071	12.8063	2.42058	2.6784	22.2669
Zm00001d002072	12.5272	1.69301	0.716509	5.94521
Zm00001d002075	2.43515	6.13251	2.06612	1.57198
Zm00001d002079	20.2088	25.8829	7.21051	5.26284
Zm00001d002080	22.1455	17.321	24.8572	28.7149
Zm00001d002082	1.20308	0.468976	0.431315	1.29814
Zm00001d002083	0.518105	1.11126	2.87148	0.898938
Zm00001d002084	5.37952	6.32473	5.71849	5.49669
Zm00001d002085	2.92957	4.14102	2.93057	3.78199
Zm00001d002086	3.81646	3.14482	3.73247	3.56897
Zm00001d002087	11.2916	22.6839	34.6426	12.3251
Zm00001d002088	5.02874	59.7387	40.2177	7.39859
Zm00001d002089	22.3942	35.7837	49.6179	40.3055
Zm00001d002090	1.99886	1.91897	1.91209	1.47069
Zm00001d002091	1.87322	2.2071	3.47354	4.13657
Zm00001d002093	15.6059	20.9365	15.2334	1.5222
Zm00001d002094	1.72244	9.70649	11.5695	1.70998
Zm00001d002095	6.26233	4.58765	5.47677	7.72163
Zm00001d002096	1.76306	8.93299	2.93674	0.754571
Zm00001d002097	0	2.70888	0.508864	0.992654
Zm00001d002098	1.31931	1.17994	1.1009	1.70148
Zm00001d002099	2.1247	2.69585	2.51308	3.35459
Zm00001d002100	2.10864	1.1974	0.41952	1.82421
Zm00001d002101	1.44018	0.707647	0.746886	1.49088
Zm00001d002103	2.2422	4.59755	5.05455	5.35748
Zm00001d002104	6.06106	5.2635	3.69477	5.01664
Zm00001d002110	0	0.635818	1.11189	0
Zm00001d002111	0.782537	1.39612	0.977008	2.09309
Zm00001d002113	0.0889784	0.295642	0.344256	0.0183103
Zm00001d002115	5.7115	6.74004	7.06951	6.55166
Zm00001d002119	2.60277	4.5577	4.89078	4.67018
Zm00001d002122	61.5254	67.2283	116.183	81.0407
Zm00001d002125	5.75849	7.83757	9.37144	8.89037
Zm00001d002126	3.82203e-05	2.73291e-05	0.0533803	9.00971e-05
Zm00001d002128	45.5726	76.0658	103.993	45.9779
Zm00001d002129	0.163959	0.127182	0.261245	0.227241
Zm00001d002130	0.563664	0.131584	0.309452	1.12155
Zm00001d002131	1.27438	3.37316	3.79316	1.28297
Zm00001d002132	1.88465	38.4818	44.8921	1.0915
Zm00001d002135	4.83199	7.71359	10.025	6.19692
Zm00001d002136	3.88593	10.5952	4.2077	2.36007
Zm00001d002137	0.299385	5.77361	6.04883	0.413
Zm00001d002139	4.25807	1.14011	0.344483	0.783914
Zm00001d002140	2.07716	2.26975	2.64711	2.89568
Zm00001d002141	40.1973	38.6746	33.9858	45.2172
Zm00001d002143	12.1684	4.2504	2.36029	4.80178
Zm00001d002145	4.02903	3.14513	3.5285	3.83113
Zm00001d002146	0.342052	0.206058	0.231469	0.125506
Zm00001d002147	2.78689	3.7751	4.22976	2.38557
Zm00001d002148	9.8336	7.96912	10.1453	14.2677
Zm00001d002149	1.63376	3.42696	6.23547	1.75694
Zm00001d002150	0.213405	0	0.0284218	0.0642642
Zm00001d002153	8.97575	5.95429	5.6101	8.22425
Zm00001d002154	1.13374	0.868499	1.1005	1.43496
Zm00001d002155	32.9259	29.6081	28.8747	30.1542
Zm00001d002156	14.6533	37.5614	45.2168	19.8754
Zm00001d002157	1.78424	1.02603	0.725834	1.26751
Zm00001d002158	16.4822	383.818	344.527	3.26434
Zm00001d002159	0	207.342	397.327	0
Zm00001d002160	154.957	90.4765	185.497	129.015
Zm00001d002161	0	29.0267	26.5261	0.74893
Zm00001d002163	4.97135	2.69975	2.87149	6.11569
Zm00001d002164	4.13255	0.704676	1.1062	5.02933
Zm00001d002166	10.9787	9.64492	10.0168	15.0758
Zm00001d002168	0.113645	0.122066	0	0.0709755
Zm00001d002169	14.7259	7.36435	7.28284	17.9034
Zm00001d002172	0.942293	0.222074	0.262926	0.634083
Zm00001d002174	0.0967763	0.0840702	0.0961997	0.179308
Zm00001d002175	6.43322	6.53958	3.71766	5.91653
Zm00001d002178	0.0390455	0.215947	0.176873	0.0322712
Zm00001d002179	0.163945	0.0501171	0.0863528	0
Zm00001d002181	0.37571	0.340966	0	0.948859
Zm00001d002184	5.25396	5.15506	5.12281	4.50918
Zm00001d002185	2.73374	4.48023	4.96242	2.27871
Zm00001d002186	0.820883	0.717498	0.405977	1.32076
Zm00001d002188	0.257655	0.816226	0.931812	0.888804
Zm00001d002190	4.5045	6.84192	6.16341	5.01977
Zm00001d002191	0	4.54942	1.90143	0.426005
Zm00001d002193	14.7725	40.5994	25.2066	5.89184
Zm00001d002195	0	0.248543	0.183399	0
Zm00001d002198	1.03077	1.51899	1.03219	0.519427
Zm00001d002199	0.431923	0.667723	0.438629	0.13093
Zm00001d002200	0.478034	0.403748	0.349314	0.401952
Zm00001d002216	9.7732	6.80248	3.66634	4.898
Zm00001d002231	0.223803	0.0506143	0	0.177433
Zm00001d002232	0	0	0.0834071	0.0421486
Zm00001d002234	12.4381	11.0561	5.69292	2.99208
Zm00001d002235	5.4818	4.84855	8.05553	7.67772
Zm00001d002238	0.112421	0	0.0914152	0.181917
Zm00001d002239	0	0.0844012	0.0722073	0
Zm00001d002240	0.838279	1.21473	1.67206	0.861969
Zm00001d002241	1.26997	1.05962	1.62651	2.91625
Zm00001d002242	0.04882	0	0	0
Zm00001d002243	13.539	14.7426	12.9469	15.9777
Zm00001d002244	66.1455	59.0351	86.3004	56.7904
Zm00001d002246	12.1444	1.36465	0.302125	17.0424
Zm00001d002250	2.89893	2.0157	2.34747	3.95771
Zm00001d002252	0.384769	0.678867	1.27328	0.916755
Zm00001d002253	77.2704	95.8415	102.929	53.7311
Zm00001d002255	1.06761	0	0	0.847084
Zm00001d002256	0.494358	0.778887	0.599724	1.14311
Zm00001d002257	47.1479	37.2413	46.194	50.2286
Zm00001d002258	38.4836	41.0958	22.7425	23.1777
Zm00001d002259	37.3816	36.4827	41.8934	41.2196
Zm00001d002260	36.0322	108.596	56.5539	14.6392
Zm00001d002261	49.0425	20.5406	9.70021	19.1938
Zm00001d002262	1.2079	0.616909	0.939139	0.616077
Zm00001d002263	0	0	0	0.334691
Zm00001d002266	33.2091	27.0399	18.7	28.1277
Zm00001d002267	15.9612	11.8004	10.0834	10.1964
Zm00001d002269	0.0356073	0	0	0
Zm00001d002271	0.0813163	0	0	0.549811
Zm00001d002272	7.62069	8.9612	9.19056	6.30669
Zm00001d002274	0.53073	1.00384	0.798016	0.924149
Zm00001d002275	4.06257	3.70929	3.51794	5.82127
Zm00001d002276	20.7329	6.35253	5.14229	9.85314
Zm00001d002277	38.0846	11.8859	8.96408	12.8728
Zm00001d002278	0.000116435	6.81179e-06	4.93681e-06	1.86169
Zm00001d002279	0	0.199888	0	0.0597829
Zm00001d002282	2.21403	1.72819	3.16896	0.946972
Zm00001d002283	2.02662	0.733117	1.00101	1.931
Zm00001d002284	7.7921	14.5431	13.0673	9.96785
Zm00001d002285	0.834519	1.81675	1.32952	0.0821695
Zm00001d002286	0	0.168156	0.600535	0.172992
Zm00001d002287	0.916821	2.60433	1.09431	0.276106
Zm00001d002288	0.866038	5.67357	7.33625	6.56878
Zm00001d002290	8.68622	5.88014	3.72426	12.5765
Zm00001d002292	10.0582	15.2299	14.8788	17.8803
Zm00001d002295	0	0.0913272	0.691441	0
Zm00001d002296	7.04895	6.75009	9.56801	7.2571
Zm00001d002299	0.0287958	0.927956	1.00396	0.0232588
Zm00001d002301	10.9855	17.3919	12.4739	6.6337
Zm00001d002302	0.0511753	11.4115	11.8339	0
Zm00001d002307	0.862359	1.21318	1.5879	1.42919
Zm00001d002312	0	0.430924	0.254881	0
Zm00001d002313	2.17843	2.04656	1.36389	2.6455
Zm00001d002314	12.9108	6.88184	12.9852	14.2084
Zm00001d002315	5.14424	8.0218	9.23788	5.40653
Zm00001d002316	11.7469	7.67682	8.62491	8.29826
Zm00001d002317	0.906072	2.82521	2.96878	0.981294
Zm00001d002320	0.0556931	0.125896	0.123325	0.152591
Zm00001d002323	2.73442	2.0023	3.59463	3.46862
Zm00001d002325	88.4863	95.9277	156.81	102.401
Zm00001d002326	92.2371	70.3827	87.0791	109.097
Zm00001d002330	3.79072	2.87772	3.57032	3.91782
Zm00001d002332	11.8258	8.7671	7.83237	7.14161
Zm00001d002333	0.608254	3.25414	2.71228	1.26895
Zm00001d002334	38.0621	20.5565	14.9788	19.2157
Zm00001d002338	25.7021	26.0737	17.7545	14.1607
Zm00001d002339	161.048	140.559	184.674	149.322
Zm00001d002340	17.6745	21.7028	23.4156	16.7283
Zm00001d002341	2.01451	1.15729	1.53664	2.99664
Zm00001d002342	28.8329	37.7265	23.5477	7.04734
Zm00001d002344	18.7749	3.83543	3.29492	19.9591
Zm00001d002345	4.49125	4.1136	2.60905	2.89603
Zm00001d002346	12.1835	21.1396	18.5085	23.195
Zm00001d002347	169.94	41.9419	3.32711	154.803
Zm00001d002348	0.790718	1.83843	1.01876	2.31565
Zm00001d002349	0.899894	1.9233	1.63617	1.33823
Zm00001d002352	20.6879	7.25679	8.40916	19.7622
Zm00001d002353	31.7559	20.7904	15.4221	6.46673
Zm00001d002356	2.6284	4.80146	2.90591	1.53982
Zm00001d002357	3.00801	3.02996	2.22448	5.40797
Zm00001d002358	29.5949	21.437	24.1664	24.4495
Zm00001d002359	10.2628	9.40196	12.2456	13.1766
Zm00001d002360	24.6357	49.9631	37.6267	79.0775
Zm00001d002362	1.54476	3.21653	3.29744	2.09625
Zm00001d002364	48.2693	43.7072	21.0846	36.5005
Zm00001d002366	35.7218	23.2983	23.6887	45.3258
Zm00001d002367	0	0	0	0.161762
Zm00001d002369	5.00265	4.23787	5.60662	7.29129
Zm00001d002370	0.612254	0.256133	0.201856	0.0896991
Zm00001d002371	25.488	20.8857	22.1612	23.8632
Zm00001d002372	0.389293	0.922441	0.554003	1.08054
Zm00001d002373	11.7405	7.64018	9.83077	19.2401
Zm00001d002374	4.23024	1.71841	1.75179	0
Zm00001d002377	11.8104	14.9151	11.8529	12.9179
Zm00001d002381	0	0.450296	0	0
Zm00001d002382	1.83231	1.64397	1.36774	2.04095
Zm00001d002383	0.65113	0.566921	0	0
Zm00001d002384	6.76311	9.22439	5.18118	3.84289
Zm00001d002385	1.88111	1.20707	2.4773	1.16129
Zm00001d002386	12.9623	14.6512	14.0687	21.0514
Zm00001d002387	1.83653	47.4716	20.5814	0.292488
Zm00001d002388	7.79089	8.62071	8.67652	9.59001
Zm00001d002390	1.48864	2.0547	2.41201	2.18076
Zm00001d002391	5.54511	8.29565	9.57076	7.21793
Zm00001d002393	37.3469	4.20608	2.60023	25.9849
Zm00001d002394	51.5822	23.07	10.3872	55.4242
Zm00001d002395	59.8629	31.0784	28.7722	44.7932
Zm00001d002396	5.44206	6.14407	4.93757	12.4238
Zm00001d002402	1.90071	1.45132	0.899299	2.8625
Zm00001d002403	4.82722	7.13958	8.74834	3.99141
Zm00001d002405	17.9253	29.8074	15.4352	12.5996
Zm00001d002406	0.138445	1.6493	0.921655	0.121821
Zm00001d002407	0	0.14162	0.257377	0
Zm00001d002410	2.85102	6.7139	4.87324	2.08049
Zm00001d002411	0.699684	0.301892	0.633462	2.12181
Zm00001d002412	0.233076	1.82916	2.60798	0.19476
Zm00001d002415	13.1201	5.33209	2.4851	5.40348
Zm00001d002416	1.07822	0.811056	0.975499	1.64844
Zm00001d002418	7.69229	9.30015	12.5131	9.43628
Zm00001d002419	3.31864	3.99388	5.36998	2.87834
Zm00001d002420	1.067	0.674739	1.57273	1.26346
Zm00001d002421	0.854893	0.753506	0.902949	0.929517
Zm00001d002422	1.57433	4.21196	4.94371	3.89215
Zm00001d002423	5.83309	9.82823	6.7008	7.20625
Zm00001d002424	1.24343	0.923578	1.68039	1.52883
Zm00001d002426	0.788855	2.1578	2.06217	0.534982
Zm00001d002428	86.6185	269.205	140.994	51.8746
Zm00001d002429	16.2966	53.9896	50.6971	43.3516
Zm00001d002432	20.9302	3.82414	1.33767	4.52674
Zm00001d002433	37.7869	30.2889	30.2952	24.8142
Zm00001d002434	0.356632	0.0339921	0.0892677	0.317707
Zm00001d002435	0.194392	0	0	0
Zm00001d002436	10.4257	1.01236	0.252848	8.23901
Zm00001d002437	1.92186	0.0942937	0	1.2468
Zm00001d002439	1.37128	1.00589	0.562318	1.30619
Zm00001d002440	21.7675	9.41067	10.2403	28.8934
Zm00001d002441	0.0403153	0.0985434	0	0.0635923
Zm00001d002444	0.83825	0.969635	0.476407	0.792117
Zm00001d002446	0.076952	0.295022	0.0996338	0.0208022
Zm00001d002447	1.15794	0.157937	0.468342	0.819511
Zm00001d002449	1.54969	0.575903	0.293347	0.751285
Zm00001d002450	176.3	130.885	124.851	128.09
Zm00001d002451	1225.84	1381.19	505.113	1006.19
Zm00001d002452	0.0557709	0.0480696	0.0504966	0.0478483
Zm00001d002454	0.100306	4.36243	1.58022	0.173143
Zm00001d002455	0.047294	0	0	0
Zm00001d002456	3.42556	7.71098	9.01138	2.91776
Zm00001d002458	3.06173	0.313082	0	2.6067
Zm00001d002463	3.69219	3.91798	3.0174	6.883
Zm00001d002465	0.552811	0	0.392328	0.145832
Zm00001d002467	0.0580663	0.154735	0	0.0441764
Zm00001d002468	18.2109	0.569332	0	8.70768
Zm00001d002470	1.60511	0.421341	0.674917	0.987891
Zm00001d002473	0	1.77321	3.08487	0.0387649
Zm00001d002474	0.045423	0	0	0
Zm00001d002475	7.21171	7.10382	6.81871	8.1906
Zm00001d002476	0.580543	0.983249	0.0534957	1.09135
Zm00001d002477	5.05174	0.719488	0.725173	4.61989
Zm00001d002478	6.19596	4.51749	4.96875	8.69166
Zm00001d002480	0	15.5391	10.8263	0.0437235
Zm00001d002481	0	0.0682202	0	0
Zm00001d002483	1.90418	1.71848	1.58339	1.68294
Zm00001d002485	2.0228	6.25296	6.46036	4.17004
Zm00001d002488	18.9881	8.36559	2.95473	8.47424
Zm00001d002489	33.8325	20.3539	11.7072	13.7897
Zm00001d002490	0.0641279	0.5616	0.403697	0.101646
Zm00001d002491	2.21847	7.22292	3.35104	1.81237
Zm00001d002495	0.150219	0.505741	1.13759	1.0388
Zm00001d002498	0	0	0	0.195362
Zm00001d002499	11.3238	7.06183	8.00903	14.3707
Zm00001d002501	15.0139	5.94181	3.22789	7.8183
Zm00001d002503	0.494931	0.438466	0.313838	0.462784
Zm00001d002504	9.96411	7.24023	6.28238	10.1059
Zm00001d002506	1.28059	0.264401	0	1.45713
Zm00001d002507	0	0	0	0.0835144
Zm00001d002510	0.601306	0.25279	0.352344	0.551901
Zm00001d002511	5.11257	9.86422	11.5743	4.57858
Zm00001d002512	6.86446	8.95374	13.9821	4.37862
Zm00001d002514	0.666027	0.193581	0.218606	0.331172
Zm00001d002517	3.98311	0	0	0.592473
Zm00001d002519	6.00071	3.88565	1.8728	1.75388
Zm00001d002520	866.377	404.064	259.802	228.188
Zm00001d002521	101.006	64.7174	42.2752	15.5777
Zm00001d002522	86.9893	41.9424	57.3501	54.0255
Zm00001d002523	14.7763	19.8687	11.2796	10.058
Zm00001d002524	0.837458	0	0	0
Zm00001d002530	5.49066	8.61148	3.45353	4.79334
Zm00001d002531	0.0699326	0.695678	0.277875	0.337312
Zm00001d002532	0.630797	0.407071	0.0631719	0.199855
Zm00001d002534	1.72012	1.63518	1.95901	6.25027
Zm00001d002535	173.856	75.8569	80.9673	90.0781
Zm00001d002536	0.441893	0.0339416	0.106892	0.16889
Zm00001d002537	10.4269	6.0837	6.89608	12.2124
Zm00001d002538	5.56785	6.96241	8.77414	9.03842
Zm00001d002539	0.826679	1.18897	1.80378	0.825229
Zm00001d002540	3.4529	2.83299	3.52496	6.50037
Zm00001d002541	0.847582	0.973731	0.399921	0.17942
Zm00001d002542	1.82888	3.28287	1.879	1.6398
Zm00001d002543	785.31	628.93	492.409	375.343
Zm00001d002544	0.440146	0.315591	0.402992	0.541203
Zm00001d002545	0.688023	1.7422	1.72774	1.07676
Zm00001d002546	236.413	127.843	83.644	116.875
Zm00001d002547	0.725344	0	0	1.14383
Zm00001d002548	13.517	11.0666	7.79484	10.3682
Zm00001d002549	1.78302	20.7273	12.6562	6.22907
Zm00001d002550	0.0949398	0	0.0452455	0
Zm00001d002553	0.470217	0.141119	0.215598	0.825239
Zm00001d002554	0.29405	0	0	0
Zm00001d002556	2.79036	0	0	2.36605
Zm00001d002557	0	0	3.18014	0
Zm00001d002558	0.148097	1.53	0.645696	0.120767
Zm00001d002560	0.0537729	0.599531	0.695525	0.0873667
Zm00001d002562	3.07132	4.04003	1.35046	1.1378
Zm00001d002565	0	1.00886	0.267718	0
Zm00001d002568	12.3998	14.4012	7.75054	12.2082
Zm00001d002569	0.644244	0.319731	0	0.556592
Zm00001d002570	0.396544	0	1.0022	0.626582
Zm00001d002572	0.326364	1.39831	1.05979	0.375994
Zm00001d002573	83.139	132.614	80.5665	39.0818
Zm00001d002576	16.5715	14.0309	9.67091	6.50063
Zm00001d002579	27.0171	22.8487	9.58862	11.5952
Zm00001d002580	6.8385	5.33865	7.72751	10.5529
Zm00001d002583	0	0	0	0.630039
Zm00001d002585	87.3011	21.5169	31.4449	44.6408
Zm00001d002589	9.40924	5.44979	1.01787	3.68878
Zm00001d002590	6.82782	3.48454	1.60533	6.20613
Zm00001d002591	1.77331	2.10707	1.4065	1.33768
Zm00001d002592	2.61318	0.470786	0.873038	1.91399
Zm00001d002593	21.4087	3.50608	2.53205	10.2293
Zm00001d002594	12.8801	6.85906	3.09846	6.08828
Zm00001d002595	16.2455	4.34781	3.66285	17.6172
Zm00001d002596	13.1839	3.2756	3.63215	6.07332
Zm00001d002597	2.12342	3.57957	5.94586	2.15533
Zm00001d002598	8.62041	5.25956	5.21059	10.7048
Zm00001d002599	2.80377	13.5223	5.07307	1.97511
Zm00001d002600	0.941055	1.48442	2.45822	0.766329
Zm00001d002601	362.262	751.7	749.169	268.188
Zm00001d002602	1.24345	0.330311	0.201925	2.91192
Zm00001d002603	4.12072	3.89408	4.03918	6.03556
Zm00001d002607	415.368	438.883	360.022	258.387
Zm00001d002609	1.40105	2.9244	2.39672	1.25433
Zm00001d002610	4.78784	4.4517	1.31126	5.49771
Zm00001d002611	15.5564	12.0999	12.0744	13.5181
Zm00001d002613	0.720465	0	0.0976192	0
Zm00001d002614	0.0552546	0.203326	0.51696	0.112535
Zm00001d002615	9.04457	5.0633	7.48386	12.5786
Zm00001d002616	0.978534	0.273003	0.205979	0.296891
Zm00001d002617	8.1215	6.93931	8.33651	10.1023
Zm00001d002618	0	0	0	0.378533
Zm00001d002620	0	0.708117	0	0
Zm00001d002621	2.02897	1.39236	1.40015	1.2737
Zm00001d002623	0.174161	0.303641	0.2637	0.158354
Zm00001d002624	1.15629	1.78213	3.55817	3.92955
Zm00001d002625	2.1054	27.1333	21.1999	1.18744
Zm00001d002626	0.223677	0.301422	0	0.503707
Zm00001d002628	0.240034	0	0.0820757	0.182855
Zm00001d002630	179.635	156.17	91.5896	69.1355
Zm00001d002631	1.95278	4.95821	7.77502	3.66813
Zm00001d002632	3.56947	3.62251	1.78072	4.38206
Zm00001d002639	17.059	18.9301	20.4493	17.9021
Zm00001d002640	2.88274	4.22715	3.07225	3.72615
Zm00001d002641	0.366607	0.586983	0.685326	0.901016
Zm00001d002642	9.47366	13.2961	7.22043	5.14718
Zm00001d002644	3.18055	3.62034	5.2139	2.00166
Zm00001d002649	0.556161	0.121261	0.0833884	0.372066
Zm00001d002650	13.0319	11.8118	13.1052	13.7449
Zm00001d002654	96.1258	122.335	54.0232	79.7558
Zm00001d002656	3.93927	2.9297	3.12436	3.2816
Zm00001d002658	1.08189	1.56484	1.39914	1.15028
Zm00001d002659	26.2751	27.4334	23.0464	28.4327
Zm00001d002661	44.5571	38.3971	46.0876	32.7281
Zm00001d002662	0.49527	1.30397	2.58364	0.738106
Zm00001d002663	6.72551	7.45797	8.43701	8.82434
Zm00001d002666	0	0.0172274	0.0368638	0
Zm00001d002668	1.37774	4.26253	4.18674	2.82997
Zm00001d002669	0.132601	0.186178	0.172635	0.0871838
Zm00001d002671	1.13782	2.73738	2.34726	0.478571
Zm00001d002673	5.09888	1.69442	1.10375	1.53586
Zm00001d002674	0.925049	0	0	0.724827
Zm00001d002675	0.0728785	0	0	0
Zm00001d002676	0.646264	0.533073	0.54306	1.2405
Zm00001d002677	102.62	57.1123	49.4373	66.0688
Zm00001d002678	3.03069	0.13551	0.114062	3.96621
Zm00001d002679	0.0540512	0	0	0.0465299
Zm00001d002680	0.309716	0.261854	0.114776	0.120212
Zm00001d002682	0.526006	1.2265	2.13618	0.242661
Zm00001d002683	0	0	0	0.0985819
Zm00001d002684	2.66934	2.31677	2.86984	3.35401
Zm00001d002685	24.9047	12.5493	10.6709	17.8908
Zm00001d002687	71.5741	16.9866	25.0967	36.4181
Zm00001d002688	1.22431	1.64747	1.45881	1.59751
Zm00001d002690	294.249	400.479	280.91	138.28
Zm00001d002693	0.0831862	0.145917	0.146745	0.112908
Zm00001d002694	0.642559	0.480213	0.450224	1.39164
Zm00001d002695	0.797148	0.569013	0.452193	1.1122
Zm00001d002696	7.49988	2.22738	1.17952	3.97757
Zm00001d002700	2.2797	17.851	3.52381	0
Zm00001d002703	7.78821	6.21511	9.08062	7.86856
Zm00001d002704	200.831	151.659	143.537	172.641
Zm00001d002705	7.93921	3.96402	3.15176	6.10977
Zm00001d002706	0.0542716	0	0	0
Zm00001d002707	0.416737	0.285642	0.0804775	0
Zm00001d002708	2.28172	6.78516	9.5945	2.07616
Zm00001d002711	3.47073	7.14993	4.31642	2.09324
Zm00001d002712	0.064666	0	0.263447	0.104267
Zm00001d002713	1.36731	2.71311	3.62843	2.60834
Zm00001d002715	4.248	4.58421	4.86773	5.88831
Zm00001d002716	15.704	18.1448	22.9514	22.7379
Zm00001d002718	8.64442	14.4192	6.67434	8.98587
Zm00001d002721	0	0	3.01696	0
Zm00001d002723	0.253544	0	0.122923	0
Zm00001d002725	4.14902	6.0347	6.22663	5.1608
Zm00001d002726	15.8808	33.7596	29.4511	30.7567
Zm00001d002727	4.85069	4.83068	6.58012	6.80697
Zm00001d002729	5.87802	1.3639	1.96616	2.07978
Zm00001d002730	16.5857	14.7075	20.4216	22.1223
Zm00001d002731	2.10092	5.66838	1.65468	2.87509
Zm00001d002733	4.79404	45.45	20.6324	3.60268
Zm00001d002734	17.2856	46.9381	27.3641	14.0381
Zm00001d002736	0.282384	0.034869	0	0.0347492
Zm00001d002737	5.56185	5.56362	5.59471	6.83352
Zm00001d002738	1.22148	0.909646	0.173109	1.23858
Zm00001d002739	7.79629	9.61252	11.3651	8.58412
Zm00001d002740	2.70175	0.211731	0	3.49261
Zm00001d002742	1.16296	1.97641	1.66101	2.14253
Zm00001d002744	45.2728	27.787	32.5618	24.0505
Zm00001d002751	2.55848	1.95261	0.91433	2.48027
Zm00001d002754	0	0.338547	0	0
Zm00001d002756	0.974914	0	0	0.57476
Zm00001d002757	0.0946738	0.586592	0.511363	0.488312
Zm00001d002758	0.278094	14.038	12.1973	0.311365
Zm00001d002759	3.15642	4.94077	1.58685	0.911495
Zm00001d002760	0	0	0.343652	0.218321
Zm00001d002761	0.457209	1.38914	0.409716	2.68145
Zm00001d002762	55.8847	23.864	20.5629	9.58725
Zm00001d002768	9522.76	19494.1	8453.02	6080.34
Zm00001d002770	0.996981	1.83519	1.42612	2.24788
Zm00001d002771	0.402869	0.185915	0.0859371	0.290028
Zm00001d002772	0.371546	0	0.338704	0
Zm00001d002774	1.42493	25.0763	18.4919	5.36124
Zm00001d002775	7.18285	4.41334	6.44564	6.83854
Zm00001d002776	0.0743661	0.193843	0.358485	0.0657627
Zm00001d002777	0	0	0.269354	0
Zm00001d002778	4.77728	4.71068	4.12423	6.70908
Zm00001d002781	23.2185	22.5415	26.4299	27.4804
Zm00001d002782	31.1335	44.3455	30.0689	25.2018
Zm00001d002783	0.0906107	0.0264193	0.0257273	0.100333
Zm00001d002784	6.39308	1.83747	1.1429	4.38343
Zm00001d002787	0.805438	2.67553e-05	3.75214e-05	0.970584
Zm00001d002788	1.75704	0.703862	0.845057	0.20432
Zm00001d002789	0.1556	0.137637	0.139606	0.59419
Zm00001d002790	0.966033	0.829947	0.971417	1.88616
Zm00001d002791	2.60063	4.43291	4.05025	3.39762
Zm00001d002796	0.667251	0.772735	0.531034	1.10232
Zm00001d002797	4.76274	4.31532	4.20916	6.25043
Zm00001d002798	162.296	103.591	46.159	49.9962
Zm00001d002799	4.77545	0.481055	0	0.88189
Zm00001d002801	57.7486	81.2678	66.4186	42.9161
Zm00001d002802	14.8816	8.85257	2.27626	7.39226
Zm00001d002803	0.330432	0.280737	0	0.291639
Zm00001d002806	1.25452	2.51079	0.293794	0.0916246
Zm00001d002810	2.94753	3.15951	2.32761	4.50018
Zm00001d002811	39.2048	65.5209	34.6278	23.5144
Zm00001d002812	6.5707	5.1253	3.44941	5.29713
Zm00001d002814	1.34605	1.7573	1.12762	1.54236
Zm00001d002815	3.39606	1.78787	1.84512	2.10485
Zm00001d002816	0.607687	0	0.341407	0
Zm00001d002817	0.136027	0.207523	0.0700664	0.153479
Zm00001d002819	8.37063	6.36452	5.08476	8.33287
Zm00001d002820	0.198354	0	0	0.174291
Zm00001d002822	0.651834	0.889931	0.424196	1.373
Zm00001d002823	67.1724	34.6779	36.4445	38.1031
Zm00001d002824	81.3978	54.8277	98.034	90.0749
Zm00001d002825	24.918	20.3568	14.4144	13.7849
Zm00001d002826	7.95818	8.03278	5.32121	3.03248
Zm00001d002827	2.11255	2.78277	2.74362	3.04597
Zm00001d002828	0.0668524	0	0.056255	0.027734
Zm00001d002829	0.101277	0.530353	0.0877172	0
Zm00001d002830	1.56945	0.238673	0.190646	0.901875
Zm00001d002833	4.89113	7.753	7.0376	2.56664
Zm00001d002834	26.0242	28.2603	18.9778	5.43744
Zm00001d002835	22.1575	14.8325	12.1862	14.8512
Zm00001d002836	1.32913	1.19295	0.913507	2.27062
Zm00001d002837	15.478	22.2008	6.22867	6.85913
Zm00001d002842	34.1082	26.6934	37.8777	24.3929
Zm00001d002843	1.07411	1.17353	0.530276	1.44522
Zm00001d002847	10.7402	1.93394	0.663068	1.33612
Zm00001d002848	0.188375	0	0	0.0524906
Zm00001d002850	11.9871	20.9398	20.1471	9.25221
Zm00001d002851	6.69626	15.2483	12.411	6.43507
Zm00001d002853	6.27508	6.37072	10.834	5.18758
Zm00001d002854	11.9088	6.6277	8.54928	7.42319
Zm00001d002857	5.7627	3.68083	4.00082	5.08393
Zm00001d002859	143.13	108.991	58.9119	55.832
Zm00001d002860	1.4932	4.9987	2.32654	1.62598
Zm00001d002863	2.8045	2.60572	2.19781	3.37471
Zm00001d002864	1.51871	1.9872	2.15705	2.00793
Zm00001d002865	3.65604	2.52399	3.0934	3.2101
Zm00001d002867	1.19963	0.387045	0.17246	0.88138
Zm00001d002868	23.8734	17.6823	9.59608	19.0052
Zm00001d002869	2.29109	6.21515	3.33599	2.25425
Zm00001d002871	25.0535	14.2125	12.4539	6.91758
Zm00001d002872	0	0	1.50932	0
Zm00001d002873	3.62924	7.49378	5.96279	7.54367
Zm00001d002874	2.74263	4.96698	9.30844	5.65255
Zm00001d002875	2.05444	7.068	6.31372	3.7897
Zm00001d002876	1.90495	1.57476	2.1847	3.18372
Zm00001d002878	33.2515	17.4765	14.8476	32.0767
Zm00001d002879	1.00248	2.0215	2.68971	1.27839
Zm00001d002880	23.1935	25.8355	29.1887	20.4362
Zm00001d002881	0.56918	1.25904	0.345466	0.619619
Zm00001d002882	34.8438	43.6267	45.3747	30.6587
Zm00001d002884	82.1347	99.6265	44.755	27.8008
Zm00001d002888	1.78377	1.70512	0.503869	0.727278
Zm00001d002889	70.1593	81.5763	95.5155	85.1408
Zm00001d002890	68.5065	118.381	80.1348	35.4714
Zm00001d002891	2.82113	5.19569	5.03166	2.11292
Zm00001d002893	2.40921	6.28537	5.11967	4.27741
Zm00001d002896	30.1311	22.2752	18.4195	31.1074
Zm00001d002898	0.457846	0.583684	0.426747	0
Zm00001d002899	93.719	11.276	18.3558	12.9233
Zm00001d002901	0	0.550296	1.86174	0
Zm00001d002902	0	0.453034	0.323534	0
Zm00001d002905	69.7497	57.8779	65.3327	41.6469
Zm00001d002906	0	17.2884	19.3331	0
Zm00001d002915	0.142059	0	0	0
Zm00001d002916	0.21931	0	0	0.190355
Zm00001d002917	0	13.1138	14.3407	0
Zm00001d002919	12.5474	9.01333	8.00823	13.1466
Zm00001d002925	16.9401	16.7363	18.6425	20.9475
Zm00001d002928	1.69887	3.06756	2.129	1.86959
Zm00001d002929	0.113026	0.454802	0.570806	0.190675
Zm00001d002930	1.58056	0.00898003	0	1.26239
Zm00001d002933	5.0408	2.12482	2.33224	6.96004
Zm00001d002934	0.660825	1.07217	0.0741042	1.26997
Zm00001d002936	11.4986	10.056	11.0989	12.7776
Zm00001d002937	29.4923	0.870158	0.0489975	11.2448
Zm00001d002938	3.57573	2.71852	3.46541	4.0454
Zm00001d002939	45.1329	75.4491	49.6763	30.0625
Zm00001d002940	0.13259	0.0433082	0.0581764	0.0771413
Zm00001d002941	42.0898	28.5191	27.5581	24.6039
Zm00001d002942	35.4115	23.7307	23.8235	32.4167
Zm00001d002943	92.5832	92.3551	99.6711	51.9025
Zm00001d002944	19.1407	22.15	24.9462	24.9239
Zm00001d002945	45.7988	26.5345	34.1032	43.5147
Zm00001d002946	25.5766	22.9423	32.5001	29.3514
Zm00001d002950	3.26645	3.42668	3.44148	4.90753
Zm00001d002951	0.43617	0	0.458293	0.404774
Zm00001d002952	67.6624	148.815	92.4556	88.8188
Zm00001d002953	7.7752	10.8832	13.7229	11.174
Zm00001d002954	0.354796	0.201825	0.472811	0.344934
Zm00001d002956	3.44993	8.28251	9.95963	3.87198
Zm00001d002958	1.68946	2.94576	1.2918	2.32603
Zm00001d002959	4.84851	0.388489	0	0.61757
Zm00001d002960	52.0081	25.3119	24.1193	43.4473
Zm00001d002961	1.12102	0.681356	0.469464	1.78558
Zm00001d002964	1.31701	1.02692	2.46368	2.93737
Zm00001d002965	23.1534	18.4425	10.8068	10.0267
Zm00001d002966	4.52296	9.33759	2.92832	1.38158
Zm00001d002967	1.92231	1.74415	2.48626	3.48817
Zm00001d002968	1.03396	0.89524	0.216199	0.794816
Zm00001d002969	76.3312	133.79	113.758	51.0667
Zm00001d002970	1.95019	1.50413	0.474012	0.424637
Zm00001d002971	0.268746	0.591657	0.160933	0.374435
Zm00001d002973	0.0806121	0	0	0.128361
Zm00001d002974	1.22073	0.809469	0.463459	1.39003
Zm00001d002978	11.1525	9.46307	11.2297	12.4504
Zm00001d002979	1.2286	0.16803	0.3997	0.22307
Zm00001d002980	10.7262	11.0744	7.72763	7.32178
Zm00001d002982	0.514953	0.106919	0	0
Zm00001d002984	0.492298	0	0	0
Zm00001d002989	11.9199	3.50961	2.47849	2.60385
Zm00001d002990	0	0.622019	1.45528	0
Zm00001d002991	0.487966	2.49965	1.24293	0.446652
Zm00001d002992	2.88836	3.72541	3.26765	4.97675
Zm00001d002993	0.605943	0.128027	0	0.133767
Zm00001d002996	0.614874	0	0.113162	0.171166
Zm00001d002997	0	0	0.324926	0
Zm00001d002999	0.424919	1.30396	0.597983	0.366728
Zm00001d003003	18.4653	17.7273	10.8591	10.9454
Zm00001d003004	0.107005	0.0756758	0.0645879	0.167738
Zm00001d003006	4.0865	3.5201	0.977851	2.39699
Zm00001d003007	2.70285	5.81842	3.63537	2.92864
Zm00001d003009	31.0447	30.6085	17.0734	12.3962
Zm00001d003012	0	0.06369	0	0.112632
Zm00001d003014	31.1126	26.3468	22.9564	23.59
Zm00001d003016	85.8245	176.934	136.216	46.568
Zm00001d003017	6.64123	5.87617	6.04694	5.75806
Zm00001d003019	0.0367016	0.0318176	0	0
Zm00001d003021	0	0.145333	0	0
Zm00001d003023	0.108621	0.120726	0.0903382	0.112741
Zm00001d003024	2.37812	0.51469	0	1.76628
Zm00001d003025	0.799575	0	0	0.446466
Zm00001d003028	0.460644	0	0	0
Zm00001d003031	1.32661	2.16239	2.10792	2.71536
Zm00001d003033	6.06343	7.37058	8.05746	5.97268
Zm00001d003034	14.789	7.00466	5.17848	8.40163
Zm00001d003035	6.97974	0.941534	1.31943	3.87573
Zm00001d003038	0.815495	0.493931	0.246455	0.889673
Zm00001d003039	0.534587	0.737217	0.0475683	0.363673
Zm00001d003040	1.42451	1.20189	1.10415	1.20134
Zm00001d003041	12.9515	7.44395	4.54062	11.4273
Zm00001d003044	0.0966112	0.178898	0.194582	0.393064
Zm00001d003047	0.411873	0.356416	0.118755	0.69021
Zm00001d003048	0.0497765	0.0152884	0.0825337	0.0797802
Zm00001d003049	7.34075	7.17713	9.35048	9.97403
Zm00001d003050	1.54649e-07	0.377453	8.75809e-05	0.284279
Zm00001d003051	2.89908	4.75177	2.31445	4.23794
Zm00001d003052	3.06991	6.10336	5.4808	2.16878
Zm00001d003053	3.2475	3.16653	2.06846	1.28252
Zm00001d003057	0.797819	1.16201	0.24952	0.685541
Zm00001d003058	22.0751	14.4083	12.3851	17.3455
Zm00001d003059	37.0882	31.726	24.8696	19.5702
Zm00001d003060	0.185265	0.267665	0.169607	0.10427
Zm00001d003062	21.9212	44.7607	22.2512	14.6938
Zm00001d003064	20.0732	7.74055	8.79661	7.32033
Zm00001d003066	20.1801	22.983	29.8431	19.0694
Zm00001d003068	16.8748	5.40471	7.53673	4.10658
Zm00001d003069	0	0	0.0594302	0
Zm00001d003071	6.59328	12.187	14.9361	9.21344
Zm00001d003072	11.3441	12.0608	13.388	8.911
Zm00001d003076	8.55925	6.82273	9.92839	9.00224
Zm00001d003080	0.381977	0	0	0
Zm00001d003081	133.941	143.709	156.546	171.107
Zm00001d003083	12.6029	16.9707	20.1205	18.5993
Zm00001d003084	105.059	63.0482	78.934	66.5138
Zm00001d003085	1.51171	13.1226	11.483	1.72851
Zm00001d003086	5.25942	5.3147	6.23977	6.61364
Zm00001d003087	9.13743	10.9859	13.1791	14.5923
Zm00001d003088	0	0	0	0.246229
Zm00001d003089	5.84819	3.72167	4.7268	6.2084
Zm00001d003091	33.1462	2.92254	7.40711	6.23697
Zm00001d003099	2.05991	0.674402	0.62733	1.82881
Zm00001d003101	4.785	3.08025	3.22465	5.68334
Zm00001d003102	3.09355	4.88396	1.52557	2.36045
Zm00001d003103	2.27908	0.00026786	0.301001	0.743811
Zm00001d003104	35.1299	48.4281	23.8647	22.2169
Zm00001d003106	43.9893	40.224	51.2235	55.6347
Zm00001d003107	0.28787	1.1147	1.65851	0.612024
Zm00001d003108	22.416	9.19348	5.45694	20.7274
Zm00001d003109	2.33496	1.98641	2.41933	3.12089
Zm00001d003110	2.02096	0.683863	0.939679	2.31061
Zm00001d003112	12.7897	14.5313	18.6364	17.4179
Zm00001d003114	0.806433	2.1647	1.61022	1.07463
Zm00001d003115	1.95199	1.08171	0.41102	1.45803
Zm00001d003116	1.84256	2.53281	5.94464	4.94464
Zm00001d003118	7.7546	1.80034	2.48159	8.16671
Zm00001d003119	5.05514	5.04018	5.49673	6.62765
Zm00001d003120	2.36087	0.104916	0	3.13702
Zm00001d003123	2.39526	1.92526	2.26792	3.1188
Zm00001d003124	7.73845	6.12933	5.23465	4.73708
Zm00001d003125	1.21013	0.874267	1.63356	2.11233
Zm00001d003127	136.773	156.95	267.612	151.618
Zm00001d003128	0.258112	0.470812	0.99074	0.303439
Zm00001d003129	6.89196	6.06707	5.12949	9.80521
Zm00001d003136	0.198619	0	0	0
Zm00001d003138	0	4.13306	7.18819	0
Zm00001d003140	0	0	0.0438351	0.243327
Zm00001d003142	0.209792	0	0	0.0440428
Zm00001d003143	0	0.0462442	0.025872	0.0384133
Zm00001d003144	0.25599	0	0.336805	0
Zm00001d003146	0	0.141624	0.366967	0
Zm00001d003147	18.5776	18.7173	20.7479	23.6853
Zm00001d003148	3.59142	1.36381	1.13432	4.35304
Zm00001d003149	1.61239	1.56925	2.24302	0.910126
Zm00001d003151	0.0303005	0	0.0243033	0.0543018
Zm00001d003155	0.390821	0.338179	0.50358	0.380955
Zm00001d003157	740.95	776.503	393.511	414.705
Zm00001d003158	3.66351	0.126173	0.266324	5.41128
Zm00001d003159	131.294	82.4023	96.1794	112.237
Zm00001d003160	0	0	0.0859764	0.159155
Zm00001d003161	0.127617	0.257238	0.474818	0.315808
Zm00001d003162	1.85006	1.07596	0	0.3577
Zm00001d003164	37.583	34.8901	25.3067	31.5349
Zm00001d003166	1.2581	2.58341	1.81513	2.31598
Zm00001d003167	2.94241	3.24865	2.12726	2.19725
Zm00001d003172	32.0918	68.9059	41.3688	17.0062
Zm00001d003174	162.868	89.2177	42.2409	67.528
Zm00001d003175	2.16237	4.22079	1.03131	1.48564
Zm00001d003176	3.31605	0.851775	1.82578	4.60784
Zm00001d003179	9.77208	8.54675	10.4084	12.1548
Zm00001d003180	7.71093	7.87932	6.03829	5.54324
Zm00001d003181	39.0938	48.1622	36.7504	12.5124
Zm00001d003182	30.415	61.0859	51.5291	15.5189
Zm00001d003183	0	1.35941	0.611892	0
Zm00001d003185	7.30887	1.88084	0.344745	1.09401
Zm00001d003186	5.43919	0.661158	0.470361	0.984604
Zm00001d003187	0.80459	1.54077	0.580435	0.942206
Zm00001d003188	14.3169	6.13226	7.06095	1.57171
Zm00001d003190	354.222	28.1469	282.736	22.1995
Zm00001d003191	18.4809	2.46276	2.17518	3.26714
Zm00001d003193	24.1235	12.5606	7.02721	16.2035
Zm00001d003194	0.45139	0.949305	4.32962	0.40735
Zm00001d003195	26.3856	30.2999	27.7816	15.3896
Zm00001d003196	1.25162	1.15571	0.644895	1.08805
Zm00001d003197	20.6927	22.1547	9.98175	7.18645
Zm00001d003198	5.72158	7.75583	8.40078	7.64796
Zm00001d003200	5.91225	5.30524	6.08093	7.19304
Zm00001d003203	2.4912	2.84252	2.64105	3.32008
Zm00001d003207	8.63166	9.30814	10.6065	10.3345
Zm00001d003209	0.809431	0.170214	0.598503	0.174251
Zm00001d003210	6.3991	0.0369493	0	4.19873
Zm00001d003212	5.34988	2.83746	1.60017	2.02261
Zm00001d003213	4.45885	7.14274	3.06132	2.94776
Zm00001d003214	3.23921	2.60353	3.17896	3.52215
Zm00001d003220	10.8532	10.5837	9.63075	11.6813
Zm00001d003222	6.05882	6.29476	5.54516	7.44608
Zm00001d003223	0.36125	7.11648e-06	3.94777e-06	2.06999e-05
Zm00001d003224	2.22737	2.55925	4.13461	3.30942
Zm00001d003226	0.436155	0.0913688	0.299886	0.507615
Zm00001d003227	0.153593	0.425104	0.358663	0.409098
Zm00001d003228	13.3441	14.1702	8.39413	7.79509
Zm00001d003229	0	0	0.063208	0.0789771
Zm00001d003235	0	0	0.644781	0.313247
Zm00001d003239	0.905252	0	0	0.83275
Zm00001d003240	0	1.035	1.05792	0
Zm00001d003242	43.8292	41.7792	40.3695	32.5899
Zm00001d003245	9.5683	7.03553	5.16235	8.34096
Zm00001d003246	0.945784	1.91843	1.76954	1.64492
Zm00001d003247	184.901	270.479	152.936	111.928
Zm00001d003248	10.3361	11.889	14.7663	11.5964
Zm00001d003249	0.0551026	0.350417	0.318457	0.203978
Zm00001d003250	2.11603	2.49761	1.96261	3.11392
Zm00001d003251	1.14661	3.51544	0.899696	1.17105
Zm00001d003252	4.12891	6.84421	6.26906	7.85066
Zm00001d003254	10.2822	11.8295	19.9183	13.0533
Zm00001d003256	6.89025	7.18731	8.55517	9.58659
Zm00001d003257	23.1791	26.9266	29.0045	21.1996
Zm00001d003258	11.4171	9.76894	9.18563	9.40347
Zm00001d003259	4.09029	2.93893	2.56142	4.88547
Zm00001d003261	0.0496864	0.814401	0.82703	0.202481
Zm00001d003262	9.16339	10.6056	11.8839	11.3433
Zm00001d003264	1.06161	1.40906	0.620596	1.24982
Zm00001d003265	64.2444	64.337	85.9283	78.2806
Zm00001d003266	0.296332	0.702527	0.609473	0.818203
Zm00001d003267	3.68985	0.291187	0.64864	2.55541
Zm00001d003268	7.27929	13.4846	5.15073	5.13606
Zm00001d003271	55.1364	27.2926	38.4693	20.9221
Zm00001d003272	4.36853	2.22396	1.44002	0.949953
Zm00001d003274	8.31154	5.755	5.37671	9.27912
Zm00001d003275	11.0165	13.5058	18.2907	20.856
Zm00001d003276	21.4444	16.236	11.1907	6.89626
Zm00001d003277	8.18247	12.6366	12.7039	4.09948
Zm00001d003280	0.687129	0.806712	1.58475	0.648858
Zm00001d003281	17.8477	57.2112	30.2801	20.7319
Zm00001d003282	18.5103	36.7912	62.8523	22.0509
Zm00001d003283	8.4142	7.96117	9.13195	0.803881
Zm00001d003284	13.856	14.0624	17.1851	15.2995
Zm00001d003287	75.1658	0.95334	4.1195	5.15977
Zm00001d003288	40.1767	58.497	63.8915	31.3984
Zm00001d003289	0.136552	0.283285	0.0964463	0
Zm00001d003290	0.0245143	0	0	0.185777
Zm00001d003291	15.3337	17.4143	13.1703	14.3063
Zm00001d003292	3.47679	3.36326	3.20771	2.82963
Zm00001d003293	0.220614	0.116378	0.203441	0.472261
Zm00001d003295	0.905302	2.8227	3.76863	1.38806
Zm00001d003296	0	0.762208	0.275479	0.245403
Zm00001d003297	0.644163	0.216624	0.182317	0.329672
Zm00001d003300	0.0288232	0	0	0.023139
Zm00001d003301	0.356655	1.3195	0.79754	0.655921
Zm00001d003302	1.82013	1.73262	1.82556	2.35411
Zm00001d003306	0	11.8629	3.70758	0
Zm00001d003308	2.51048	3.06248	3.48244	3.02615
Zm00001d003309	100.549	79.1402	86.7148	52.7012
Zm00001d003310	5.95207	5.38662	4.57644	4.4173
Zm00001d003311	339.607	210.177	60.5728	160.721
Zm00001d003312	0.257822	1.8855	1.2519	0
Zm00001d003313	3.87835	2.04623	1.62019	4.9174
Zm00001d003314	24.2739	11.3374	13.5266	12.0515
Zm00001d003315	4.72118	1.52628	2.35461	0.330697
Zm00001d003317	0.311738	1.74686	2.06583	0.42117
Zm00001d003319	0.0232029	0.1461	0.0933073	0.103014
Zm00001d003320	0.485905	0.7	0	0
Zm00001d003321	0.214282	0.946451	0.708941	0.225372
Zm00001d003322	1.79055	1.80838	1.36253	2.20767
Zm00001d003328	16.2185	14.0844	14.8826	14.7434
Zm00001d003329	6.9699	5.85115	6.09508	9.64358
Zm00001d003331	0.0365413	0.101635	0.0321228	0.0978838
Zm00001d003332	0	0	0.439039	0
Zm00001d003333	3.4358	2.45088	2.27697	5.6856
Zm00001d003334	6.18753	4.1927	8.47304	6.59179
Zm00001d003344	0.242611	0	0	0
Zm00001d003345	8.17491	9.25406	10.9338	8.2529
Zm00001d003346	515.265	363.065	243.83	212.081
Zm00001d003347	21.3138	10.3276	12.2848	15.851
Zm00001d003349	51.5283	54.6272	15.0749	43.6172
Zm00001d003352	6.45829	8.12264	8.56288	5.68105
Zm00001d003354	0.178285	0.139778	0.202265	0.36349
Zm00001d003356	1.03722	0.105864	0.101611	0.41286
Zm00001d003358	3.29288	5.16281	1.66509	1.17435
Zm00001d003365	0	0.509224	0	0
Zm00001d003368	0.0949129	0.512592	0.292561	0.316733
Zm00001d003369	4.53476	9.29682	12.8591	9.7223
Zm00001d003370	0	0.345667	0.635595	0
Zm00001d003372	4.23754	4.127	5.91696	4.20003
Zm00001d003373-2	0.264115	0.576274	0.24269	0.685393
Zm00001d003373-3	0.0895662	0	0	0.0285833
Zm00001d003375	4.70892	0	0	0
Zm00001d003376	2.72498	3.8316	4.11931	3.83973
Zm00001d003377	0.0651641	0.0584387	0.0994755	0.205972
Zm00001d003378	5.92436	1.68275	1.9412	9.48125
Zm00001d003379	341.822	769.761	554.968	255.993
Zm00001d003380	17.4664	28.7451	29.9361	16.3227
Zm00001d003381	144.538	105.579	71.4825	68.4829
Zm00001d003382	3.71991	3.48278	4.82724	6.19032
Zm00001d003386	1.83811	9.76235	5.77113	1.91581
Zm00001d003390	12.2226	13.8904	8.11373	8.51194
Zm00001d003392	3.01164	6.10521	4.58175	5.00209
Zm00001d003393	33.5922	31.9521	27.8277	31.9553
Zm00001d003394	31.96	43.5534	39.8907	33.2918
Zm00001d003395	39.1422	22.2286	28.6078	41.1672
Zm00001d003398	149.012	234.374	328.793	168.922
Zm00001d003399	70.5224	21.6152	8.82847	27.3572
Zm00001d003400	3.36324	5.44359	2.98313	3.27725
Zm00001d003401	733.394	431.28	273.385	346.65
Zm00001d003404	0.327732	0.0942285	0.0932196	0.0890985
Zm00001d003406	1.47432	1.18993	0.736596	0.447245
Zm00001d003409	3.85079	0.269979	0.0121031	3.008
Zm00001d003411	3.08715	0.648679	1.00167	2.05976
Zm00001d003412	0.669492	2.97841	0.825635	0.0829747
Zm00001d003414	25.4666	10.8899	4.83643	10.6247
Zm00001d003415	4.65164	4.71244	6.94908	7.9947
Zm00001d003417	1.27145	2.03821	1.93034	2.02905
Zm00001d003420	24.3455	18.8099	86.804	0
Zm00001d003422	2.7189	9.19624	11.0829	3.58418
Zm00001d003423	2.29795	5.49707	5.00118	4.90093
Zm00001d003425	19.1502	18.5304	12.7981	16.7933
Zm00001d003426	1.52118	6.16002	2.58383	2.40999
Zm00001d003427	6.78457	7.42006	8.26058	8.92127
Zm00001d003428	26.3807	12.0585	11.7657	16.5754
Zm00001d003429	0.0998225	0	0	0.362001
Zm00001d003430	1.4443	3.398	2.81613	2.41752
Zm00001d003431	0.455233	0.144342	0.119874	0.185755
Zm00001d003432	26.7512	21.4532	18.1419	10.321
Zm00001d003434	19.9765	6.08359	2.95696	4.00932
Zm00001d003436	0.534857	0.0626579	0.135316	0
Zm00001d003438	6.07189	2.22315	2.45858	4.67888
Zm00001d003439	0	0.064099	0.0587021	0.0195221
Zm00001d003446	82.4443	62.0116	20.9318	40.6796
Zm00001d003448	10.0803	10.6589	8.16481	6.52427
Zm00001d003451	10.1169	1.41903	3.53957	5.81842
Zm00001d003457	205.713	199.601	108.064	63.0794
Zm00001d003459	1.01949	0	0.8881	0.668576
Zm00001d003460	6.86674	4.7596	6.01875	8.48528
Zm00001d003462	8.88433	10.183	10.2338	7.29696
Zm00001d003464	2.57231	6.6872	7.26875	5.41077
Zm00001d003468	75.7291	51.4011	30.7149	30.1355
Zm00001d003469	2.69774	0.999145	0.0630788	0.406787
Zm00001d003470	9.10199	7.10702	9.13576	16.1979
Zm00001d003471	3.32692	1.18822	1.15268	1.05198
Zm00001d003472	2.40734	2.31299	1.89019	1.73654
Zm00001d003473	0.293588	0.0505367	0.126742	0.134363
Zm00001d003474	0.044507	0	0.275112	0.0749775
Zm00001d003476	5.98194	5.94621	8.02918	7.80214
Zm00001d003477	8.17313	7.54568	3.38191	4.48474
Zm00001d003483	0	0.395476	0.216623	0
Zm00001d003488	0.18928	0.108558	0.0607325	0
Zm00001d003489	0	4.80208	3.76064	0
Zm00001d003491	1.75896	1.34569	0.947933	2.16986
Zm00001d003492	2.81106	1.32867	1.20769	1.18962
Zm00001d003493	30.9161	27.5389	20.7756	19.4614
Zm00001d003495	22.8966	16.2102	17.1681	13.7185
Zm00001d003496	0.0611179	0.0519803	0.047411	0.328672
Zm00001d003497	57.8862	52.4164	44.4316	30.5674
Zm00001d003499	3.5023	4.39686	2.80113	1.15587
Zm00001d003500	20.425	26.6995	9.41682	7.1641
Zm00001d003501	0.683005	0.877971	0.207455	0.959098
Zm00001d003502	4.06678	6.55876	5.55863	5.4115
Zm00001d003504	31.0225	30.8842	22.199	23.6342
Zm00001d003505	3.57977	10.3364	1.24306	3.13724
Zm00001d003508	6.15394	2.48418	1.19846	1.54987
Zm00001d003509	6.41221	9.84293	14.6059	8.60977
Zm00001d003510	0	0.148963	0	0.0779786
Zm00001d003511	5.72262	3.04769	3.70621	3.1075
Zm00001d003512	0.892104	0.277002	0.142638	1.1558
Zm00001d003515	10.0615	3.94134	3.2198	3.50153
Zm00001d003518	5.66275	6.28807	6.83118	7.67859
Zm00001d003519	0.0418103	0	0	0.0350466
Zm00001d003520	4.11232	6.49651	5.18476	2.75272
Zm00001d003522	0.128163	0	0.312711	0.145741
Zm00001d003523	1.44074	0.406986	0.385541	0
Zm00001d003524	14.3641	1.67568	2.53765	4.01382
Zm00001d003525	0.299878	0.670009	0.814	1.20745
Zm00001d003531	0.0453356	0	0	0.0403095
Zm00001d003533	20.131	12.644	6.75459	11.1369
Zm00001d003534	0.00539959	0.522091	0.00244883	4.51179e-05
Zm00001d003538	61.77	75.7319	90.3	34.3179
Zm00001d003539	80.966	90.0663	88.5865	77.403
Zm00001d003540	3.58668	2.9355	4.9741	6.38388
Zm00001d003543	0.0492044	1.12683e-05	0.574283	0.0760517
Zm00001d003544	2.38465	2.07492	0.969426	1.12892
Zm00001d003545	0	34.9911	22.1481	1.14922
Zm00001d003546	6.01198	13.5935	5.84883	5.45465
Zm00001d003549	3.9725	0.0935117	0	2.68265
Zm00001d003552	68.0049	98.9013	94.1178	41.213
Zm00001d003553	1.17114	0.248295	0.442668	0.50876
Zm00001d003554	26.474	388.172	201.342	12.5196
Zm00001d003555	0.429712	2.99563	1.062	0.577393
Zm00001d003556	6.79748	6.93565	6.54624	7.26531
Zm00001d003559	0.839843	0.846055	0.388426	0.754523
Zm00001d003563	0	0.930859	0.632769	0.0833858
Zm00001d003566	2.9715	5.01956	7.79157	4.46693
Zm00001d003569	0.293858	0.206791	0.101291	0.1472
Zm00001d003572	0.912616	0.702688	0.538135	1.22552
Zm00001d003575	2.9559	1.0478	1.20936	0.666186
Zm00001d003577	0.121195	0	0	0.0918732
Zm00001d003578	0.033013	0	0	0.036254
Zm00001d003581	0.258775	0.657472	0	0.224149
Zm00001d003583	0	0.628874	0	0
Zm00001d003584	4.35062	3.86837	7.77567	1.58669
Zm00001d003588	1.22288	16.9017	18.8252	4.0999
Zm00001d003589	3.05915	2.4362	2.37258	2.62209
Zm00001d003590	8.64373	13.3818	18.1412	16.4307
Zm00001d003593	5.5258	10.2821	6.72319	6.72284
Zm00001d003598	1.49261	3.13533	0.277409	1.01168
Zm00001d003600	4.1104	10.5545	4.73043	8.21283
Zm00001d003601	11.2641	13.7907	16.2591	14.2885
Zm00001d003602	8.55145	13.6747	17.073	15.0791
Zm00001d003603	7.1489	2.68079	0.633619	3.81222
Zm00001d003606	0.31512	0.109438	0.218876	0.375423
Zm00001d003607	0.419558	0.245406	0.944248	0.624829
Zm00001d003610	0	4.27619	4.91791	0
Zm00001d003611	7.76023	8.10916	8.53011	9.86082
Zm00001d003613	23.2393	24.3709	26.9693	27.2773
Zm00001d003614	1.06593	1.21701	0.376722	0.860245
Zm00001d003615	4.78694	3.32191	3.45375	5.52539
Zm00001d003616	32.0651	13.1208	11.3954	25.1287
Zm00001d003617	1.38082	0.92917	0.652513	2.15288
Zm00001d003618	0.530088	0.398236	0.698286	0.767523
Zm00001d003620	5.61399	0.627911	0.41433	8.17817
Zm00001d003621	2.995	2.08783	2.1376	3.48339
Zm00001d003624	0	0	0.804472	0
Zm00001d003626	0.182175	0.234688	0.151415	0.457345
Zm00001d003630	22.0588	15.0266	15.1063	17.2852
Zm00001d003631	1.74417	0.501966	0	0.979211
Zm00001d003632	40.3861	28.3164	17.3555	20.1983
Zm00001d003639	1.41305	0	0	0
Zm00001d003640	4.12632	2.343	2.14727	4.86151
Zm00001d003643	21.2597	16.2102	20.6528	19.325
Zm00001d003644	0.694188	0.878081	0.835666	1.40013
Zm00001d003645	1.58324	4.52228	2.30239	2.47104
Zm00001d003648	3.87716	1.65119	2.79371	7.31914
Zm00001d003649	0.439462	0.320568	0.155875	0.57491
Zm00001d003650	2.15561	7.42983	5.37479	1.293
Zm00001d003652	9.41317	8.42677	7.42646	9.06865
Zm00001d003653	160.302	149.843	114.044	108.745
Zm00001d003654	3.27812	5.02552	6.35711	4.93631
Zm00001d003655	1.66186	1.97645	2.5687	1.51833
Zm00001d003656	0.0444053	0	0	0
Zm00001d003657	0.0816952	0.137571	0	0.0701776
Zm00001d003658	5.35086	1.65127	1.79579	2.66408
Zm00001d003659	10.1921	29.5517	21.9298	13.7306
Zm00001d003660	5.49587	15.551	17.3988	6.21899
Zm00001d003663	6.65443	6.59884	9.08613	9.16242
Zm00001d003664	1.46847	3.03999	3.84248	2.88272
Zm00001d003666	3.44207	8.09397	2.43433	1.75494
Zm00001d003667	0.199451	0.117868	0.232904	0.300557
Zm00001d003668	1.0819	0.657123	0.288288	1.9815
Zm00001d003669	24.7203	43.785	33.3712	15.5824
Zm00001d003670	0.626922	1.28161	1.77095	0.659735
Zm00001d003671	37.8847	81.9908	59.8375	21.8048
Zm00001d003672	132.955	89.348	58.9122	70.6134
Zm00001d003673	6.60841	4.88039	3.59708	6.43171
Zm00001d003676	6.87993	0	0.0812768	0.91289
Zm00001d003677	250.5	199.598	115.985	85.2756
Zm00001d003678	3.66627	1.99444	1.94755	2.89762
Zm00001d003679	1.60178	2.43352	2.08388	3.22781
Zm00001d003680	28.7519	27.6535	26.6829	21.9573
Zm00001d003683	38.3149	27.769	33.5193	35.6466
Zm00001d003684	7.63802	7.63846	8.13716	6.02939
Zm00001d003685	34.0455	34.102	35.0196	27.1693
Zm00001d003690	0	4.93697	8.53584	0
Zm00001d003707	0.269065	1.77802	0.0867682	0.561338
Zm00001d003709	92.2087	67.6702	37.1198	37.5677
Zm00001d003710	0.792419	1.42161	2.81399	1.60973
Zm00001d003712	2.52524	50.3925	87.5487	0.808762
Zm00001d003713	2.05728	1.45048	0.978293	1.97306
Zm00001d003714	0	0	0	0.137579
Zm00001d003715	0.143874	0.683567	0.0618765	1.27293
Zm00001d003718	0	2.84619	1.00414	0.132029
Zm00001d003719	0.571439	1.06865	1.27992	0.491808
Zm00001d003728	0	0.0594077	0.122057	0
Zm00001d003729	159.254	85.6188	59.538	65.1162
Zm00001d003730	185.629	60.1722	44.0575	88.5002
Zm00001d003736	1.21711	0.0765203	0	1.02592
Zm00001d003742	0.0977728	0.236791	0.249716	0.130577
Zm00001d003743	0.884036	0.567554	0.447125	0.76362
Zm00001d003744	0.565934	0.463271	0.469353	0.286805
Zm00001d003749	66.5345	62.173	16.804	31.741
Zm00001d003750	10.1916	5.89129	7.5471	10.1275
Zm00001d003751	62.8214	152.934	218.044	41.5481
Zm00001d003754	0.155086	0.940092	0.539841	0.144712
Zm00001d003756	31.0212	9.22351	5.24266	13.993
Zm00001d003757	37.3625	23.6471	8.92883	38.1487
Zm00001d003760	0	1.2642	0.16706	0
Zm00001d003761	0.386078	0.335511	0	0.341646
Zm00001d003762	0.288176	2.49932	0.892489	0.407425
Zm00001d003763	1.46628	0.000226089	0.847541	0
Zm00001d003765	0.408142	0.1858	8.00199e-07	1.1061
Zm00001d003767	2.32408	0	0.139574	0
Zm00001d003770	23.5741	14.8095	14.7006	10.7821
Zm00001d003773	8.44895	7.37814	8.96067	12.6333
Zm00001d003774	0.10406	0.34807	0.211378	0
Zm00001d003775	18.2104	17.5391	12.6419	10.9564
Zm00001d003776	117.9	380.144	92.3546	46.5595
Zm00001d003778	2.32769	1.34041	1.75841	2.25983
Zm00001d003779	2.13879	7.87751	3.28708	0.76451
Zm00001d003780	0.162229	3.73381	0.477375	0.285224
Zm00001d003781	14.0833	18.3974	15.9829	11.8375
Zm00001d003784	18.8651	25.2318	19.8237	12.2094
Zm00001d003785	0	1.23703	1.57821	0
Zm00001d003789	0.0768745	1.38931	1.64451	0
Zm00001d003790	0	0.155262	0.747541	0
Zm00001d003791	0.464029	0.329531	0.380425	0.613253
Zm00001d003793	0.195753	0.0447902	0.0770253	0.274945
Zm00001d003794	0.230222	0.43845	0.315358	0.238153
Zm00001d003796	0	0.800052	1.10732	0.101369
Zm00001d003800-2	18.0346	3.87703	2.16794	10.2452
Zm00001d003801	3.90618	0.902162	0.131806	10.9248
Zm00001d003807	2.91934	2.62118	1.74717	3.20375
Zm00001d003811	0.991686	0.289693	0.195057	1.39827
Zm00001d003812	4.21428	3.45445	3.61644	5.8579
Zm00001d003813	3.22532	3.51846	2.62105	3.85957
Zm00001d003817	31.9127	25.5952	28.1533	44.5188
Zm00001d003822	60.5656	54.0949	43.1613	37.3341
Zm00001d003823	44.8449	57.2218	35.0853	24.3531
Zm00001d003829	0.603213	0.248806	0.594464	1.42448
Zm00001d003830	22.9139	17.6918	25.0132	10.0097
Zm00001d003833	47.1658	11.1205	8.75096	13.239
Zm00001d003836	5.67254	5.42959	4.91475	5.26284
Zm00001d003839	7.28236	8.44101	13.8106	8.3131
Zm00001d003840	95.4317	117.601	75.8577	38.9229
Zm00001d003841	1.7779	0.0827034	0	0.176667
Zm00001d003846	4.31163	1.99361	1.07567	6.54666
Zm00001d003847	1.65196	0.768764	0.747573	1.63691
Zm00001d003848	1.50765	2.02103	2.11414	1.53518
Zm00001d003850	47.257	33.0094	24.1564	22.0357
Zm00001d003851	5.02695	3.94815	4.47684	8.82974
Zm00001d003852	1.33176	2.23051	1.42392	0.78991
Zm00001d003855	3.23889	2.03602	3.07077	3.63699
Zm00001d003856	10.8678	8.23491	2.23547	7.90784
Zm00001d003857	50.2381	59.8688	78.5479	50.4913
Zm00001d003861	17.7317	9.12421	7.12159	6.85138
Zm00001d003863	0	0.0786827	0.033765	0.0361408
Zm00001d003864	3.45206	5.57677	5.53196	5.2198
Zm00001d003865	0.106367	0	0	0
Zm00001d003866	1.02036	0.624511	1.24404	0.355508
Zm00001d003869	14.7612	22.7299	4.94853	7.46996
Zm00001d003871	0	0.366527	0	0
Zm00001d003875	1.01569	2.31872	2.16654	2.69537
Zm00001d003877	1.12075	1.26426	0.64802	0
Zm00001d003878	14.8378	12.1363	13.2799	18.1209
Zm00001d003879	72.2964	70.0849	63.3799	59.2361
Zm00001d003884	0.113548	1.25022	0.557435	0
Zm00001d003885	0.226579	0	0.0445258	0.0448872
Zm00001d003888	3.92591	5.05513	2.79947	1.92828
Zm00001d003889	10.187	5.9716	4.95955	5.00807
Zm00001d003890	3.84974	3.90592	4.20102	3.47266
Zm00001d003894	8.44813	7.14422	7.58851	10.99
Zm00001d003895	15.7322	29.8128	14.4438	7.85766
Zm00001d003896	235.034	459.793	357.416	130.348
Zm00001d003897	1.15621	0.405391	0	0.860099
Zm00001d003900	0.137693	0	0	0
Zm00001d003902	2.71906	2.29347	2.5113	2.77886
Zm00001d003904	26.38	25.5697	25.5987	18.5422
Zm00001d003905	4.04619e-05	3.4054e-06	7.02805e-06	0.577089
Zm00001d003911	37.1761	37.9282	29.0453	27.5258
Zm00001d003912	3.00042	8.24666	8.49374	13.2289
Zm00001d003913	1.35944	0.672006	0.940901	0.814269
Zm00001d003914	1.02499	0	0	0
Zm00001d003917	9.45796	8.30216	9.88487	9.94955
Zm00001d003922	6.04763	4.20526	6.42433	5.86033
Zm00001d003923	18.2675	19.7367	24.5531	21.998
Zm00001d003924	11.1611	10.5633	4.3031	3.13182
Zm00001d003925	9.59939	11.4357	9.81375	12.1136
Zm00001d003928	12.0625	9.35203	16.3278	13.1839
Zm00001d003929	8.28395	5.95208	2.0563	3.58571
Zm00001d003930	7.50028	4.02142	6.06204	3.95849
Zm00001d003931	22.8923	5.50904	3.26038	10.4677
Zm00001d003934	0	0	0	0.185144
Zm00001d003935	7.6227	6.97754	7.26089	5.13342
Zm00001d003937	0.830346	0.728775	0.665121	0.736059
Zm00001d003938	128.345	239.895	175.9	193.43
Zm00001d003939	34.6285	57.596	41.4048	62.0648
Zm00001d003941	19.7753	27.0397	31.3709	26.42
Zm00001d003945	203.911	158.3	152.828	126.331
Zm00001d003947	11.1916	7.91509	9.51503	10.6677
Zm00001d003948	2.37621	2.74098	1.327	3.37264
Zm00001d003949	0.518478	0.611002	0.493622	0.712813
Zm00001d003950	2.17158	2.76977	2.85427	3.31715
Zm00001d003957	5.55521	5.30044	5.01858	4.50066
Zm00001d003958	2.1735	1.72554	1.9985	3.60472
Zm00001d003962	547.724	321.41	164.208	238.58
Zm00001d003966	0	0	3.52107	0
Zm00001d003967	0	0.160298	0.24826	0
Zm00001d003969	6.77099	10.1925	7.43305	10.0629
Zm00001d003972	0.221992	0.0379442	0.0921377	0.129802
Zm00001d003974	117.971	88.2572	98.1125	170.33
Zm00001d003975	5.72748	12.9522	14.967	5.01959
Zm00001d003978	1.05484	0.905311	1.42823	0.231839
Zm00001d003981	27.5144	5.2759	3.15637	5.93852
Zm00001d003982	82.3641	1.80547	0.408564	28.8151
Zm00001d003983	4.57904	3.30829	4.2159	2.82698
Zm00001d003984	6.92239	5.52091	10.1082	8.00211
Zm00001d003986	0	0.0267343	0.132831	0.0473757
Zm00001d003993	2.99877	3.93086	1.48589	1.52382
Zm00001d003996	0	0.0803163	0.138529	0.117548
Zm00001d003999	78.5569	6.84778	3.24269	12.8101
Zm00001d004004	0	0.531432	0.15238	0
Zm00001d004006	5.46789	9.17668	12.9084	6.87311
Zm00001d004007	0.37976	0	0.18109	0.164416
Zm00001d004009	61.2366	54.6712	35.9233	27.7442
Zm00001d004012	3.51174	3.71742	5.20373	3.59597
Zm00001d004013	4.83222	1.43275	0.510064	0.387951
Zm00001d004015	0.309822	0.0501385	0.309668	0.369705
Zm00001d004019	11.1945	14.0707	23.1676	14.8627
Zm00001d004020	0.57821	0.765281	1.231	0.846879
Zm00001d004021	0.546397	0.781145	1.06488	0.779025
Zm00001d004022	4.23271	1.80895	3.71678	4.68978
Zm00001d004023	4.43948	3.30026	4.6513	6.48182
Zm00001d004036	0.90083	1.38052	1.02013	1.64902
Zm00001d004040	0.0537129	0	0.230924	0.21753
Zm00001d004042	0.796231	0.17251	0.0733791	2.03856
Zm00001d004048	24.3879	42.6193	11.3005	14.7889
Zm00001d004051	5.97408	5.98976	4.79872	6.34574
Zm00001d004052	248.189	268.685	285.095	206.579
Zm00001d004053	3.22946	2.80825	11.2697	4.90119
Zm00001d004055	4.30238	2.03264	1.8608	3.80846
Zm00001d004057	2.83416	3.5852	2.83639	2.04739
Zm00001d004058	0.426553	0.237229	0.598506	0.317585
Zm00001d004065	0.676282	0.0839585	0	0.171955
Zm00001d004066	0.205932	0	0	0
Zm00001d004070	9.04407	12.1779	12.5508	11.1296
Zm00001d004071	0.195826	0.0709546	0.245981	0.219614
Zm00001d004072	0.320401	0	0.167356	0
Zm00001d004073	0.0733751	0.359753	0.179632	0.186544
Zm00001d004075	17.0124	9.33135	4.39228	3.03863
Zm00001d004078	0.448771	0.191233	0.665239	0.126387
Zm00001d004079	0.584661	0.336627	0.180101	0.164342
Zm00001d004086	68.3437	33.5914	18.0675	32.1616
Zm00001d004088	0.18687	0	0	0.14424
Zm00001d004089	0	0	0	0.4677
Zm00001d004090	1.98052	3.3398	3.87222	4.68044
Zm00001d004091	12.8987	17.1486	14.786	11.1818
Zm00001d004094	0.148029	0.779728	0.397558	0.278973
Zm00001d004095	1.55882	2.3428	1.60689	2.58492
Zm00001d004096	17.1558	4.14772	4.0819	0
Zm00001d004099	1.66905	1.06772	1.0356	2.7991
Zm00001d004115	0	0.560976	0.527497	0
Zm00001d004118	3.5879	2.83002	2.38807	4.76262
Zm00001d004119	15.6228	16.8942	18.2875	21.433
Zm00001d004121	10.7856	7.20426	15.146	10.4936
Zm00001d004123	24.4917	23.3193	32.3152	29.7229
Zm00001d004125	16.1222	17.2872	21.0922	21.8921
Zm00001d004126	0	0.169709	0	0
Zm00001d004127	0	0.0323482	0.109376	0
Zm00001d004128	0	0.154073	0.797521	0
Zm00001d004129	0	0.3223	0.0983891	0.203135
Zm00001d004130	0.65708	0.222066	0.273813	0.783444
Zm00001d004132	1.72514	2.23443	1.93199	3.34391
Zm00001d004133	0.954713	2.17349	0.992849	0.717311
Zm00001d004136	14.0709	10.3633	13.1464	14.3354
Zm00001d004137	0.45944	0	0	1.16526
Zm00001d004138	17.6534	8.9143	9.78644	19.8627
Zm00001d004139	13.6181	14.9341	17.6587	17.7077
Zm00001d004140	3.58953	3.67717	4.2214	3.99479
Zm00001d004143	1.94732	4.11183	3.87855	2.85104
Zm00001d004152	2.31128	4.89608	3.9454	2.7606
Zm00001d004154	2.29789	1.49252	3.06607	3.34436
Zm00001d004159	2.85875	1.98265	2.04478	2.50218
Zm00001d004162	2.6732	0	0	2.53706
Zm00001d004164	0.941258	0.508828	0.540519	0.176949
Zm00001d004165	1.1137	2.99043e-05	0.000165653	0.360448
Zm00001d004167	6.63049	6.78725	5.03264	3.39454
Zm00001d004168	1.56035	1.71098	1.81462	2.33831
Zm00001d004169	10.4826	9.31816	11.3642	12.1145
Zm00001d004171	3.5987	0.417664	0.458291	9.05316
Zm00001d004172	24.4324	30.1646	31.2308	23.4302
Zm00001d004176	31.482	27.7356	29.2527	39.1352
Zm00001d004187	0	0.206418	0.216146	0.0695808
Zm00001d004190	1.91445	1.93236	3.22678	2.95051
Zm00001d004193	15.9605	10.706	12.0056	21.0068
Zm00001d004196	0.889664	1.07494	0.578845	0.730471
Zm00001d004198	370.812	275.056	162.986	149.817
Zm00001d004200	9.40082	8.99803	6.65422	6.98234
Zm00001d004203	2.72604	0	0.645327	1.866
Zm00001d004208	6.9198	10.9949	13.6521	6.52344
Zm00001d004209	0.578453	0.272989	0.309921	2.09891
Zm00001d004215	4.73456	4.7023	4.94281	5.76934
Zm00001d004220	0.203744	1.05802	1.01308	0.415476
Zm00001d004230	0.098238	0.0904646	0	0.0408118
Zm00001d004231	8.50744	13.3084	8.82094	6.52863
Zm00001d004234	0	0.2826	0.0311196	0.0300835
Zm00001d004243	1.35812	0.0727069	0.173091	0.960208
Zm00001d004245	0.141988	0	0	0.0538463
Zm00001d004248	1.64219	0.0918512	0.301524	0.417014
Zm00001d004252	0.420217	0	0.181841	0.180114
Zm00001d004260	3.84406	1.55481	1.76598	4.33793
Zm00001d004270	8.12851	6.72893	9.61131	9.94971
Zm00001d004282	0.220736	0.0421994	0	0.261158
Zm00001d004287	0	0.238248	0	0
Zm00001d004298	1.98022	0.415557	0.398843	1.22688
Zm00001d004300	8.43771	9.6882	13.7383	15.1374
Zm00001d004301	0	0	0	0.213444
Zm00001d004305	0.553504	0.471954	0.0691016	0.26667
Zm00001d004324	0	0	0.171265	0.0490882
Zm00001d004326	0.0254563	0	0	0
Zm00001d004333	0.360625	0	0	0.812788
Zm00001d004335	0.501245	0.245764	0.12313	0.373482
Zm00001d004339	0.294644	0.367824	0.446314	0.48118
Zm00001d004340	0.585407	1.41166	0.633477	0.889006
Zm00001d004342	0.0566811	0	0	0
Zm00001d004354	3.62045	1.106	0.966845	1.6296
Zm00001d004357	115.517	242.463	198.661	51.3035
Zm00001d004358	0	0.0675443	0.0871721	0.0863303
Zm00001d004361	2.72303	2.23476	1.28776	2.65227
Zm00001d004362	0.659087	0	0	1.47461
Zm00001d004363	4.86839	11.0883	5.53223	3.69798
Zm00001d004366	2.19422	1.26957	2.5709	1.86311
Zm00001d004372	2.11978	2.46074	2.71678	3.06683
Zm00001d004375	4.53365	5.39473	1.09463	1.86903
Zm00001d004376	0.142574	2.58406	2.34237	0
Zm00001d004383	5.95078	3.63406	3.88643	5.72732
Zm00001d004384	0.826079	1.39705	0.392411	0.729138
Zm00001d004386	9.11474	10.2395	9.04038	6.81239
Zm00001d004389	70.8642	7.84032	2.6943	35.994
Zm00001d004392	2.93335	6.36616	10.2241	5.93715
Zm00001d004396	3.87919	4.71594	5.04425	5.32321
Zm00001d004400	7.27127	6.50164	8.03411	6.66441
Zm00001d004401	736.21	365.619	238.3	1193.35
Zm00001d004407	1.69683	0.458208	0.927076	2.648
Zm00001d004409	5.81734	4.36642	2.88292	2.94574
Zm00001d004410	29.1419	33.0171	36.3159	27.1681
Zm00001d004413	29.4204	19.5897	18.5091	6.20854
Zm00001d004416	2.5808	1.40331	2.9765	2.63229
Zm00001d004418	0.406791	0.335324	0.906954	0
Zm00001d004419	0	0	0	0.216667
Zm00001d004424	0.132604	0.519633	0	0
Zm00001d004426	3.0613	6.44471	9.53577	4.73252
Zm00001d004428	6.49822	9.73379	8.44748	7.60027
Zm00001d004432	0	0.271767	0.21494	0
Zm00001d004433	0	1.44301	1.65784	0.0369096
Zm00001d004434	0.0491103	0.0433008	0	0
Zm00001d004435	0.374942	0.328099	0	0.148305
Zm00001d004437	0.747326	0.363365	1.09326	0.390122
Zm00001d004438	22.2636	26.3463	38.4138	36.5854
Zm00001d004439	14.1077	2.94559	3.82308	2.90687
Zm00001d004442	0.0805209	1.11216	0.326845	0.106305
Zm00001d004443	0	0.452559	0.348149	0
Zm00001d004446	4.84963	1.45246	2.23226	1.76971
Zm00001d004448	12.5596	27.934	18.8986	10.7981
Zm00001d004451	17.1636	6.46743	3.03383	8.56888
Zm00001d004458	2.14175	1.00386	1.0148	1.94596
Zm00001d004459	0.0738352	0	0	0.129039
Zm00001d004460	5.2187	2.56238	2.43953	5.15251
Zm00001d004463	7.91939	5.88929	8.02112	11.7104
Zm00001d004465	6.96405	13.255	13.4171	6.78756
Zm00001d004466	20.0473	18.9181	22.4029	23.7678
Zm00001d004467	0.0617652	0.105305	0.16969	0.214605
Zm00001d004468	0.283264	0.836046	1.0649	0.50873
Zm00001d004472	43.1253	46.8588	33.8502	24.6181
Zm00001d004473	62.0485	87.01	80.1915	54.2452
Zm00001d004477	11.1828	10.1168	18.7557	10.9822
Zm00001d004478	0.285608	1.16106	0.906126	0.668165
Zm00001d004480	0.497148	0.0843512	0	0.0850165
Zm00001d004481	0.478734	1.77118	4.18849	0.917778
Zm00001d004482	74.0638	59.0945	41.3549	37.963
Zm00001d004483	0.667325	0	0	0.331433
Zm00001d004489	3.60339	0.144038	0	3.7066
Zm00001d004494	0	0.833651	0.746637	0
Zm00001d004495	0.255081	0.143511	0.0783135	0.0722013
Zm00001d004498	4.47057	2.97709	4.33529	4.60157
Zm00001d004500	0	0.0430655	0.0707906	0
Zm00001d004502	0	0.89793	0.749593	0.0271618
Zm00001d004505	0	0	0	0.186752
Zm00001d004510	3.15726	0	0	2.54154
Zm00001d004512	1.94893	1.37455	0.932125	2.02629
Zm00001d004513	1.51632	4.00007	4.00451	2.1002
Zm00001d004517	13.3676	11.6625	11.8691	11.4803
Zm00001d004521	2.04909	1.16645	1.38134	2.32987
Zm00001d004523	28.4704	31.7021	16.4648	28.6026
Zm00001d004524	5.47875	1.75285	3.57111	1.79736
Zm00001d004525	0.134093	0.185324	0.519613	0.0805031
Zm00001d004526	0.0783129	0	0	0.288543
Zm00001d004534	0.221774	0	0	0.381104
Zm00001d004539	0.399751	0	0	0.343649
Zm00001d004541	4.61949	4.07365	3.99017	4.69875
Zm00001d004543	30.0655	27.497	37.827	33.4292
Zm00001d004545	3.61326	1.34375	2.38286	2.05884
Zm00001d004546	7.10874	2.84205	2.40055	6.9801
Zm00001d004547	1.13937	0.382591	0.264213	1.6576
Zm00001d004551	14.6476	11.8719	13.5388	11.5337
Zm00001d004552	13.7538	13.4452	18.2248	17.9295
Zm00001d004553	23.5119	23.3044	11.5432	8.99987
Zm00001d004554	1.92701	1.82403	1.9976	2.26098
Zm00001d004555	0.110097	0.598275	0	0.0479487
Zm00001d004557	0.182724	0.516828	0.494352	0.272815
Zm00001d004559	0.396947	0.694649	0.955652	1.1107
Zm00001d004560	0.0790497	0	0	0.361372
Zm00001d004561	1.66062	1.11817	1.247	0.966954
Zm00001d004564	10.8967	3.83025	2.7176	9.32655
Zm00001d004573	44.1434	17.7935	13.8761	26.9561
Zm00001d004576	0	0.175988	0	0
Zm00001d004585	0.0731327	0	0	0
Zm00001d004586	7.56148	8.78087	6.94419	5.56767
Zm00001d004587	0	0	0.609322	0
Zm00001d004591	85.8319	28.9368	20.7355	39.3375
Zm00001d004595	0	0.085022	0.0718494	0.158931
Zm00001d004599	0.474964	0.200717	0	0.101198
Zm00001d004600	0	1.93668	1.06483	0
Zm00001d004603	0	5.70253	7.74488	0
Zm00001d004611	5.02838	2.04059	1.7012	1.73702
Zm00001d004616	14.4499	11.3974	16.0181	16.1336
Zm00001d004617	0	0	1.54368	0
Zm00001d004621	0.120401	0.0715327	0	0.065735
Zm00001d004624	0	0.396734	0.140184	0
Zm00001d004625	1.22943	0	0	0.298901
Zm00001d004626	0.846218	1.10613	0.217905	3.26056
Zm00001d004635	2.86092	4.39093	1.68717	2.59065
Zm00001d004637	0	4.66871	3.29606	0
Zm00001d004640	10.2729	11.2597	13.7675	14.2227
Zm00001d004641	0.286612	0	0	0.701878
Zm00001d004644	4.55321	4.73114	7.91452	7.08338
Zm00001d004649	0.216753	0.461389	0.684425	0.537574
Zm00001d004650	18.1798	9.00061	8.76354	12.1016
Zm00001d004651	10.2694	8.29564	10.4747	9.89073
Zm00001d004655	26.8299	29.6276	33.3746	21.8728
Zm00001d004659	2.93418	4.20382	4.83061	4.40081
Zm00001d004661	4.07134	4.86951	3.32043	3.69448
Zm00001d004664	1.99822	0.659956	1.277	0.641593
Zm00001d004667	30.6143	29.0806	29.801	29.973
Zm00001d004669	7.7502	10.804	11.247	10.8108
Zm00001d004670	2.13276	0	0	1.41754
Zm00001d004671	2.0951	0	0	0
Zm00001d004672	0.15305	0.258529	0	0.256566
Zm00001d004677	50.8444	46.1453	56.8274	64.6225
Zm00001d004680	0.0287836	0	0	0
Zm00001d004682	0.215365	0	0	0.308799
Zm00001d004687	0	35.9389	0.972929	0
Zm00001d004689	1.96306	27.7605	2.05302	1.75919
Zm00001d004690	0	0.820254	0.838045	0
Zm00001d004691	0.402122	0.629737	0.180493	0.175625
Zm00001d004697	0	0.244766	0.317634	0.046595
Zm00001d004698	1.75582	4.78565	2.37398	0.704386
Zm00001d004700	0.365439	1.31142	0.311369	0.618793
Zm00001d004702	11.7637	8.9667	10.3736	14.495
Zm00001d004705	4.932	1.29827	2.04991	1.46718
Zm00001d004706	8.0425	4.26373	2.56077	4.25891
Zm00001d004707	1.38591	1.76997	1.73084	2.06749
Zm00001d004708	6.55811	7.15679	10.0314	6.30326
Zm00001d004709	1.95381	1.9717	2.22329	1.89084
Zm00001d004713	0.556886	0	0.673833	0.22307
Zm00001d004716	0.592551	1.92504	2.00367	1.28636
Zm00001d004717	0	0	0.160196	0
Zm00001d004721	0	0	0.119906	0.25103
Zm00001d004722	0.142791	0	0	0
Zm00001d004723	0.0597087	0.0527559	0	0.0685103
Zm00001d004726	0.116883	0	0	0.0463098
Zm00001d004729	0	0	0.499419	0
Zm00001d004731	32.7283	9.31057	14.6172	9.90827
Zm00001d004733	6.93643	7.3283	6.15554	6.9565
Zm00001d004734	80.8451	36.1564	41.239	66.8414
Zm00001d004736	0	0.394688	0.505309	0
Zm00001d004737	3.53459	3.65897	4.29063	5.18483
Zm00001d004738	0.0456661	0	0	0.0387469
Zm00001d004739	7.07577	5.4365	4.75602	10.1583
Zm00001d004740	4.72998	3.55303	4.39045	6.81463
Zm00001d004744	4.22066	3.6711	1.77375	1.8399
Zm00001d004746	0	0	1.11192	0
Zm00001d004747	0.0945062	0.150587	0.137744	0.232132
Zm00001d004751	0.219617	3.22644	3.24328	0.625019
Zm00001d004753	1.57425	1.78347	0.95231	0.640623
Zm00001d004755	2.19134	0.144641	0.157903	1.26027
Zm00001d004758	225.733	80.9931	61.7152	94.0858
Zm00001d004759	0.244827	0	0	0.205879
Zm00001d004762	2.52512	1.67763	1.38058	2.5338
Zm00001d004768	103.66	62.5443	57.2355	74.831
Zm00001d004771	2.25048	0.209049	0.163602	2.66042
Zm00001d004772	0.2343	2.68156	4.49795	0.221864
Zm00001d004775	0.0550831	0.771242	0.814688	0.279939
Zm00001d004779	11.9266	10.7369	11.688	11.1822
Zm00001d004782	4.34143	4.3121	4.38597	5.12503
Zm00001d004785	9.38476	10.2938	11.2774	11.8625
Zm00001d004790	13.226	17.0506	15.0005	16.404
Zm00001d004798	0.054452	0	0	0.0427535
Zm00001d004804	0.939652	0.771748	1.32718	1.28194
Zm00001d004805	0.136001	1.01428	0.630245	0.0537313
Zm00001d004806	0	0.159608	0	0.299412
Zm00001d004807	9.51901	8.02613	7.96608	11.3817
Zm00001d004810	3.25207	3.04982	2.15014	2.31794
Zm00001d004812	6.24284	6.65327	7.34462	8.63335
Zm00001d004814	4.96968	3.84068	4.29781	6.33091
Zm00001d004817	15.1236	42.7703	18.6408	12.5035
Zm00001d004818	0.142716	0.231733	0.278675	0.283282
Zm00001d004821	157.539	120.465	139.274	121.185
Zm00001d004822	0	0.183135	0	0
Zm00001d004831	0	9.26696	9.07044	0
Zm00001d004836	8.95521	4.08248	2.4322	5.28905
Zm00001d004837	182.879	218.267	150.476	117.659
Zm00001d004839	42.5847	48.1518	34.2242	31.3192
Zm00001d004840	0.65142	0.297769	0.4007	0
Zm00001d004841	47.4324	41.7115	52.6176	33.3863
Zm00001d004843	18.9913	7.03902	2.01791	4.2819
Zm00001d004847	0.0391288	0	0.10627	0.0325133
Zm00001d004848	8.63287	15.636	11.1399	5.14439
Zm00001d004851	0.624953	0.703106	0.000751298	1.10723
Zm00001d004855	0	1.15142	0.879467	0.453359
Zm00001d004856	6.10962	4.77184	3.84035	5.39963
Zm00001d004857	6.06675	7.30455	6.00944	6.36458
Zm00001d004861	2.81379	5.48771	5.27106	3.78926
Zm00001d004862	0	0.2322	0.0800901	0
Zm00001d004865	0.817301	1.05044	0.354827	0
Zm00001d004867	26.2109	0	0	17.454
Zm00001d004868	0.202762	0.999724	1.31012	0.515629
Zm00001d004869	0.322599	0.406007	0.118652	0.247341
Zm00001d004870	1.13635	0.251937	1.07732	1.23066
Zm00001d004874	0.523615	0	0	1.36241
Zm00001d004875	2.55091	1.91394	2.32208	3.21735
Zm00001d004876	7.61597	6.00563	6.96894	5.00677
Zm00001d004877	0.665039	0.499238	0.393715	0.996757
Zm00001d004881	2.55882	3.08976	0.723054	1.21689
Zm00001d004882	0.116777	0.691771	0.562764	0.100915
Zm00001d004884	0	0	0.349722	0
Zm00001d004885	0.72871	0	0	0.8295
Zm00001d004892	0	0	0.474647	0
Zm00001d004894	0.579315	0.375576	0.127774	0.123286
Zm00001d004895	0.616187	1.36576	1.43858	0.524115
Zm00001d004896	31.955	31.323	45.7105	45.3512
Zm00001d004897	0	0	0	0.325485
Zm00001d004898	2.53533	2.88138	3.49914	3.50311
Zm00001d004899	0.0455693	0.115279	0	0
Zm00001d004903	8.06588	20.1052	4.73226	13.3643
Zm00001d004906	0	0	0	0.13079
Zm00001d004907	0.0471421	0	0.11439	0.299698
Zm00001d004908	17.7596	9.75142	7.17265	9.29807
Zm00001d004909	0	0	0.10721	0.198147
Zm00001d004911	0	0.918718	0.364018	0
Zm00001d004913	0.693233	1.22278	0.5707	0.212956
Zm00001d004914	0.0496375	0	0	0
Zm00001d004916	0	0.790617	0.548196	0.202399
Zm00001d004917	14.1667	51.4738	25.5429	13.7062
Zm00001d004918	21.4812	13.104	6.15179	8.74047
Zm00001d004921	2.14831	0.469182	8.905	0.64614
Zm00001d004924	1.07587	1.98963	1.65931	0.337183
Zm00001d004925	2.72698	3.14456	3.25039	3.32789
Zm00001d004926	0	0.889989	1.52382	0
Zm00001d004927	40.0411	40.6687	38.9191	23.0078
Zm00001d004929	8.61341	8.97075	3.97898	2.88524
Zm00001d004930	12.0531	10.4018	11.5344	13.7458
Zm00001d004931	239.547	187.223	79.4176	57.7832
Zm00001d004933	19.3007	29.068	28.9752	17.9684
Zm00001d004934	19.766	11.2036	10.9634	17.1008
Zm00001d004936	267.352	106.834	106.979	172.66
Zm00001d004948	0.307384	0.0441982	0.17979	0.29839
Zm00001d004950	0	0	0.181235	0
Zm00001d004955	0	0.0901395	0.0875715	0.0583173
Zm00001d004956	10.1647	10.4824	9.52863	9.76374
Zm00001d004957	2.60036	5.51655	3.26985	1.37191
Zm00001d004959	4.13534	7.78448	5.59872	3.56211
Zm00001d004960	9.42891	13.3946	13.9309	11.7312
Zm00001d004966	10.5905	6.69141	2.90511	9.07386
Zm00001d004968	17.6637	5.20133	7.16933	5.90991
Zm00001d004972	15.4619	41.3283	22.2635	16.2636
Zm00001d004973	0.105307	0	0.16984	0
Zm00001d004976	15.4301	7.76163	11.4775	12.8532
Zm00001d004977	3.27283	3.18811	2.91156	3.70375
Zm00001d004978	1.92011	1.67032	1.11768	2.68364
Zm00001d004979	5.28166	5.60758	6.05309	7.3568
Zm00001d004982	3.20029	2.51576	2.95646	3.94803
Zm00001d004983	0.411461	0.52477	0.585981	0.433303
Zm00001d004986	6.25878	7.31191	8.19143	7.24455
Zm00001d004992	8.16222	6.35952	8.61204	10.0778
Zm00001d004993	1.19923	1.58813	1.31924	1.51998
Zm00001d004997	57.5798	51.7762	40.5293	32.4491
Zm00001d004998	0	0	0.138423	0
Zm00001d004999	9.94809	15.2018	16.2112	7.28545
Zm00001d005001	0.038892	0	0	0.151507
Zm00001d005002	0.933068	0.679504	0.0806181	0.672111
Zm00001d005003	0.58456	0.794243	0.753874	0.170476
Zm00001d005004	10.2343	7.6652	16.5404	13.8809
Zm00001d005005	0.108206	0	0.494146	0
Zm00001d005006	10.1048	9.78737	9.08929	8.11319
Zm00001d005007	0.440836	2.66815	7.38964	0
Zm00001d005008	0.939639	2.03365	0.628555	0.747217
Zm00001d005010	2.92179	1.1253	0.517809	0.690678
Zm00001d005012	1.39757	2.18075	2.47138	1.73575
Zm00001d005013	0.177971	0.472595	0.209523	0.173466
Zm00001d005015	1.2299	6.00239	4.9335	2.19875
Zm00001d005016	24.5625	30.7571	20.634	21.4955
Zm00001d005017	0	1.19239	0.880652	0
Zm00001d005018	0.139173	0.793708	0.431957	0.200953
Zm00001d005019	8.52434	6.97493	9.15279	14.5605
Zm00001d005023	509.797	435.4	467.26	312.24
Zm00001d005026	3.70226	2.98085	1.88546	1.88387
Zm00001d005027	28.2561	28.2536	31.7674	33.9352
Zm00001d005028	13.3281	5.39345	4.59077	3.80524
Zm00001d005029	2.86139	4.64037	1.56503	3.54808
Zm00001d005030	0.43052	1.35444	1.69843	1.90036
Zm00001d005032	0.188574	0.239168	0	0.210915
Zm00001d005035	5.02062	7.13313	8.57545	6.47831
Zm00001d005036	10.4423	30.026	20.3269	9.16177
Zm00001d005037	6.68236	16.1376	13.8361	1.62345
Zm00001d005038	5.72674	15.2121	3.39882	4.21675
Zm00001d005039	41.9368	18.6695	30.2074	30.1871
Zm00001d005040	0.0458518	0	0	0.253356
Zm00001d005047	24.254	20.5623	21.0713	12.0818
Zm00001d005051	1.72517	1.35389	0.880386	0.199033
Zm00001d005052	0.240803	0.374703	0.414163	0.389002
Zm00001d005053	0	0	0.241643	0.0338532
Zm00001d005056	0	0	0	0.308103
Zm00001d005057	0.211725	0	0	0
Zm00001d005059	4.74532	0.319766	0.384502	4.67807
Zm00001d005062	13.1714	12.6672	13.9511	16.5963
Zm00001d005064	4.20791	2.0317	1.86478	6.37082
Zm00001d005065	7.71252	8.2959	9.05106	14.6151
Zm00001d005071	7.0322	3.26568	1.53342	3.06665
Zm00001d005072	0.562278	0.303533	1.2894	1.15216
Zm00001d005076	0.242126	0.654994	0.070623	0.13565
Zm00001d005077	0.0929672	0	0.24226	0.0773675
Zm00001d005080	0.69254	1.52883	0.863714	0.580613
Zm00001d005081	3.01212	3.55728	4.25867	2.88259
Zm00001d005082	3.04664	4.93367	4.47656	1.13602
Zm00001d005085	12.2742	15.9539	23.64	19.1453
Zm00001d005087	0.4444	0.22973	0.237218	0.231851
Zm00001d005089	5.11448	8.78604	9.4459	4.34915
Zm00001d005090	14.3862	14.8401	19.8236	18.375
Zm00001d005092	1.59582	10.022	15.4954	2.91705
Zm00001d005094	3.72464	6.70688	7.08779	2.42614
Zm00001d005097	0.154374	0	0	0.253106
Zm00001d005099	1.68711	2.25262	2.31037	2.53357
Zm00001d005100	12.778	12.1266	14.9486	19.4973
Zm00001d005102	6.77018	8.53021	9.94876	7.82901
Zm00001d005105	4.16755	3.66702	3.91491	4.90225
Zm00001d005106	7.09116	8.57566	10.6363	9.77867
Zm00001d005107	19.0676	19.8583	29.5643	29.7823
Zm00001d005108	8.2214	10.7097	10.0111	11.177
Zm00001d005109	184.26	94.3678	84.8259	76.1544
Zm00001d005110	11.6771	13.0669	16.6139	12.2521
Zm00001d005114	9.98137	9.68521	5.49557	8.76946
Zm00001d005118	1.96422	3.63758	2.73438	3.2634
Zm00001d005124	0	0.0355997	0.0352143	0
Zm00001d005127	10.1615	6.74975	7.79109	15.5789
Zm00001d005135	7.09375	5.65488	6.17992	7.07555
Zm00001d005137	2.30236	2.43843	3.24962	3.30888
Zm00001d005140	2.78604	1.45091	1.27781	2.46196
Zm00001d005143	6.05423	3.6479	3.39468	3.79553
Zm00001d005144	0.899033	1.87926	2.44997	1.50919
Zm00001d005145	6.14776	10.2033	2.57438	4.9468
Zm00001d005146	2502.94	3010.83	1574.76	835.8
Zm00001d005147	0	0.947751	5.9766	0
Zm00001d005148	0.236335	0	0	0.0502852
Zm00001d005149	0.640911	0.499399	0.66744	0.944396
Zm00001d005151	4.63255	4.4992	4.55343	5.45773
Zm00001d005154	0	0.680814	0.431352	0.567455
Zm00001d005156	0.811971	1.04231	0.923993	1.05346
Zm00001d005157	8.58704	6.83904	9.53312	10.0223
Zm00001d005158	5.18629	3.27728	2.5611	2.52289
Zm00001d005159	17.8602	18.189	31.4009	36.0934
Zm00001d005160	2.09185	0.0345256	0	1.89708
Zm00001d005161	1.17305	0.761303	0.38309	0.51704
Zm00001d005162	0	0	0	0.483656
Zm00001d005164	3.53012	2.21207	2.29674	3.16392
Zm00001d005165	0.725251	0	0	0.61907
Zm00001d005168	1.94299	3.07637	4.19286	2.96689
Zm00001d005169	10.2746	11.9438	13.9797	9.42829
Zm00001d005170	3.99814	3.34072	3.53997	3.06953
Zm00001d005172	0.133229	0.155436	0.229333	0.0257153
Zm00001d005173	0.76919	0.773414	0.712751	1.08675
Zm00001d005174	6.3184	4.18318	2.41805	5.90471
Zm00001d005177	41.4594	24.6606	18.4773	28.3739
Zm00001d005178	2.98773	2.03526	3.34555	1.86632
Zm00001d005179	28.4832	18.7963	25.4006	22.0643
Zm00001d005182	2.47731	2.67803	2.70608	4.00057
Zm00001d005185	7.76899	6.46418	7.40299	8.58365
Zm00001d005188	11.884	11.9755	14.3491	11.6133
Zm00001d005189	0	0.579866	0.212864	0.0621996
Zm00001d005190	3.4829	1.42476	0.81231	2.36643
Zm00001d005193	6.15836	17.4811	21.055	2.96628
Zm00001d005199	3.24624	8.61587	6.77721	2.78125
Zm00001d005200	59.7712	42.5191	29.2593	27.3477
Zm00001d005203	39.9299	28.7686	18.4813	19.4827
Zm00001d005205	16.1353	8.1867	9.86301	13.0171
Zm00001d005208	10.0095	5.15547	4.30639	5.09607
Zm00001d005212	0	0.0448688	0.293731	0.0387397
Zm00001d005215	0	0	0.249129	0
Zm00001d005228	13.7679	9.19822	9.86615	13.5313
Zm00001d005229	4.91359	3.16395	4.76897	5.13682
Zm00001d005230	15351.3	18919.4	16411.9	9539.94
Zm00001d005231	212.148	111.523	101.656	156.328
Zm00001d005238	19.748	21.0847	29.4718	23.6347
Zm00001d005240	3.20944	4.46799	4.44265	3.69979
Zm00001d005241	4.47255	3.82904	3.31987	5.93033
Zm00001d005244	10.527	14.6511	8.57077	10.0341
Zm00001d005246	1.74689	0.0683487	0.0280223	1.59995
Zm00001d005247	0	0	0	0.0911764
Zm00001d005248	22.8002	23.5831	30.5039	26.0299
Zm00001d005250	20.7454	23.1919	21.6647	21.183
Zm00001d005251	0.316812	0.0887676	0	0
Zm00001d005252	7.63555	2.57409	1.70902	5.43405
Zm00001d005253	7.14334	12.5389	8.01099	7.30356
Zm00001d005257	8.85545	6.16506	3.43959	8.22606
Zm00001d005264	6.66982	6.38667	7.7553	9.63879
Zm00001d005269	3.2375	2.29205	4.01436	3.84666
Zm00001d005270	7.5962	6.79357	6.42668	5.57414
Zm00001d005271	4.57373	8.92962	10.3484	9.54671
Zm00001d005275	1.59236	1.87872	1.05315	1.4717
Zm00001d005276	178.055	216.075	249.281	202.094
Zm00001d005277	0	0	1.02904	0
Zm00001d005279	0.95492	0.794804	0.0440638	0.000144743
Zm00001d005281	12.9158	14.4863	19.4373	15.1958
Zm00001d005283	10.8475	33.3361	37.9863	65.4841
Zm00001d005287	0	2.33033	1.91881	0
Zm00001d005293	3.2168	10.952	4.87264	2.07237
Zm00001d005295	58.2749	38.2392	35.8075	46.6431
Zm00001d005297	2.40647	1.92977	2.30288	3.09289
Zm00001d005298	2.25237	8.14125	5.73694	2.90992
Zm00001d005300	35.4443	23.8872	13.6811	48.4212
Zm00001d005301	0.865674	0.585468	1.15667	0.895301
Zm00001d005302	0.000308056	0.00735431	1.07649	0.00045744
Zm00001d005303	5.10659	4.43438	5.28013	7.93358
[truncated: 25,681 more rows]
