# Supplementary material for: MicroRNAs Are Involved in Maize Immunity Against Fusarium verticillioides Ear Rot
Source: Genomics Proteomics Bioinformatics. 2020 Jun 10;18(3):241–55. doi: 10.1016/j.gpb.2019.11.006 (PMC7801212; doi:10.1016/j.gpb.2019.11.006)
Supplement: Supplementary Table S5 [file mmc14.xlsx]

## Sheet: Sheet1
Table S5 Sequences of primers used in the current study
Note: Underlined nucleotides indicate the restriction enzyme site.
	Forward primer (5' to 3' )	Reverse primer(5' to 3')
For RT-qPCR
Zm00001d034555(PRM1)	ACAACTTGGCCCTTGCAAGCAC	CATCGTGCGGTATGAATTGGC
Zm00001d033655(MEKK1)	ACTGGGTCCGCTTGGGACATTG	TGGACGCGTCATCATCATTCGT
Zm00001d005708(EDS1)	ACTATCTATTGCCAGTTATGAGG	AGCAGCAGCATCAAGCAGTTGT
Zm00001d053369(WRKY22)	TTCGCTTAATGGCCAAGTTACT	CAAATCATCATCATTAGCATCATC
Zm00001d031257	AAGTGTAGGATCGAGGGAGAG	GTAGCAGTAGCAGCTTAATTAG
Zm00001d028797	AGGAGCGCTTCTACGAGTTC	AGTGGAGGGTCACGTTGTACCT
Zm00001d010887	CATGGATACACTTGTGATCAG	GTCCCAGGCTGCAGCATGCA
Ubiquitin 2	CCATGGTTCATTTAAGCTGCTG	CATTAAACCAACGAAGCCACAA
FVEG_04081	GTAGACGAGGGAAAGGCACC	CGGTGACCTCAACTACCTCG
MiR408b-3p	CTGCACTGCCTCTTCCCTGGC	GCGAGCACAGAATTAATACGACT (universal sequence)
MiR528b-3p	CCTGTGCCTGCCTCTTCCATT	GCGAGCACAGAATTAATACGACT (universal sequence)
MiR408b-5p	CAGGGACGAGGCAGAGCATGG	GCGAGCACAGAATTAATACGACT (universal sequence)
MiR398b-5p	GGGGCGGACTGGGAACACATG	GCGAGCACAGAATTAATACGACT (universal sequence)
MiR395b-3p	GTGAAGTGTTTGGGGGAACTC	GCGAGCACAGAATTAATACGACT (universal sequence)
MiR390a-5p	CGCTATCTATCCTGAGCTCCA	GCGAGCACAGAATTAATACGACT (universal sequence)
MiR319b-5p	AGAGCGTCCTTCAGTCCACTC	GCGAGCACAGAATTAATACGACT (universal sequence)
MiR164b-5p	TGGAGAAGCAGGGCACGTGCA	GCGAGCACAGAATTAATACGACT (universal sequence)
MiR156a-5p	TGACAGAAGAGAGTGAGCAC	GCGAGCACAGAATTAATACGACT (universal sequence)
MiR1432-5p	CTCAGGAGAGATGACACCGAC	GCGAGCACAGAATTAATACGACT (universal sequence)
MiR2118b	TTCCCGATGCCTCCCATTCCTA	GCGAGCACAGAATTAATACGACT (universal sequence)
MiR168a-3p	CCCGCCTTGCACCAAGTGAA	GCGAGCACAGAATTAATACGACT (universal sequence)
MiR529-5p	AGAAGAGAGAGAGTACAGCCT	GCGAGCACAGAATTAATACGACT (universal sequence)
MiR827-3p	TTAGATGACCATCAGCAAACA	GCGAGCACAGAATTAATACGACT (universal sequence)
5SRNA	GATGCGATCATACCAGCACTAA	GATGCAACACGAGGACTTCCC
For quantification of total and intact mRNA
Total-NAC	TCAGATCATCATGCCCCTTG	CGTTCTTCCAGAGGGTGGTC
Intact-NAC	TGATGCGAGCTGTGAGTCAA	CACGAAACCAAGATGGACGA
Total-Cupredoxin	GAGCAGCAGATGGGGAAGTC	CGCATCGCTCTCCATAACAA
Intact-Cupredoxin	TTGATGCAGCCACAACTTCA	ATGGCTGCTGAGAGGGGTTA
Total-ARF16-FP	CGCTGCTGAGACTGAGAGGA	TGCATGAACACCTTGCAGTG
Intact-ARF16	GCCAAGCAGGAAGAAGCTGT	CCTGGTGAGGTGGTGGAGAT
Total-SPL11	GATGCGGTGACTGGTGACAT	AACCCCAAAGAGGGACTCGT
Intact-SPL11	TGATCTCGATGGGTTCATGG	ATGTGGGCTGCTGGATGAC
For miRNA stem-loop RT-PCR
Pre-miR011	AAGTGGATCAAGGCAGTGGA	GGGTTATCCTGCGCTTAGAAG
Pre-miR012	TTGCAGTACTCAGTTGGCCA	TCGCATGCTAAGCGAGCGCT
Pre-miR029	GCGCAGAGTTCAAACATATTCG	ACACATTGCTCAACCACCAC
Pre-miR077	GCCGTCGGTGAGATCCTC	AGCCCCGAATCCCCAAATC
Pre-miR096	AGGGCTTCTATGAAACACAAGA	TGGAACGCAGGAATTTCACA
Pre-miR019	ATGCAAGCAAACTCACGAGG	TGAACGGGATCATCAGGGAG
Pre-miR059	CCACGTCTCTGGTAGCTACA	TGATCACAGAAACCGGCTCT
Pre-miR068	GCTGAAGTAGTTTGGGCCTG	GTCCCCAGGTTCCTATCGAC
Pre-miR078	TGACGACTCAGCAACATTTTATT	GGTTCAAACTCCCCACAAGC
For RNA blot
MiR408b-3p	GCCAGGGAAGAGGCAGTGCAG
Zma-miR166	GGGAATGAAGCCTGGTCCGA
Zma-miR156	GTGCTCACTCTCTTCTGTCA
Zma-miR529	AGGCTGTACTCTCTCTCTTCT
Pre-miR011	GATCCACTTGGCTACATCCGCC
Pre-miR059	ACCAGAGACGTGGCATCAGGCCCA
Pre-miR068	ACCAGAGACGTGGCATCAGGCCCA
Pre-miR096	AAAACACAGGAAAAACGCAGA
Pre-miR019	AAACTTAATCTGAACACTACAA
U6	TCATCCTTGCGCAGGGGCCA
For plastmid construction
MIR408b-OX-FP (NcoI)	GATCCCATGGAGTGTAGGACTTGTACTGAG
MIR408b-OX-RP (XbaI)	GCTCTAGATAGCACAGACACACACAGGTAAG
